# Supplementary material for: Curated mitochondrial genome reference database of state key protected wild mammal in China
Source: PLoS One. 2025 Oct 23;20(10):e0335243. doi: 10.1371/journal.pone.0335243 (PMC12548896; doi:10.1371/journal.pone.0335243)
Supplement: S1 Table — (XLSX) [file pone.0335243.s002.xlsx]

## Sheet: 中文版更新名录
附表一 重点保护哺乳动物名录（2024）
目	2021名录科	2021名录中文学名	21年名录拉丁名	本研究目	本研究科	本研究中文学名	本研究拉丁名	调整原因	参考文献	Genbank Acc. No.指定线粒体基因组	线粒体基因组参考文献	Genbank Acc. No.指定线粒体部分基因	IUCN红色名录	国家重点保护等级
灵长目	懒猴科	蜂猴	Nycticebus bengalensis	灵长目	懒猴科	蜂猴	Nycticebus bengalensis			NC_021958	10.1371/journal.pone.0069504		EN	一级
	懒猴科	倭蜂猴	Nycticebus pygmaeus		懒猴科	倭蜂猴	Xanthonycticebus intermedius	独立成属并分为两个物种，中国的属于北倭蜂猴	Zoosystematics and Evolution. 2022, 98: 87–92. doi:10.3897/zse.98.81942; Genes. 2023, 14 (3): 643. doi:10.3390/genes14030643	NC_033381	10.1007/s12686-016-0542-y		EN	一级
	猴科	短尾猴	Macaca arctoides		猴科	红面猴	Macaca arctoides			NC_025201	10.1186/s12862-014-0176-1		VU	二级
	猴科	熊猴	Macaca assamensis		猴科	熊猴	Macaca assamensis			NC_023795	10.3109/19401736.2014.880901		NT	二级
	猴科	台湾猴	Macaca cyclopis		猴科	台湾猕猴	Macaca cyclopis			NC_027449	10.1371/journal.pone.0130673		LC	一级
	猴科	北豚尾猴	Macaca leonina		猴科	北豚尾猴	Macaca leonina			NC_027604	10.1016/j.gene.2015.06.085		VU	一级
	猴科	白颊猕猴	Macaca leucogenys		猴科	白颊猕猴	Macaca leucogenys			NC_031156	10.1080/23802359.2016.1172039		NE	二级
	猴科	猕猴	Macaca mulatta		猴科	猕猴	Macaca mulatta			NC_005943	10.1111/j.1474-9728.2004.00122.x		LC	二级
	猴科	藏南猕猴	Macaca munzala		猴科	藏南猕猴	Macaca munzala			223667	This study		EN	二级
	猴科	藏酋猴	Macaca thibetana		猴科	藏酋猴	Macaca thibetana			NC_011519	10.1016/j.gene.2008.10.010		NT	二级
	猴科	喜山长尾叶猴	Semnopithecus schistaceus		猴科	喜山长尾叶猴	Semnopithecus schistaceus			NC_057099	10.1080/23802359.2019.1660270		LC	一级
	猴科	印支灰叶猴	Trachypithecus crepusculus		猴科	印支灰叶猴	Trachypithecus crepusculus			KY425609	10.1007/s12686-016-0603-2		EN	一级
	猴科	黑叶猴	Trachypithecus francoisi		猴科	黑叶猴	Trachypithecus francoisi			NC_023970	10.3109/19401736.2014.919461		EN	一级
#N/A	猴科	菲氏叶猴	Trachypithecus phayrei		n.a.	n.a.	n.a.	中国没有分布	Zool Res. 2020, 41(6):656-669. doi: 10.24272/j.issn.2095-8137.2020.254.	n.a.	n.a.		EN	一级
					猴科	中缅灰叶猴	Trachypithecus melamera	亚种提升为种	Zool Res. 2020, 41(6):656-669. doi: 10.24272/j.issn.2095-8137.2020.254.	MT806065	10.24272/j.issn.2095-8137.2020.254		EN	一级
	猴科	戴帽叶猴	Trachypithecus pileatus		猴科	戴帽叶猴	Trachypithecus pileatus			NC_024529	10.3109/19401736.2013.855904		VU	一级
	猴科	白头叶猴	Trachypithecus leucocephalus		猴科	白头叶猴	Trachypithecus leucocephalus			MT806067	10.24272/j.issn.2095-8137.2020.254		CR	一级
	猴科	肖氏乌叶猴	Trachypithecus shortridgei		猴科	肖氏乌叶猴	Trachypithecus shortridgei			NC_019581	10.1371/journal.pone.0036274		EN	一级
	猴科	滇金丝猴	Rhinopithecus bieti		猴科	滇金丝猴	Rhinopithecus bieti			NC_018058	10.1371/journal.pone.0037418		EN	一级
	猴科	黔金丝猴	Rhinopithecus brelichi		猴科	黔金丝猴	Rhinopithecus brelichi			NC_018057	10.1371/journal.pone.0037418		EN	一级
	猴科	川金丝猴	Rhinopithecus roxellana		猴科	川金丝猴	Rhinopithecus roxellana			NC_008218	10.1016/j.ympev.2006.01.017		EN	一级
	猴科	怒江金丝猴	Rhinopithecus strykeri		猴科	缅甸金丝猴	Rhinopithecus strykeri			NC_018059	10.1371/journal.pone.0037418		CR	一级
	长臂猿科	西白眉长臂猿	Hoolock hoolock		长臂猿科	西白眉长臂猿	Hoolock hoolock			NC_033885	10.1002/ajp.22631		EN	一级
#N/A	长臂猿科	东白眉长臂猿	Hoolock leuconedys		n.a.	n.a.	n.a.	中国没有分布	The Biodiversity Committee of Chinese Academy of Sciences (2024) Catalogue of Life China: 2024 Annual Checklist. Beijing, China. (in Chinese); Acta Theriologica Sinica. 2021, 41(5), 23. doi: 10.16829/j.slxb.150535	n.a.	n.a.		VU	一级
	长臂猿科	高黎贡白眉长臂猿	Hoolock tianxing		长臂猿科	高黎贡白眉长臂猿	Hoolock tianxing			NC_033884	10.1002/ajp.22631		EN	一级
	长臂猿科	白掌长臂猿	Hylobates lar		长臂猿科	白掌长臂猿	Hylobates lar			NC_002082	10.1111/j.1601-5223.1996.00185.x		EN	一级
	长臂猿科	西黑冠长臂猿	Nomascus concolor		长臂猿科	西黑冠长臂猿	Nomascus concolor			KIZ20090608	This study		CR	一级
	长臂猿科	东黑冠长臂猿	Nomascus nasutus		长臂猿科	东黑冠长臂猿	Nomascus nasutus			n.a.	n.a.	cytb:GU321247; ND3_ND4L_ND4: AY961033	CR	一级
	长臂猿科	海南长臂猿	Nomascus hainanus		长臂猿科	海南长臂猿	Nomascus hainanus			MulanNH51	This study		CR	一级
	长臂猿科	北白颊长臂猿	Nomascus leucogenys		长臂猿科	北白颊长臂猿	Nomascus leucogenys			NC_021957	10.1371/journal.pone.0069504		CR	一级
#N/A	鲮鲤科	印度穿山甲	Manis crassicaudata		n.a.	n.a.	n.a.	中国没有分布	The Biodiversity Committee of Chinese Academy of Sciences (2024) Catalogue of Life China: 2024 Annual Checklist. Beijing, China. (in Chinese)	n.a.	n.a.		EN	一级
鳞甲目	鲮鲤科	马来穿山甲	Manis javanica	鳞甲目	鲮鲤科	马来穿山甲	Manis javanica			NC_026781	10.1016/j.crvi.2015.02.003		CR	一级
	鲮鲤科	穿山甲	Manis pentadactyla		鲮鲤科	中华穿山甲	Manis pentadactyla			NC_016008	10.3109/19401736.2011.643881		CR	一级
食肉目	犬科	狼	Canis lupus	食肉目	犬科	狼	Canis lupus			NC_010340	unpublished		LC	二级
	犬科	亚洲胡狼	Canis aureus		犬科	亚洲胡狼	Canis aureus			NC_067757	10.1016/j.gene.2023.147303		LC	二级
	犬科	豺	Cuon alpinus		犬科	豺	Cuon alpinus			KF646248	10.3109/19401736.2013.855742		EN	一级
	犬科	貉	Nyctereutes procyonoides		犬科	貉	Nyctereutes procyonoides			NC_013700	unpublished		LC	二级
	犬科	沙狐	Vulpes corsac		犬科	沙狐	Vulpes corsac			NC_023958	unpublished		LC	二级
	犬科	藏狐	Vulpes ferrilata		犬科	藏狐	Vulpes ferrilata			NC_027935	unpublished		LC	二级
	犬科	赤狐	Vulpes vulpes		犬科	赤狐	Vulpes vulpes			NC_008434	10.1016/j.ympev.2006.05.022		LC	二级
	熊科	懒熊	Melursus ursinus		熊科	懒熊	Melursus ursinus			NC_009970	10.1186/1471-2148-7-198		VU	二级
	熊科	马来熊	Helarctos malayanus		熊科	马来熊	Helarctos malayanus			NC_009968	10.1186/1471-2148-7-198		VU	一级
	熊科	棕熊	Ursus arctos		熊科	棕熊	Ursus arctos			AP012592	10.1007/s12686-015-0433-7		LC	二级
	熊科	黑熊	Ursus thibetanus		熊科	亚洲黑熊	Ursus thibetanus			NC_009971	10.1186/1471-2148-7-198		VU	二级
	大熊猫科	大熊猫	Ailuropoda melanoleuca		熊科	大熊猫	Ailuropoda melanoleuca			NC_009492	10.1186/s12864-021-07531-3		VU	一级
	小熊猫科	小熊猫	Ailurus fulgens		小熊猫科	喜马拉雅小熊猫	Ailurus fulgens	亚种提升为种	Science Advances.2020, 6:eaax5751. doi:10.1126/sciadv.aax5751	NC_011124	10.1016/j.ympev.2007.06.019		EN	二级
					小熊猫科	中华小熊猫	Ailurus styani	亚种提升为种	Science Advances.2020, 6:eaax5751. doi:10.1126/sciadv.aax5751	NC_009691	10.1016/j.gene.2006.12.040		EN	二级
	鼬科	黄喉貂	Martes flavigula		鼬科	黄喉貂	Martes flavigula			NC_012141	10.3109/19401736.2012.752479		LC	二级
	鼬科	石貂	Martes foina		鼬科	石貂	Martes foina			NC_020643	10.1186/1471-2148-11-92		LC	二级
	鼬科	紫貂	Martes zibellina		鼬科	紫貂	Martes zibellina			NC_011579	10.3109/19401736.2012.660934		LC	一级
	鼬科	貂熊	Gulo gulo		鼬科	貂熊	Gulo gulo			KR611313	10.3109/19401736.2015.1060449		LC	一级
	鼬科	小爪水獭	Aonyx cinerea		鼬科	小爪水獭	Aonyx cinerea			NC_035814	10.1093/gigascience/gix053		VU	二级
	鼬科	水獭	Lutra lutra		鼬科	欧亚水獭	Lutra lutra			FJ236015	10.1007/BF03191134		NT	二级
	鼬科	江獭	Lutrogale perspicillata		鼬科	江獭	Lutrogale perspicillata			NC_035811	10.1093/gigascience/gix053		VU	二级
	灵猫科	大斑灵猫	Viverra megaspila		灵猫科	大斑灵猫	Viverra megaspila			KIZ650515	This study		EN	一级
	灵猫科	大灵猫	Viverra zibetha		灵猫科	大灵猫	Viverra zibetha			NC_053976	10.1371/journal.pone.0249387		LC	一级
	灵猫科	小灵猫	Viverricula indica		灵猫科	小灵猫	Viverricula indica			NC_025296	10.3109/19401736.2014.958712		LC	一级
	灵猫科	椰子猫	Paradoxurus hermaphroditus		林狸科	椰子狸	Paradoxurus hermaphroditus			NC_039591	10.1080/23802359.2018.1443853		LC	二级
	灵猫科	熊狸	Arctictis binturong		林狸科	熊狸	Arctictis binturong			NC_053969	10.1371/journal.pone.0249387		VU	一级
	灵猫科	小齿狸	Arctogalidia trivirgata		林狸科	小齿狸	Arctogalidia trivirgata			KIZ830273 & KIZ830274	This study		LC	一级
	灵猫科	缟灵猫	Chrotogale owstoni		林狸科	长领带狸	Chrotogale owstoni			NC_053971	10.1371/journal.pone.0249387		EN	一级
	林狸科	斑林狸	Prionodon pardicolor		林狸科	斑林狸	Prionodon pardicolor			KX447638	10.1007/s12686-016-0641-9		LC	二级
	猫科	荒漠猫	Felis bieti		猫科	荒漠猫	Felis bieti			KP202273	10.1101/gr.186668.114		VU	一级
	猫科	丛林猫	Felis chaus		猫科	丛林猫	Felis chaus			NC_028307	10.1101/gr.186668.114		LC	一级
	猫科	草原斑猫	Felis silvestris		猫科	野猫	Felis silvestris			NC_028310	10.1101/gr.186668.114		LC	二级
#N/A	猫科	渔猫	Prionailurus viverrinus		n.a.	n.a.	n.a.	中国没有分布	Taxonomy and Distribution of Mammals in China. 2022, Science Press, Beijing. pp 573.(in Chinese)	n.a.	n.a.		VU	二级
	猫科	兔狲	Otocolobus manul		猫科	兔狲	Otocolobus manul			NC_028323	10.1101/gr.186668.114		LC	二级
	猫科	猞猁	Lynx lynx		猫科	猞猁	Lynx lynx			KR919624	10.3109/19401736.2015.1066356		LC	二级
	猫科	云猫	Pardofelis marmorata		猫科	云猫	Pardofelis marmorata			NC_028303	10.1101/gr.186668.114		NT	二级
	猫科	金猫	Pardofelis temminckii		猫科	金猫	Catopuma temminckii	同物异名	Taxonomy and Distribution of Mammals in China. 2022, Science Press, Beijing. pp 467.(in Chinese)	NC_027115	10.3109/19401736.2015.1007292		NT	一级
	猫科	豹猫	Prionailurus bengalensis		猫科	豹猫	Prionailurus bengalensis			NC_028301	10.1101/gr.186668.114		LC	二级
	猫科	云豹	Neofelis nebulosa		猫科	云豹	Neofelis nebulosa			NC_008450	10.1139/g06-143		VU	一级
	猫科	豹	Panthera pardus		猫科	豹	Panthera pardus			NC_010641	10.1007/s11427-011-4219-1		VU	一级
	猫科	虎	Panthera tigris		猫科	虎	Panthera tigris			NC_010642	10.1007/s11427-011-4219-1		EN	一级
	猫科	雪豹	Panthera uncia		猫科	雪豹	Panthera uncia			NC_010638	10.1007/s11427-011-4219-1		VU	一级
	海狮科	北海狗	Callorhinus ursinus		海狮科	北海狗	Callorhinus ursinus			NC_008415	10.1016/j.ympev.2006.05.022		VU	二级
	海狮科	北海狮	Eumetopias jubatus		海狮科	北海狮	Eumetopias jubatus			NC_004030	10.1073/pnas.102164299		NT	二级
	海豹科	西太平洋斑海豹	Phoca largha		海豹科	斑海豹	Phoca largha			NC_008430	10.1016/j.ympev.2006.05.022		LC	一级
	海豹科	髯海豹	Erignathus barbatus		海豹科	髯海豹	Erignathus barbatus			NC_008426	10.1016/j.ympev.2006.05.022		LC	二级
	海豹科	环海豹	Pusa hispida		海豹科	环海豹	Pusa hispida			NC_008433	10.1016/j.ympev.2006.05.022		LC	二级
长鼻目	象科	亚洲象	Elephas maximus	长鼻目	象科	亚洲象	Elephas maximus			NC_005129	10.1371/journal.pbio.0040073		EN	一级
奇蹄目	马科	普氏野马	Equus ferus	奇蹄目	马科	野马	Equus ferus			KT368742	10.1016/j.cub.2015.08.032		EN	一级
	马科	蒙古野驴	Equus hemionus		马科	蒙古野驴	Equus hemionus			NC_060655	10.1126/sciadv.abm0218		NT	一级
	马科	藏野驴	Equus kiang		马科	藏野驴	Equus kiang			NC_016061	10.3109/19401736.2011.588221		LC	一级
偶蹄目	骆驼科	野骆驼	Camelus ferus	鲸偶蹄目	骆驼科	双峰驼	Camelus ferus			NC_009629	10.1186/1471-2164-8-241		CR	一级
	鼷鹿科	威氏鼷鹿	Tragulus williamsoni		鼷鹿科	小鼷鹿	Tragulus kanchil williamsoni	小鼷鹿亚种	Taxonomy and Distribution of Mammals in China. 2022, Science Press, Beijing. pp 384.(in Chinese)	KIZ75909 & KIZ75910	This study		LC	一级
	麝科	安徽麝	Moschus anhuiensis		麝科	安徽麝	Moschus anhuiensis			NC_020017	10.3109/19401736.2012.744985		EN	一级
	麝科	林麝	Moschus berezovskii		麝科	林麝	Moschus berezovskii			NC_012694	10.1080/00222930902767458		EN	一级
	麝科	马麝	Moschus chrysogaster		麝科	马麝	Moschus chrysogaster			KC425457	10.1371/journal.pone.0134183		EN	一级
	麝科	黑麝	Moschus fuscus		麝科	黑麝	Moschus fuscus			KIZ780414	This study		EN	一级
	麝科	喜马拉雅麝	Moschus leucogaster		麝科	喜马拉雅麝	Moschus leucogaster			n.a.	n.a.	cytb: AF026889; d-loop: MK363312	EN	一级
	麝科	原麝	Moschus moschiferus		麝科	原麝	Moschus moschiferus			NC_013753	10.3109/19401736.2010.490834		EN	一级
	鹿科	獐	Hydropotes inermis		鹿科	獐	Hydropotes inermis			NC_011821	unpublished		VU	二级
	鹿科	黑麂	Muntiacus crinifrons		鹿科	黑麂	Muntiacus crinifrons			NC_004577	unpublished		VU	一级
	鹿科	贡山麂	Muntiacus gongshanensis		鹿科	贡山麂	Muntiacus gongshanensis			NC_048506	10.1080/23802359.2019.1660242		DD	二级
	鹿科	海南麂	Muntiacus nigripes		鹿科	海南麂	Muntiacus vaginalis nigripes	赤麂海南亚种	Taxonomy and Distribution of Mammals in China. 2022, Science Press, Beijing. pp 396.(in Chinese)	SRR28810463	This study		LC	二级
	鹿科	豚鹿	Axis porcinus		鹿科	豚鹿	Axis porcinus			NC_020681	10.1016/j.crvi.2011.11.002		EN	一级
	鹿科	水鹿	Cervus equinus		鹿科	水鹿	Rusa unicolor	同物异名		NC_031835	10.1007/s12686-016-0547-6		VU	二级
	鹿科	梅花鹿	Cervus nippon		鹿科	梅花鹿	Cervus nippon			NC_018595	10.1080/00222933.2012.693959		LC	一级
	鹿科	马鹿	Cervus canadensis		鹿科	马鹿	Cervus elaphus	同物异名	Taxonomy and Distribution of Mammals in China. 2022, Science Press, Beijing. pp 386.(in Chinese)	NC_013840	10.1038/s41598-022-20763-x		LC	二级
	鹿科	西藏马鹿	Cervus wallichii		鹿科	西藏马鹿	Cervus elaphus wallichii	马鹿藏南亚种	Taxonomy and Distribution of Mammals in China. 2022, Science Press, Beijing. pp 387.(in Chinese)	n.a.	n.a.		LC	一级
	鹿科	塔里木马鹿	Cervus yarkandensis		鹿科	塔里木马鹿	Cervus elaphus yarkandensis	马鹿塔里木亚种	Taxonomy and Distribution of Mammals in China. 2022, Science Press, Beijing. pp 387.(in Chinese)	NC_013840	10.1038/s41598-022-20763-x		LC	一级
	鹿科	坡鹿	Panolia siamensis		鹿科	坡鹿	Rucervus eldii	同物异名		NC_014701	unpublished		EN	一级
	鹿科	白唇鹿	Przewalskium albirostris		鹿科	白唇鹿	Przewalskium albirostris			MF966595	10.1007/s12686-017-0919-6		VU	一级
	鹿科	麋鹿	Elaphurus davidianus		鹿科	麋鹿	Elaphurus davidianus			NC_018358	unpublished		EW	一级
	鹿科	毛冠鹿	Elaphodus cephalophus		鹿科	毛冠鹿	Elaphodus cephalophus			NC_050383	10.1080/23802359.2020.1821817		NT	二级
	鹿科	驼鹿	Alces alces		鹿科	驼鹿	Alces alces			KP405229	unpublished		LC	一级
	牛科	野牛	Bos gaurus		牛科	印度野牛	Bos gaurus			MT345893	10.1038/s41598-020-68724-6		VU	一级
#N/A	牛科	爪哇野牛	Bos javanicus		n.a.	n.a.	n.a.	中国没有分布	The Biodiversity Committee of Chinese Academy of Sciences (2024) Catalogue of Life China: 2024 Annual Checklist. Beijing, China. (in Chinese)	n.a.	n.a.		CR	一级
	牛科	野牦牛	Bos mutus		牛科	野牦牛	Bos mutus			KR106993	10.3109/19401736.2015.1060420		VU	一级
	牛科	蒙原羚	Procapra gutturosa		牛科	蒙原羚	Procapra gutturosa			NC_020738	10.1016/j.crvi.2011.11.002		LC	一级
	牛科	藏原羚	Procapra picticaudata		牛科	藏原羚	Procapra picticaudata			MH345727	10.1080/23802359.2018.1495112		NT	二级
	牛科	普氏原羚	Procapra przewalskii		牛科	普氏原羚	Procapra przewalskii			NC_014875	unpublished		EN	一级
	牛科	鹅喉羚	Gazella subgutturosa		牛科	鹅喉羚	Gazella subgutturosa			NC_020710	10.1016/j.crvi.2011.11.002		VU	二级
	牛科	藏羚	Panthuolops hodgsonii		牛科	藏羚	Pantholops hodgsonii			NC_007441	10.1016/S1672-0229(05)03003-2		NT	一级
#N/A	牛科	高鼻羚羊	Saiga tatarica		n.a.	n.a.	n.a.	中国境内野外灭绝	Taxonomy and Distribution of Mammals in China. 2022, Science Press, Beijing. pp 573.(in Chinese)	n.a.	n.a.		CR	一级
	牛科	秦岭羚牛	Budorcas bedfordi		牛科	中华扭角羚秦岭亚种	Budorcas tibetana bedfordi	中华扭角羚秦岭亚种	Taxonomy and Distribution of Mammals in China. 2022, Science Press, Beijing. pp 404.(in Chinese)	KU361169	10.1080/23802359.2016.1149792		VU	一级
	牛科	四川羚牛	Budorcas tibetanus		牛科	中华扭角羚四川亚种	Budorcas tibetana tibetana	中华扭角羚四川亚种	Taxonomy and Distribution of Mammals in China. 2022, Science Press, Beijing. pp 404.(in Chinese)	NC_039686	10.1016/j.ijbiomac.2018.10.020		VU	一级
	牛科	不丹羚牛	Budorcas whitei		牛科	喜马拉雅扭角羚不丹亚种	Budorcas taxicolor whitei	喜马拉雅扭角羚不丹亚种	Taxonomy and Distribution of Mammals in China. 2022, Science Press, Beijing. pp 403.(in Chinese)	SRX15185605	This study		VU	一级
	牛科	贡山羚牛	Budorcas taxicolor		牛科	喜马拉雅扭角羚贡山亚种	Budorcas taxicolor taxicolor	喜马拉雅扭角羚贡山亚种	Taxonomy and Distribution of Mammals in China. 2022, Science Press, Beijing. pp 403.(in Chinese)	NC_043930	10.1016/j.ijbiomac.2019.06.201		VU	一级
	牛科	赤斑羚	Naemorhedus baileyi		牛科	赤斑羚	Naemorhedus baileyi			KP203894	10.3109/19401736.2015.1046163		VU	一级
	牛科	长尾斑羚	Naemorhedus caudatus		牛科	长尾斑羚	Naemorhedus caudatus			NC_013751	10.3109/19401736.2010.490833		VU	二级
	牛科	缅甸斑羚	Naemorhedus evansi		牛科	缅甸斑羚	Naemorhedus evansi			NC_020723	10.1016/j.crvi.2011.11.002		VU	二级
	牛科	喜马拉雅斑羚	Naemorhedus goral		牛科	喜马拉雅斑羚	Naemorhedus goral			NC_021381	10.1016/j.bse.2012.12.005		NT	一级
#N/A	牛科	中华斑羚	Naemorhedus griseus		牛科	喜马拉雅斑羚	Naemorhedus goral	同物异名	Mammal Review. 2020, 50:325-330.doi: 10.1111/mam.12200; BMC Genomics.2024, 25:92.doi: 10.1186/s12864-024-09987-5	n.a.	n.a.		VU	二级
	牛科	塔尔羊	Hemitragus jemlahicus		牛科	塔尔羊	Hemitragus jemlahicus			NC_020628	10.1007/s00239-009-9208-7		NT	一级
	牛科	北山羊	Capra sibirica		牛科	北山羊	Capra sibirica			NC_020626	10.1007/s00239-009-9208-7		NT	二级
	牛科	岩羊	Pseudois nayaur		牛科	岩羊	Pseudois nayaur			NC_020632	10.1007/s00239-009-9208-7		LC	二级
	牛科	阿尔泰盘羊	Ovis ammon		牛科	阿尔泰盘羊	Ovis ammon ammon	盘羊阿尔泰亚种	Taxonomy and Distribution of Mammals in China. 2022, Science Press, Beijing. pp 412.(in Chinese)	OQ509380	10.3390/d15050627		NT	二级
	牛科	哈萨克盘羊	Ovis collium		牛科	哈萨克盘羊	Ovis ammon collium	盘羊哈萨克亚种	Taxonomy and Distribution of Mammals in China. 2022, Science Press, Beijing. pp 412.(in Chinese)	n.a.	n.a.		NT	二级
	牛科	戈壁盘羊	Ovis darwini		牛科	戈壁盘羊	Ovis ammon darwini	盘羊戈壁亚种	Taxonomy and Distribution of Mammals in China. 2022, Science Press, Beijing. pp 412.(in Chinese)	OQ509388	10.3390/d15050627		NT	二级
	牛科	西藏盘羊	Ovis hodgsoni		牛科	西藏盘羊	Ovis ammon hodgsoni	盘羊西藏亚种	Taxonomy and Distribution of Mammals in China. 2022, Science Press, Beijing. pp 412.(in Chinese)	JX101654	10.1016/j.gene.2013.03.049		NT	一级
	牛科	天山盘羊	Ovis karelini		牛科	天山盘羊	Ovis ammon karelini	盘羊天山亚种	Taxonomy and Distribution of Mammals in China. 2022, Science Press, Beijing. pp 412.(in Chinese)	OQ509390	10.3390/d15050627		NT	二级
	牛科	帕米尔盘羊	Ovis polii		牛科	帕米尔盘羊	Ovis ammon polii	盘羊帕米尔亚种	Taxonomy and Distribution of Mammals in China. 2022, Science Press, Beijing. pp 412.(in Chinese)	OQ509396	10.3390/d15050627		NT	二级
	牛科	中华鬣羚	Capricornis milneedwardsii		牛科	中华鬣羚	Capricornis milneedwardsii			NC_023457	10.3109/19401736.2013.873896		VU	二级
	牛科	红鬣羚	Capricornis rubidus		牛科	红鬣羚	Capricornis rubidus			NC_045205	10.1111/mam.12154		NT	二级
	牛科	台湾鬣羚	Capricornis swinhoei		牛科	台湾鬣羚	Capricornis swinhoei			NC_010640	unpublished		LC	一级
	牛科	喜马拉雅鬣羚	Capricornis thar		牛科	喜马拉雅鬣羚	Capricornis thar			KT345703	10.1016/j.bse.2016.02.018		VU	一级
啮齿目	河狸科	河狸	Castor fiber	啮齿目	河狸科	河狸	Castor fiber			OQ076901	unpublished		LC	一级
	松鼠科	巨松鼠	Ratufa bicolor		松鼠科	巨松鼠	Ratufa bicolor			NC_023780	10.3109/19401736.2013.855738		NT	二级
兔形目	鼠兔科	贺兰山鼠兔	Ochotona argentata	兔形目	鼠兔科	贺兰山鼠兔	Ochotona argentata			NC_070363	10.1111/ddi.13479		EN	二级
	鼠兔科	伊犁鼠兔	Ochotona iliensis		鼠兔科	伊犁鼠兔	Ochotona iliensis			n.a.	n.a.	cytb: AY191824	EN	二级
#N/A	兔科	粗毛兔	Caprolagus hispidus		n.a.	n.a.	n.a.	2024年名录里没有	The Biodiversity Committee of Chinese Academy of Sciences (2024) Catalogue of Life China: 2024 Annual Checklist. Beijing, China. (in Chinese)	n.a.	n.a.		EN	二级
	兔科	海南兔	Lepus hainanus		兔科	海南兔	Lepus hainanus			NC_025902	unpublished		EN	二级
	兔科	雪兔	Lepus timidus		兔科	雪兔	Lepus timidus			NC_024040	10.1093/gbe/evu059		LC	二级
	兔科	塔里木兔	Lepus yarkandensis		兔科	塔里木兔	Lepus yarkandensis			NC_050569	10.1080/23802359.2019.1681321		NT	二级
海牛目	儒艮科	儒艮	Dugong dugon	海牛目	儒艮科	儒艮	Dugong dugon			NC_003314	10.1073/pnas.102164299		VU	一级
鲸目	露脊鲸科	北太平洋露脊鲸	Eubalaena japonica	鲸偶蹄目	露脊鲸科	北太平洋露脊鲸	Eubalaena japonica			NC_006931	10.1080/10635150590905939		EN	一级
	灰鲸科	灰鲸	Eschrichtius robustus		灰鲸科	灰鲸	Eschrichtius robustus			NC_005270	10.1016/j.gene.2004.02.010		LC	一级
	须鲸科	蓝鲸	Balaenoptera musculus		须鲸科	蓝鲸	Balaenoptera musculus			NC_001601	10.1007/bf00178861		EN	一级
	须鲸科	小须鲸	Balaenoptera acutorostrata		须鲸科	小须鲸	Balaenoptera acutorostrata			NC_005271	10.1016/j.gene.2004.02.010		LC	一级
	须鲸科	塞鲸	Balaenoptera borealis		须鲸科	塞鲸	Balaenoptera borealis			NC_006929	10.1080/10635150590905939		EN	一级
	须鲸科	布氏鲸	Balaenoptera edeni		须鲸科	布氏鲸	Balaenoptera edeni			NC_007938	10.1016/j.ympev.2006.03.032		LC	一级
	须鲸科	大村鲸	Balaenoptera omurai		须鲸科	大村鲸	Balaenoptera omurai			NC_007937	10.1016/j.ympev.2006.03.032		DD	一级
	须鲸科	长须鲸	Balaenoptera physalus		须鲸科	长须鲸	Balaenoptera physalus			KC572860	10.1371/journal.pone.0063396		VU	一级
	须鲸科	大翅鲸	Megaptera novaeangliae		须鲸科	大翅鲸	Megaptera novaeangliae			NC_006927	10.1080/10635150590905939		LC	一级
	白鱀豚科	白鱀豚	Lipotes vexillifer		白鱀豚科	白鱀豚	Lipotes vexillifer			NC_007629	10.1016/j.ympev.2005.06.009		CR	一级
#N/A	恒河豚科	恒河豚	Platanista gangetica		n.a.	n.a.	n.a.	2024年名录里没有	The Biodiversity Committee of Chinese Academy of Sciences (2024) Catalogue of Life China: 2024 Annual Checklist. Beijing, China. (in Chinese)	n.a.	n.a.		EN	一级
	海豚科	中华白海豚	Sousa chinensis		海豚科	中华白海豚	Sousa chinensis			NC_012057	10.1186/1471-2148-9-20		VU	一级
	海豚科	糙齿海豚	Steno bredanensis		海豚科	糙齿海豚	Steno bredanensis			NC_042761	10.1080/23802359.2019.1602010		LC	二级
	海豚科	热带点斑原海豚	Stenella attenuata		海豚科	热带点斑原海豚	Stenella attenuata			NC_012051	10.1186/1471-2148-9-20		LC	二级
	海豚科	条纹原海豚	Stenella coeruleoalba		海豚科	条纹原海豚	Stenella coeruleoalba			NC_012053	10.1186/1471-2148-9-20		LC	二级
	海豚科	飞旋原海豚	Stenella longirostris		海豚科	飞旋原海豚	Stenella longirostris			KX857354	10.1111/mms.12545		LC	二级
#N/A	海豚科	长喙真海豚	Delphinus capensis		海豚科	真海豚	Delphinus delphis	同物异名	Taxonomy and Distribution of Mammals in China. 2022, Science Press, Beijing. pp 439.(in Chinese)	n.a.	n.a.		LC	二级
	海豚科	真海豚	Delphinus delphis		海豚科	真海豚	Delphinus delphis			NC_036415	10.1016/j.jasrep.2017.07.008		LC	二级
	海豚科	印太瓶鼻海豚	Tursiops aduncus		海豚科	印太瓶鼻海豚	Tursiops aduncus			NC_012058	10.1186/1471-2148-9-20		NT	二级
	海豚科	瓶鼻海豚	Tursiops truncatus		海豚科	瓶鼻海豚	Tursiops truncatus			NC_012059	10.1186/1471-2148-9-20		LC	二级
	海豚科	弗氏海豚	Lagenodelphis hosei		海豚科	弗氏海豚	Lagenodelphis hosei			NC_037848	10.1007/s12686-017-0964-1		LC	二级
	海豚科	里氏海豚	Grampus griseus		海豚科	里氏海豚	Grampus griseus			NC_012062	10.1186/1471-2148-9-20		LC	二级
	海豚科	太平洋斑纹海豚	Lagenorhynchus obliquidens		海豚科	太平洋斑纹海豚	Lagenorhynchus obliquidens			NC_035426	10.1007/s12686-017-0798-x		LC	二级
	海豚科	瓜头鲸	Peponocephala electra		海豚科	瓜头鲸	Peponocephala electra			NC_019589	10.1186/1471-2148-11-65		LC	二级
	海豚科	虎鲸	Orcinus orca		海豚科	虎鲸	Orcinus orca			GU187202	10.1101/gr.102954.109		DD	二级
	海豚科	伪虎鲸	Pseudorca crassidens		海豚科	伪虎鲸	Pseudorca crassidens			NC_019577	10.1101/gr.102954.109		NT	二级
	海豚科	小虎鲸	Feresa attenuata		海豚科	小虎鲸	Feresa attenuata			NC_019588	10.1186/1471-2148-11-65		LC	二级
	海豚科	短肢领航鲸	Globicephala macrorhynchus		海豚科	短肢领航鲸	Globicephala macrorhynchus			NC_019578	10.1101/gr.102954.109		LC	二级
	鼠海豚科	长江江豚	Neophocaena asiaeorientalis		鼠海豚科	长江江豚	Neophocaena asiaeorientalis			NC_026456	10.3109/19401736.2015.1007305		CR	一级
	鼠海豚科	东亚江豚	Neophocaena sunameri		鼠海豚科	东亚江豚	Neophocaena sunameri			KX650869	unpublished		EN	二级
	鼠海豚科	印太江豚	Neophocaena phocaenoides		鼠海豚科	印太江豚	Neophocaena phocaenoides			KX650870	unpublished		VU	二级
	抹香鲸科	抹香鲸	Physeter macrocephalus		抹香鲸科	抹香鲸	Physeter macrocephalus			NC_002503	10.1007/s002390010060		VU	一级
	小抹香鲸科	小抹香鲸	Kogia breviceps		小抹香鲸科	小抹香鲸	Kogia breviceps			NC_005272	10.1016/j.gene.2004.02.010		LC	二级
	小抹香鲸科	侏抹香鲸	Kogia sima		小抹香鲸科	侏抹香鲸	Kogia sima			NC_041303	10.1080/23802359.2018.1536464		LC	二级
	喙鲸科	鹅喙鲸	Ziphius cavirostris		喙鲸科	鹅喙鲸	Ziphius cavirostris			NC_021435	Beaked whale phylogeography.2012, SC/64/SM14. Preliminary analysis of mitochondrial genome phylogeography of Blainville’s, Cuvier’s and Gervais’ beaked whales.		LC	二级
	喙鲸科	柏氏中喙鲸	Mesoplodon densirostris		喙鲸科	柏氏中喙鲸	Mesoplodon densirostris			NC_021974	Beaked whale phylogeography.2012, SC/64/SM14. Preliminary analysis of mitochondrial genome phylogeography of Blainville’s, Cuvier’s and Gervais’ beaked whales.		LC	二级
	喙鲸科	银杏齿中喙鲸	Mesoplodon ginkgodens		喙鲸科	银杏齿中喙鲸	Mesoplodon ginkgodens			NC_027593	10.3109/19401736.2015.1053122		DD	二级
	喙鲸科	小中喙鲸	Mesoplodon peruvianus		喙鲸科	小中喙鲸	Mesoplodon peruvianus			n.a.	n.a.	cytb: AF304074; 12S rRNA: MPU13095;16S rRNA: MPU13118	LC	二级
					喙鲸科	德氏中喙鲸	Mesoplodon hotaula	分布新纪录	iSciences. 2024, 27 (12). doi: 10.1016/j.isci.2024.111465; Marine Mammal Science. 2024, 41(1), e13180. doi:10. 1111/mms. 13180.	n.a.	n.a.	cytb: KF027306; d-loop:KF027299; cox1: KF027311	DD
	喙鲸科	贝氏喙鲸	Berardius bairdii		喙鲸科	拜氏贝喙鲸	Berardius bairdii			NC_005274	10.1016/j.gene.2004.02.010		LC	二级
	喙鲸科	朗氏喙鲸	Indopacetus pacificus		喙鲸科	朗氏喙鲸	Indopacetus pacificus			NC_034348	10.6693/CAR201803_31(1).0007		LC	二级

## Sheet: The updated list in English
Table S1 The updated list of State Key Protected Wild Mammals in China (2024)
Order (2021 Protected List)	Family (2021 Protected List)	English name (2021 Protected List)	Scientific name (2021 Protected List)	Order (This study)	Family (This study)	English name (This study)	Scientific name (This study)	Reason for Adjustment	References of Adjustment	GenBank Accession No. (Mitogenomes Reference)	References of Mitogenomes	Genbank Acc. No.( Mitochondrial gene)	IUCN Red List	National Protection Level
PRIMATES	Lorisidae	Slow Loris	Nycticebus bengalensis	PRIMATES	Lorisidae	Slow Loris	Nycticebus bengalensis			NC_021958	10.1371/journal.pone.0069504		EN	Ⅰ
	Lorisidae	Northern Pygmy Slow Loris	Nycticebus pygmaeus		Lorisidae	Northern Pygmy Slow Loris	Xanthonycticebus intermedius	pygmaeus was recognized as in a distinct new genus, and the northern popuation (intermedius) is considered as different from the southern populations (pygmaeus)	Zoosystematics and Evolution. 2022, 98: 87–92. doi:10.3897/zse.98.81942; Genes. 2023, 14 (3): 643. doi:10.3390/genes14030643	NC_033381	10.1007/s12686-016-0542-y		EN	Ⅰ
	Cercopithecidae	Stump-tailed Macaque	Macaca arctoides		Cercopithecidae	Stump-tailed Macaque	Macaca arctoides			NC_025201	10.1186/s12862-014-0176-1		VU	Ⅱ
	Cercopithecidae	Assam Macaque	Macaca assamensis		Cercopithecidae	Assam Macaque	Macaca assamensis			NC_023795	10.3109/19401736.2014.880901		NT	Ⅱ
	Cercopithecidae	Taiwan Macaque	Macaca cyclopis		Cercopithecidae	Taiwan Macaque	Macaca cyclopis			NC_027449	10.1371/journal.pone.0130673		LC	Ⅰ
	Cercopithecidae	North Pig-tailed Macaque	Macaca leonina		Cercopithecidae	North Pig-tailed Macaque	Macaca leonina			NC_027604	10.1016/j.gene.2015.06.085		VU	Ⅰ
	Cercopithecidae	White-cheeked Macaque	Macaca leucogenys		Cercopithecidae	White-cheeked Macaque	Macaca leucogenys			NC_031156	10.1080/23802359.2016.1172039		NE	Ⅱ
	Cercopithecidae	Rhesus Macaque	Macaca mulatta		Cercopithecidae	Rhesus Macaque	Macaca mulatta			NC_005943	10.1111/j.1474-9728.2004.00122.x		LC	Ⅱ
	Cercopithecidae	Arunachal Macaque	Macaca munzala		Cercopithecidae	Arunachal Macaque	Macaca munzala			223667	This study		EN	Ⅱ
	Cercopithecidae	Tibetan Macaque	Macaca thibetana		Cercopithecidae	Tibetan Macaque	Macaca thibetana			NC_011519	10.1016/j.gene.2008.10.010		NT	Ⅱ
	Cercopithecidae	Nepal Gray Langur	Semnopithecus schistaceus		Cercopithecidae	Nepal Gray Langur	Semnopithecus schistaceus			NC_057099	10.1080/23802359.2019.1660270		LC	Ⅰ
	Cercopithecidae	Indochinese Gray Langur	Trachypithecus crepusculus		Cercopithecidae	Indochinese Gray Langur	Trachypithecus crepusculus			KY425609	10.1007/s12686-016-0603-2		EN	Ⅰ
	Cercopithecidae	François’Langur	Trachypithecus francoisi		Cercopithecidae	François’Langur	Trachypithecus francoisi			NC_023970	10.3109/19401736.2014.919461		EN	Ⅰ
#N/A	Cercopithecidae	Phayre's leaf monkey	Trachypithecus phayrei		n.a.	n.a.	n.a.	no distribution in China	Zool Res. 2020, 41(6):656-669. doi: 10.24272/j.issn.2095-8137.2020.254.	n.a.	n.a.		EN	Ⅰ
					Cercopithecidae	Burmachinese Gray Langur	Trachypithecus melamera	elevated a subspecies of Trachypithecus phayrei to full species state	Zool Res. 2020, 41(6):656-669. doi: 10.24272/j.issn.2095-8137.2020.254.	MT806065	10.24272/j.issn.2095-8137.2020.254		EN	Ⅰ
	Cercopithecidae	Capped Langur	Trachypithecus pileatus		Cercopithecidae	Capped Langur	Trachypithecus pileatus			NC_024529	10.3109/19401736.2013.855904		VU	Ⅰ
	Cercopithecidae	White-headed Langur	Trachypithecus leucocephalus		Cercopithecidae	White-headed Langur	Trachypithecus leucocephalus			MT806067	10.24272/j.issn.2095-8137.2020.254		CR	Ⅰ
	Cercopithecidae	Shortridgei’s Langur	Trachypithecus shortridgei		Cercopithecidae	Shortridgei’s Langur	Trachypithecus shortridgei			NC_019581	10.1371/journal.pone.0036274		EN	Ⅰ
	Cercopithecidae	Yunnan Snub-nosed Monkey	Rhinopithecus bieti		Cercopithecidae	Yunnan Snub-nosed Monkey	Rhinopithecus bieti			NC_018058	10.1371/journal.pone.0037418		EN	Ⅰ
	Cercopithecidae	Guizhou Snub-nosed Monkey	Rhinopithecus brelichi		Cercopithecidae	Guizhou Snub-nosed Monkey	Rhinopithecus brelichi			NC_018057	10.1371/journal.pone.0037418		EN	Ⅰ
	Cercopithecidae	Sichuan Snub-nosed Monkey	Rhinopithecus roxellana		Cercopithecidae	Sichuan Snub-nosed Monkey	Rhinopithecus roxellana			NC_008218	10.1016/j.ympev.2006.01.017		EN	Ⅰ
	Cercopithecidae	Myanmar Snub-nosed Monkey	Rhinopithecus strykeri		Cercopithecidae	Myanmar Snub-nosed Monkey	Rhinopithecus strykeri			NC_018059	10.1371/journal.pone.0037418		CR	Ⅰ
	Hylobatidae	Western Hoolock Gibbon	Hoolock hoolock		Hylobatidae	Western Hoolock Gibbon	Hoolock hoolock			NC_033885	10.1002/ajp.22631		EN	Ⅰ
#N/A	Hylobatidae	Eastern Hoolock Gibbon	Hoolock leuconedys		n.a.	n.a.	n.a.	no distribution in China	The Biodiversity Committee of Chinese Academy of Sciences (2024) Catalogue of Life China: 2024 Annual Checklist. Beijing, China. (in Chinese); Acta Theriologica Sinica. 2021, 41(5), 23. doi: 10.16829/j.slxb.150535	n.a.	n.a.		VU	Ⅰ
	Hylobatidae	Gaoligong Hoolock Gibbon	Hoolock tianxing		Hylobatidae	Gaoligong Hoolock Gibbon	Hoolock tianxing			NC_033884	10.1002/ajp.22631		EN	Ⅰ
	Hylobatidae	White-handed Gibbon	Hylobates lar		Hylobatidae	White-handed Gibbon	Hylobates lar			NC_002082	10.1111/j.1601-5223.1996.00185.x		EN	Ⅰ
	Hylobatidae	Western Black Crested Gibbon	Nomascus concolor		Hylobatidae	Western Black Crested Gibbon	Nomascus concolor			KIZ20090608	This study		CR	Ⅰ
	Hylobatidae	Eastern Black Crested Gibbon	Nomascus nasutus		Hylobatidae	Eastern Black Crested Gibbon	Nomascus nasutus			n.a.	n.a.	cytb:GU321247; ND3_ND4L_ND4: AY961033	CR	Ⅰ
	Hylobatidae	Hainan Gibbon	Nomascus hainanus		Hylobatidae	Hainan Gibbon	Nomascus hainanus			MulanNH51	This study		CR	Ⅰ
	Hylobatidae	Northern White Cheeked Gibbon	Nomascus leucogenys		Hylobatidae	Northern White Cheeked Gibbon	Nomascus leucogenys			NC_021957	10.1371/journal.pone.0069504		CR	Ⅰ
#N/A	Manidae	Indian Pangolin	Manis crassicaudata		n.a.	n.a.	n.a.	no distribution in China	The Biodiversity Committee of Chinese Academy of Sciences (2024) Catalogue of Life China: 2024 Annual Checklist. Beijing, China. (in Chinese)	n.a.	n.a.		EN	Ⅰ
PHOLIDOTA	Manidae	Sunda Pangolin	Manis javanica	PHOLIDOTA	Manidae	Sunda Pangolin	Manis javanica			NC_026781	10.1016/j.crvi.2015.02.003		CR	Ⅰ
	Manidae	Chinese Pangolin	Manis pentadactyla		Manidae	Chinese Pangolin	Manis pentadactyla			NC_016008	10.3109/19401736.2011.643881		CR	Ⅰ
CARNIVORA	Canidae	Gray Wolf	Canis lupus	CARNIVORA	Canidae	Gray Wolf	Canis lupus			NC_010340	unpublished		LC	Ⅱ
	Canidae	Golden Jackal	Canis aureus		Canidae	Golden Jackal	Canis aureus			NC_067757	10.1016/j.gene.2023.147303		LC	Ⅱ
	Canidae	Dhole	Cuon alpinus		Canidae	Dhole	Cuon alpinus			KF646248	10.3109/19401736.2013.855742		EN	Ⅰ
	Canidae	Racoon Dog	Nyctereutes procyonoides		Canidae	Racoon Dog	Nyctereutes procyonoides			NC_013700	unpublished		LC	Ⅱ
	Canidae	Corsac Fox	Vulpes corsac		Canidae	Corsac Fox	Vulpes corsac			NC_023958	unpublished		LC	Ⅱ
	Canidae	Tibetan Fox	Vulpes ferrilata		Canidae	Tibetan Fox	Vulpes ferrilata			NC_027935	unpublished		LC	Ⅱ
	Canidae	Red Fox	Vulpes vulpes		Canidae	Red Fox	Vulpes vulpes			NC_008434	10.1016/j.ympev.2006.05.022		LC	Ⅱ
	Ursidae	Sloth Bear	Melursus ursinus		Ursidae	Sloth Bear	Melursus ursinus			NC_009970	10.1186/1471-2148-7-198		VU	Ⅱ
	Ursidae	Sun Bear	Helarctos malayanus		Ursidae	Sun Bear	Helarctos malayanus			NC_009968	10.1186/1471-2148-7-198		VU	Ⅰ
	Ursidae	Brown Bear	Ursus arctos		Ursidae	Brown Bear	Ursus arctos			AP012592	10.1007/s12686-015-0433-7		LC	Ⅱ
	Ursidae	Asiatic Black Bear	Ursus thibetanus		Ursidae	Asiatic Black Bear	Ursus thibetanus			NC_009971	10.1186/1471-2148-7-198		VU	Ⅱ
	Ailuropodidae	Giant Panda	Ailuropoda melanoleuca		Ursidae	Giant Panda	Ailuropoda melanoleuca			NC_009492	10.1186/s12864-021-07531-3		VU	Ⅰ
	Ailuridae	Red Panda	Ailurus fulgens		Ailuridae	Himalayan Red Panda	Ailurus fulgens	elevated a subspecies of Ailurus fulgens to full species state	Science Advances.2020, 6:eaax5751. doi:10.1126/sciadv.aax5751	NC_011124	10.1016/j.ympev.2007.06.019		EN	Ⅱ
					Ailuridae	Chinese Red Panda	Ailurus styani	elevated a subspecies of Ailurus fulgens to full species state	Science Advances.2020, 6:eaax5751. doi:10.1126/sciadv.aax5751	NC_009691	10.1016/j.gene.2006.12.040		EN	Ⅱ
	Mustelidae	Yellow-throated Marten	Martes flavigula		Mustelidae	Yellow-throated Marten	Martes flavigula			NC_012141	10.3109/19401736.2012.752479		LC	Ⅱ
	Mustelidae	Stone Marten	Martes foina		Mustelidae	Stone Marten	Martes foina			NC_020643	10.1186/1471-2148-11-92		LC	Ⅱ
	Mustelidae	Sable	Martes zibellina		Mustelidae	Sable	Martes zibellina			NC_011579	10.3109/19401736.2012.660934		LC	Ⅰ
	Mustelidae	Wolverine	Gulo gulo		Mustelidae	Wolverine	Gulo gulo			KR611313	10.3109/19401736.2015.1060449		LC	Ⅰ
	Mustelidae	Oriental Small-clawed Otter	Aonyx cinerea		Mustelidae	Oriental Small-clawed Otter	Aonyx cinerea			NC_035814	10.1093/gigascience/gix053		VU	Ⅱ
	Mustelidae	Eurasian Otter	Lutra lutra		Mustelidae	Eurasian Otter	Lutra lutra			FJ236015	10.1007/BF03191134		NT	Ⅱ
	Mustelidae	Smooth-coated Otter	Lutrogale perspicillata		Mustelidae	Smooth-coated Otter	Lutrogale perspicillata			NC_035811	10.1093/gigascience/gix053		VU	Ⅱ
	Viverridae	Large-spotted Civet	Viverra megaspila		Viverridae	Large-spotted Civet	Viverra megaspila			KIZ650515	This study		EN	Ⅰ
	Viverridae	Large Indian Civet	Viverra zibetha		Viverridae	Large Indian Civet	Viverra zibetha			NC_053976	10.1371/journal.pone.0249387		LC	Ⅰ
	Viverridae	Small Indian Civet	Viverricula indica		Viverridae	Small Indian Civet	Viverricula indica			NC_025296	10.3109/19401736.2014.958712		LC	Ⅰ
	Viverridae	Asian Palm Civet	Paradoxurus hermaphroditus		Prionodontidae	Asian Palm Civet	Paradoxurus hermaphroditus			NC_039591	10.1080/23802359.2018.1443853		LC	Ⅱ
	Viverridae	Binturong	Arctictis binturong		Prionodontidae	Binturong	Arctictis binturong			NC_053969	10.1371/journal.pone.0249387		VU	Ⅰ
	Viverridae	Small-toothed Palm Civet	Arctogalidia trivirgata		Prionodontidae	Small-toothed Palm Civet	Arctogalidia trivirgata			KIZ830273 & KIZ830274	This study		LC	Ⅰ
	Viverridae	Owston’s Palm Civet	Chrotogale owstoni		Prionodontidae	Owston’s Palm Civet	Chrotogale owstoni			NC_053971	10.1371/journal.pone.0249387		EN	Ⅰ
	Prionodontidae	Spotted Linsang	Prionodon pardicolor		Prionodontidae	Spotted Linsang	Prionodon pardicolor			KX447638	10.1007/s12686-016-0641-9		LC	Ⅱ
	Felidae	Chinese Mountain Cat	Felis bieti		Felidae	Chinese Mountain Cat	Felis bieti			KP202273	10.1101/gr.186668.114		VU	Ⅰ
	Felidae	Jungle Cat	Felis chaus		Felidae	Jungle Cat	Felis chaus			NC_028307	10.1101/gr.186668.114		LC	Ⅰ
	Felidae	Shaw's Cat	Felis silvestris		Felidae	Wild Cat	Felis silvestris			NC_028310	10.1101/gr.186668.114		LC	Ⅱ
#N/A	Felidae	Fishing Cat	Prionailurus viverrinus		n.a.	n.a.	n.a.	no distribution in China	Taxonomy and Distribution of Mammals in China. 2022, Science Press, Beijing. pp 573.(in Chinese)	n.a.	n.a.		VU	Ⅱ
	Felidae	Pallas’s Cat	Otocolobus manul		Felidae	Pallas’s Cat	Otocolobus manul			NC_028323	10.1101/gr.186668.114		LC	Ⅱ
	Felidae	Eurasian Lynx	Lynx lynx		Felidae	Eurasian Lynx	Lynx lynx			KR919624	10.3109/19401736.2015.1066356		LC	Ⅱ
	Felidae	Marbled Cat	Pardofelis marmorata		Felidae	Marbled Cat	Pardofelis marmorata			NC_028303	10.1101/gr.186668.114		NT	Ⅱ
	Felidae	Asiatic Golden Cat	Pardofelis temminckii		Felidae	Asiatic Golden Cat	Catopuma temminckii	a synonym of Catopuma temminckii	Taxonomy and Distribution of Mammals in China. 2022, Science Press, Beijing. pp 467.(in Chinese)	NC_027115	10.3109/19401736.2015.1007292		NT	Ⅰ
	Felidae	Leopard Cat	Prionailurus bengalensis		Felidae	Leopard Cat	Prionailurus bengalensis			NC_028301	10.1101/gr.186668.114		LC	Ⅱ
	Felidae	Clouded Leopard	Neofelis nebulosa		Felidae	Clouded Leopard	Neofelis nebulosa			NC_008450	10.1139/g06-143		VU	Ⅰ
	Felidae	Leopard	Panthera pardus		Felidae	Leopard	Panthera pardus			NC_010641	10.1007/s11427-011-4219-1		VU	Ⅰ
	Felidae	Tiger	Panthera tigris		Felidae	Tiger	Panthera tigris			NC_010642	10.1007/s11427-011-4219-1		EN	Ⅰ
	Felidae	Snow Leopard	Panthera uncia		Felidae	Snow Leopard	Panthera uncia			NC_010638	10.1007/s11427-011-4219-1		VU	Ⅰ
	Otariidae	Northern Fur Seal	Callorhinus ursinus		Otariidae	Northern Fur Seal	Callorhinus ursinus			NC_008415	10.1016/j.ympev.2006.05.022		VU	Ⅱ
	Otariidae	Steller Sea Lion	Eumetopias jubatus		Otariidae	Steller Sea Lion	Eumetopias jubatus			NC_004030	10.1073/pnas.102164299		NT	Ⅱ
	Phocidae	Spotted Seal	Phoca largha		Phocidae	Spotted Seal	Phoca largha			NC_008430	10.1016/j.ympev.2006.05.022		LC	Ⅰ
	Phocidae	Bearded Seal	Erignathus barbatus		Phocidae	Bearded Seal	Erignathus barbatus			NC_008426	10.1016/j.ympev.2006.05.022		LC	Ⅱ
	Phocidae	Ringed Seal	Pusa hispida		Phocidae	Ringed Seal	Pusa hispida			NC_008433	10.1016/j.ympev.2006.05.022		LC	Ⅱ
PROBOSCIDEA	Elephantidae	Asian Elephant	Elephas maximus	PROBOSCIDEA	Elephantidae	Asian Elephant	Elephas maximus			NC_005129	10.1371/journal.pbio.0040073		EN	Ⅰ
PERISSODACTYLA	Equidae	Przewalski’s Horse	Equus ferus	PERISSODACTYLA	Equidae	Przewalski’s Horse	Equus ferus			KT368742	10.1016/j.cub.2015.08.032		EN	Ⅰ
	Equidae	Asiatic Wild Ass	Equus hemionus		Equidae	Asiatic Wild Ass	Equus hemionus			NC_060655	10.1126/sciadv.abm0218		NT	Ⅰ
	Equidae	Tibetan Wild Ass	Equus kiang		Equidae	Tibetan Wild Ass	Equus kiang			NC_016061	10.3109/19401736.2011.588221		LC	Ⅰ
ARTIODACTYLA	Camelidae	Wild Bactrian Camel	Camelus ferus	CETARTIODACTYLA	Camelidae	Bactrian Camel	Camelus ferus			NC_009629	10.1186/1471-2164-8-241		CR	Ⅰ
	Tragulidae	Williamson’s Mouse-deer	Tragulus williamsoni		Tragulidae	Lesser Mouse Deer	Tragulus kanchil williamsoni	a subspecies of Tragulus kanchil	Taxonomy and Distribution of Mammals in China. 2022, Science Press, Beijing. pp 384.(in Chinese)	KIZ75909 & KIZ75910	This study		LC	Ⅰ
	Moschidae	Anhui Musk Deer	Moschus anhuiensis		Moschidae	Anhui Musk Deer	Moschus anhuiensis			NC_020017	10.3109/19401736.2012.744985		EN	Ⅰ
	Moschidae	Forest Musk Deer	Moschus berezovskii		Moschidae	Forest Musk Deer	Moschus berezovskii			NC_012694	10.1080/00222930902767458		EN	Ⅰ
	Moschidae	Alpine Musk Deer	Moschus chrysogaster		Moschidae	Alpine Musk Deer	Moschus chrysogaster			KC425457	10.1371/journal.pone.0134183		EN	Ⅰ
	Moschidae	Black Musk Deer	Moschus fuscus		Moschidae	Black Musk Deer	Moschus fuscus			KIZ780414	This study		EN	Ⅰ
	Moschidae	Himalayan Musk Deer	Moschus leucogaster		Moschidae	Himalayan Musk Deer	Moschus leucogaster			n.a.	n.a.	cytb: AF026889; d-loop: MK363312	EN	Ⅰ
	Moschidae	Siberian Musk Deer	Moschus moschiferus		Moschidae	Siberian Musk Deer	Moschus moschiferus			NC_013753	10.3109/19401736.2010.490834		EN	Ⅰ
	Cervidae	Chinese Water Deer	Hydropotes inermis		Cervidae	Chinese Water Deer	Hydropotes inermis			NC_011821	unpublished		VU	Ⅱ
	Cervidae	Black Muntjac	Muntiacus crinifrons		Cervidae	Black Muntjac	Muntiacus crinifrons			NC_004577	unpublished		VU	Ⅰ
	Cervidae	Gongshan Muntjac	Muntiacus gongshanensis		Cervidae	Gongshan Muntjac	Muntiacus gongshanensis			NC_048506	10.1080/23802359.2019.1660242		DD	Ⅱ
	Cervidae	Hainan Muntjac	Muntiacus nigripes		Cervidae	Hainan Muntjac	Muntiacus vaginalis nigripes	a subspecies of Muntiacus vaginalis	Taxonomy and Distribution of Mammals in China. 2022, Science Press, Beijing. pp 396.(in Chinese)	SRR28810463	This study		LC	Ⅱ
	Cervidae	Hog Deer	Axis porcinus		Cervidae	Hog Deer	Axis porcinus			NC_020681	10.1016/j.crvi.2011.11.002		EN	Ⅰ
	Cervidae	Sambar Deer	Cervus equinus		Cervidae	Sambar Deer	Rusa unicolor	a synonym of Rusa unicolor	Taxonomy and Distribution of Mammals in China. 2022, Science Press, Beijing. pp 391.(in Chinese)	NC_031835	10.1007/s12686-016-0547-6		VU	Ⅱ
	Cervidae	Sika Deer	Cervus nippon		Cervidae	Sika Deer	Cervus nippon			NC_018595	10.1080/00222933.2012.693959		LC	Ⅰ
	Cervidae	Red Deer	Cervus canadensis		Cervidae	Red Deer	Cervus elaphus	a synonym of Cervus elaphus	Taxonomy and Distribution of Mammals in China. 2022, Science Press, Beijing. pp 386.(in Chinese)	NC_013840	10.1038/s41598-022-20763-x		LC	Ⅱ
	Cervidae	Tibetan Red Deer	Cervus wallichii		Cervidae	Tibetan Red Deer	Cervus elaphus wallichii	a subspecies of Cervus elaphus	Taxonomy and Distribution of Mammals in China. 2022, Science Press, Beijing. pp 387.(in Chinese)	n.a.	n.a.		LC	Ⅰ
	Cervidae	Tarim Red Deer	Cervus yarkandensis		Cervidae	Tarim red deer	Cervus elaphus yarkandensis	a subspecies of Cervus elaphus	Taxonomy and Distribution of Mammals in China. 2022, Science Press, Beijing. pp 387.(in Chinese)	NC_013840	10.1038/s41598-022-20763-x		LC	Ⅰ
	Cervidae	Eld’s Deer	Panolia siamensis		Cervidae	Eld’s Deer	Rucervus eldii	a synonym of Rucervus eldii	Taxonomy and Distribution of Mammals in China. 2022, Science Press, Beijing. pp 390.(in Chinese)	NC_014701	unpublished		EN	Ⅰ
	Cervidae	White-lipped Deer	Przewalskium albirostris		Cervidae	White-lipped Deer	Przewalskium albirostris			MF966595	10.1007/s12686-017-0919-6		VU	Ⅰ
	Cervidae	Père David’s Deer	Elaphurus davidianus		Cervidae	Père David’s Deer	Elaphurus davidianus			NC_018358	unpublished		EW	Ⅰ
	Cervidae	Tufted Deer	Elaphodus cephalophus		Cervidae	Tufted Deer	Elaphodus cephalophus			NC_050383	10.1080/23802359.2020.1821817		NT	Ⅱ
	Cervidae	Moose	Alces alces		Cervidae	Moose	Alces alces			KP405229	unpublished		LC	Ⅰ
	Bovidae	Gaur	Bos gaurus		Bovidae	Gaur	Bos gaurus			MT345893	10.1038/s41598-020-68724-6		VU	Ⅰ
#N/A	Bovidae	Banteng	Bos javanicus		n.a.	n.a.	n.a.	no distribution in China	The Biodiversity Committee of Chinese Academy of Sciences (2024) Catalogue of Life China: 2024 Annual Checklist. Beijing, China. (in Chinese)	n.a.	n.a.		CR	Ⅰ
	Bovidae	Wild Yak	Bos mutus		Bovidae	Wild Yak	Bos mutus			KR106993	10.3109/19401736.2015.1060420		VU	Ⅰ
	Bovidae	Mongolian Gazelle	Procapra gutturosa		Bovidae	Mongolian Gazelle	Procapra gutturosa			NC_020738	10.1016/j.crvi.2011.11.002		LC	Ⅰ
	Bovidae	Tibetan Gazelle	Procapra picticaudata		Bovidae	Tibetan Gazelle	Procapra picticaudata			MH345727	10.1080/23802359.2018.1495112		NT	Ⅱ
	Bovidae	Przewalski’s Gazelle	Procapra przewalskii		Bovidae	Przewalski’s Gazelle	Procapra przewalskii			NC_014875	unpublished		EN	Ⅰ
	Bovidae	Goitered Gazelle	Gazella subgutturosa		Bovidae	Goitered Gazelle	Gazella subgutturosa			NC_020710	10.1016/j.crvi.2011.11.002		VU	Ⅱ
	Bovidae	Tibetan Antelope	Panthuolops hodgsonii		Bovidae	Tibetan Antelope	Pantholops hodgsonii			NC_007441	10.1016/S1672-0229(05)03003-2		NT	Ⅰ
#N/A	Bovidae	Saiga	Saiga tatarica		n.a.	n.a.	n.a.	extinct in the wild	Taxonomy and Distribution of Mammals in China. 2022, Science Press, Beijing. pp 573.(in Chinese)	n.a.	n.a.		CR	Ⅰ
	Bovidae	Shensi Takin	Budorcas bedfordi		Bovidae	Shensi Takin	Budorcas tibetana bedfordi	a subspecies of Budorcas tibetana	Taxonomy and Distribution of Mammals in China. 2022, Science Press, Beijing. pp 404.(in Chinese)	KU361169	10.1080/23802359.2016.1149792		VU	Ⅰ
	Bovidae	Sichuan Takin	Budorcas tibetanus		Bovidae	Sichuan Takin	Budorcas tibetana tibetana	a subspecies of Budorcas tibetana	Taxonomy and Distribution of Mammals in China. 2022, Science Press, Beijing. pp 404.(in Chinese)	NC_039686	10.1016/j.ijbiomac.2018.10.020		VU	Ⅰ
	Bovidae	Bhutan Takin	Budorcas whitei		Bovidae	Bhutan Takin	Budorcas taxicolor whitei	a subspecies of Budorcas taxicolor	Taxonomy and Distribution of Mammals in China. 2022, Science Press, Beijing. pp 403.(in Chinese)	SRX15185605	This study		VU	Ⅰ
	Bovidae	Gongshan Takin	Budorcas taxicolor		Bovidae	Himalayan Takin	Budorcas taxicolor taxicolor	a subspecies of Budorcas taxicolor	Taxonomy and Distribution of Mammals in China. 2022, Science Press, Beijing. pp 403.(in Chinese)	NC_043930	10.1016/j.ijbiomac.2019.06.201		VU	Ⅰ
	Bovidae	Red Goral	Naemorhedus baileyi		Bovidae	Red Goral	Naemorhedus baileyi			KP203894	10.3109/19401736.2015.1046163		VU	Ⅰ
	Bovidae	Long-tailed Goral	Naemorhedus caudatus		Bovidae	Long-tailed Goral	Naemorhedus caudatus			NC_013751	10.3109/19401736.2010.490833		VU	Ⅱ
	Bovidae	Burmese Goral	Naemorhedus evansi		Bovidae	Burmese Goral	Naemorhedus evansi			NC_020723	10.1016/j.crvi.2011.11.002		VU	Ⅱ
	Bovidae	Himalayan Goral	Naemorhedus goral		Bovidae	Himalayan Goral	Naemorhedus goral			NC_021381	10.1016/j.bse.2012.12.005		NT	Ⅰ
#N/A	Bovidae	Chinese Goral	Naemorhedus griseus		Bovidae	Himalayan Goral	Naemorhedus goral	a synonym of Naemorhedus goral	Mammal Review. 2020, 50:325-330.doi: 10.1111/mam.12200; BMC Genomics.2024, 25:92.doi: 10.1186/s12864-024-09987-5				VU	Ⅱ
	Bovidae	Himalayan Tahr	Hemitragus jemlahicus		Bovidae	Himalayan Tahr	Hemitragus jemlahicus			NC_020628	10.1007/s00239-009-9208-7		NT	Ⅰ
	Bovidae	Siberian Ibex	Capra sibirica		Bovidae	Siberian Ibex	Capra sibirica			NC_020626	10.1007/s00239-009-9208-7		NT	Ⅱ
	Bovidae	Bharal	Pseudois nayaur		Bovidae	Bharal	Pseudois nayaur			NC_020632	10.1007/s00239-009-9208-7		LC	Ⅱ
	Bovidae	Altai Argali	Ovis ammon		Bovidae	Altai Argali	Ovis ammon ammon	a subspecies of Ovis ammon	Taxonomy and Distribution of Mammals in China. 2022, Science Press, Beijing. pp 412.(in Chinese)	OQ509380	10.3390/d15050627		NT	Ⅱ
	Bovidae	Karaganda Argali	Ovis collium		Bovidae	Karaganda Argali	Ovis ammon collium	a subspecies of Ovis ammon	Taxonomy and Distribution of Mammals in China. 2022, Science Press, Beijing. pp 412.(in Chinese)	n.a.	n.a.		NT	Ⅱ
	Bovidae	Darwin's Argali	Ovis darwini		Bovidae	Darwin's Argali	Ovis ammon darwini	a subspecies of Ovis ammon	Taxonomy and Distribution of Mammals in China. 2022, Science Press, Beijing. pp 412.(in Chinese)	OQ509388	10.3390/d15050627		NT	Ⅱ
	Bovidae	Tibetan Argali	Ovis hodgsoni		Bovidae	Tibetan Argali	Ovis ammon hodgsoni	a subspecies of Ovis ammon	Taxonomy and Distribution of Mammals in China. 2022, Science Press, Beijing. pp 412.(in Chinese)	JX101654	10.1016/j.gene.2013.03.049		NT	Ⅰ
	Bovidae	Tian Shan Argali	Ovis karelini		Bovidae	Tian Shan Argali	Ovis ammon karelini	a subspecies of Ovis ammon	Taxonomy and Distribution of Mammals in China. 2022, Science Press, Beijing. pp 412.(in Chinese)	OQ509390	10.3390/d15050627		NT	Ⅱ
	Bovidae	Marco Polo Sheep	Ovis polii		Bovidae	Marco Polo Sheep	Ovis ammon polii	a subspecies of Ovis ammon	Taxonomy and Distribution of Mammals in China. 2022, Science Press, Beijing. pp 412.(in Chinese)	OQ509396	10.3390/d15050627		NT	Ⅱ
	Bovidae	Chinese Serow	Capricornis milneedwardsii		Bovidae	Chinese Serow	Capricornis milneedwardsii			NC_023457	10.3109/19401736.2013.873896		VU	Ⅱ
	Bovidae	Red Serow	Capricornis rubidus		Bovidae	Red Serow	Capricornis rubidus			NC_045205	10.1111/mam.12154		NT	Ⅱ
	Bovidae	Taiwan Serow	Capricornis swinhoei		Bovidae	Taiwan Serow	Capricornis swinhoei			NC_010640	unpublished		LC	Ⅰ
	Bovidae	Himalayan Serow	Capricornis thar		Bovidae	Himalayan Serow	Capricornis thar			KT345703	10.1016/j.bse.2016.02.018		VU	Ⅰ
RODENTIA	Castoridae	Eurasian Beaver	Castor fiber	RODENTIA	Castoridae	Eurasian Beaver	Castor fiber			OQ076901	unpublished		LC	Ⅰ
	Sciuridae	Black Giant Squirrel	Ratufa bicolor		Sciuridae	Black Giant Squirrel	Ratufa bicolor			NC_023780	10.3109/19401736.2013.855738		NT	Ⅱ
LAGOMORPHA	Ochotonidae	Silver Pika	Ochotona argentata	LAGOMORPHA	Ochotonidae	Silver Pika	Ochotona argentata			NC_070363	10.1111/ddi.13479		EN	Ⅱ
	Ochotonidae	Ili Pika	Ochotona iliensis		Ochotonidae	Ili Pika	Ochotona iliensis			n.a.	n.a.	cytb: AY191824	EN	Ⅱ
#N/A	Leporidae	Hispid Hare	Caprolagus hispidus		n.a.	n.a.	n.a.	not found in 2024 Annual Checklist	The Biodiversity Committee of Chinese Academy of Sciences (2024) Catalogue of Life China: 2024 Annual Checklist. Beijing, China. (in Chinese)	n.a.	n.a.		EN	Ⅱ
	Leporidae	Hainan Hare	Lepus hainanus		Leporidae	Hainan Hare	Lepus hainanus			NC_025902	unpublished		EN	Ⅱ
	Leporidae	Mountain Hare	Lepus timidus		Leporidae	Mountain Hare	Lepus timidus			NC_024040	10.1093/gbe/evu059		LC	Ⅱ
	Leporidae	Yarkand Hare	Lepus yarkandensis		Leporidae	Yarkand Hare	Lepus yarkandensis			NC_050569	10.1080/23802359.2019.1681321		NT	Ⅱ
SIRENIA	Dugongidae	Dugong	Dugong dugon	SIRENIA	Dugongidae	Dugong	Dugong dugon			NC_003314	10.1073/pnas.102164299		VU	Ⅰ
CETACEA	Balaenidae	North Pacific Right Whale	Eubalaena japonica	CETARTIODACTYLA	Balaenidae	North Pacific Right Whale	Eubalaena japonica			NC_006931	10.1080/10635150590905939		EN	Ⅰ
	Eschrichtiidae	Gray Whale	Eschrichtius robustus		Eschrichtiidae	Gray Whale	Eschrichtius robustus			NC_005270	10.1016/j.gene.2004.02.010		LC	Ⅰ
	Balaenopteridae	Blue Whale	Balaenoptera musculus		Balaenopteridae	Blue Whale	Balaenoptera musculus			NC_001601	10.1007/bf00178861		EN	Ⅰ
	Balaenopteridae	Common Minke Whale	Balaenoptera acutorostrata		Balaenopteridae	Common Minke Whale	Balaenoptera acutorostrata			NC_005271	10.1016/j.gene.2004.02.010		LC	Ⅰ
	Balaenopteridae	Sei Whale	Balaenoptera borealis		Balaenopteridae	Sei Whale	Balaenoptera borealis			NC_006929	10.1080/10635150590905939		EN	Ⅰ
	Balaenopteridae	Bryde’s Whale	Balaenoptera edeni		Balaenopteridae	Bryde’s Whale	Balaenoptera edeni			NC_007938	10.1016/j.ympev.2006.03.032		LC	Ⅰ
	Balaenopteridae	Omura’s Whale	Balaenoptera omurai		Balaenopteridae	Omura’s Whale	Balaenoptera omurai			NC_007937	10.1016/j.ympev.2006.03.032		DD	Ⅰ
	Balaenopteridae	Fin Whale	Balaenoptera physalus		Balaenopteridae	Fin Whale	Balaenoptera physalus			KC572860	10.1371/journal.pone.0063396		VU	Ⅰ
	Balaenopteridae	Humpback Whale	Megaptera novaeangliae		Balaenopteridae	Humpback Whale	Megaptera novaeangliae			NC_006927	10.1080/10635150590905939		LC	Ⅰ
	Lipotidae	Baiji	Lipotes vexillifer		Lipotidae	Baiji	Lipotes vexillifer			NC_007629	10.1016/j.ympev.2005.06.009		CR	Ⅰ
#N/A	Platanistidae	Ganges River Dolphin	Platanista gangetica		n.a.	n.a.	n.a.	not found in 2024 Annual Checklist	The Biodiversity Committee of Chinese Academy of Sciences (2024) Catalogue of Life China: 2024 Annual Checklist. Beijing, China. (in Chinese)	n.a.	n.a.		EN	Ⅰ
	Delphinidae	Indo-Pacific Humpback Dolphin	Sousa chinensis		Delphinidae	Indo-Pacific Humpback Dolphin	Sousa chinensis			NC_012057	10.1186/1471-2148-9-20		VU	Ⅰ
	Delphinidae	Rough-toothed Dolphin	Steno bredanensis		Delphinidae	Rough-toothed Dolphin	Steno bredanensis			NC_042761	10.1080/23802359.2019.1602010		LC	Ⅱ
	Delphinidae	Pantropical Spotted Dolphin	Stenella attenuata		Delphinidae	Pantropical Spotted Dolphin	Stenella attenuata			NC_012051	10.1186/1471-2148-9-20		LC	Ⅱ
	Delphinidae	Striped Dolphin	Stenella coeruleoalba		Delphinidae	Striped Dolphin	Stenella coeruleoalba			NC_012053	10.1186/1471-2148-9-20		LC	Ⅱ
	Delphinidae	Spinner Dolphin	Stenella longirostris		Delphinidae	Spinner Dolphin	Stenella longirostris			KX857354	10.1111/mms.12545		LC	Ⅱ
#N/A	Delphinidae	Long-beaked Common Dolphin	Delphinus capensis		Delphinidae	Common Dolphin	Delphinus delphis	a synonym of Delphinus delphis	Taxonomy and Distribution of Mammals in China. 2022, Science Press, Beijing. pp 439.(in Chinese)	n.a.	n.a.		LC	Ⅱ
	Delphinidae	Common Dolphin	Delphinus delphis		Delphinidae	Common Dolphin	Delphinus delphis			NC_036415	10.1016/j.jasrep.2017.07.008		LC	Ⅱ
	Delphinidae	Indo-Pacific Bottlenose Dolphin	Tursiops aduncus		Delphinidae	Indo-Pacific Bottlenose Dolphin	Tursiops aduncus			NC_012058	10.1186/1471-2148-9-20		NT	Ⅱ
	Delphinidae	Common Bottlenose Dolphin	Tursiops truncatus		Delphinidae	Common Bottlenose Dolphin	Tursiops truncatus			NC_012059	10.1186/1471-2148-9-20		LC	Ⅱ
	Delphinidae	Fraser’s Dolphin	Lagenodelphis hosei		Delphinidae	Fraser’s Dolphin	Lagenodelphis hosei			NC_037848	10.1007/s12686-017-0964-1		LC	Ⅱ
	Delphinidae	Risso’s Dolphin	Grampus griseus		Delphinidae	Risso’s Dolphin	Grampus griseus			NC_012062	10.1186/1471-2148-9-20		LC	Ⅱ
	Delphinidae	Pacific White-sided Dolphin	Lagenorhynchus obliquidens		Delphinidae	Pacific White-sided Dolphin	Lagenorhynchus obliquidens			NC_035426	10.1007/s12686-017-0798-x		LC	Ⅱ
	Delphinidae	Melon-headed Whale	Peponocephala electra		Delphinidae	Melon-headed Whale	Peponocephala electra			NC_019589	10.1186/1471-2148-11-65		LC	Ⅱ
	Delphinidae	Killer Whale	Orcinus orca		Delphinidae	Killer Whale	Orcinus orca			GU187202	10.1101/gr.102954.109		DD	Ⅱ
	Delphinidae	False Killer Whale	Pseudorca crassidens		Delphinidae	False Killer Whale	Pseudorca crassidens			NC_019577	10.1101/gr.102954.109		NT	Ⅱ
	Delphinidae	Pygmy Killer Whale	Feresa attenuata		Delphinidae	Pygmy Killer Whale	Feresa attenuata			NC_019588	10.1186/1471-2148-11-65		LC	Ⅱ
	Delphinidae	Short-finned Pilot Whale	Globicephala macrorhynchus		Delphinidae	Short-finned Pilot Whale	Globicephala macrorhynchus			NC_019578	10.1101/gr.102954.109		LC	Ⅱ
	Phocoenidae	Yangtze Finless Porpoise	Neophocaena asiaeorientalis		Phocoenidae	Yangtze Finless Porpoise	Neophocaena asiaeorientalis			NC_026456	10.3109/19401736.2015.1007305		CR	Ⅰ
	Phocoenidae	East Asian Finless Porpoise	Neophocaena sunameri		Phocoenidae	East Asian Finless Porpoise	Neophocaena sunameri			KX650869	unpublished		EN	Ⅱ
	Phocoenidae	Indo-Pacific Finless Porpoise	Neophocaena phocaenoides		Phocoenidae	Indo-Pacific Finless Porpoise	Neophocaena phocaenoides			KX650870	unpublished		VU	Ⅱ
	Physeteridae	Sperm Whale	Physeter macrocephalus		Physeteridae	Sperm Whale	Physeter macrocephalus			NC_002503	10.1007/s002390010060		VU	Ⅰ
	Kogiidae	Pygmy Sperm Whale	Kogia breviceps		Kogiidae	Pygmy Sperm Whale	Kogia breviceps			NC_005272	10.1016/j.gene.2004.02.010		LC	Ⅱ
	Kogiidae	Pygmy Sperm Whale	Kogia sima		Kogiidae	Pygmy Sperm Whale	Kogia sima			NC_041303	10.1080/23802359.2018.1536464		LC	Ⅱ
	Ziphiidae	Cuvier’s Beaked Whale	Ziphius cavirostris		Ziphiidae	Cuvier’s Beaked Whale	Ziphius cavirostris			NC_021435	Beaked whale phylogeography.2012, SC/64/SM14. Preliminary analysis of mitochondrial genome phylogeography of Blainville’s, Cuvier’s and Gervais’ beaked whales.		LC	Ⅱ
	Ziphiidae	Blainville’s Beaked Whale	Mesoplodon densirostris		Ziphiidae	Blainville’s Beaked Whale	Mesoplodon densirostris			NC_021974	Beaked whale phylogeography.2012, SC/64/SM14. Preliminary analysis of mitochondrial genome phylogeography of Blainville’s, Cuvier’s and Gervais’ beaked whales.		LC	Ⅱ
	Ziphiidae	Ginkgo-toothed Beaked Whale	Mesoplodon ginkgodens		Ziphiidae	Ginkgo-toothed Beaked Whale	Mesoplodon ginkgodens			NC_027593	10.3109/19401736.2015.1053122		DD	Ⅱ
	Ziphiidae	Pygmy Beaked Whale	Mesoplodon peruvianus		Ziphiidae	Pygmy Beaked Whale	Mesoplodon peruvianus			n.a.	n.a.	cytb: AF304074; 12S rRNA: MPU13095;16S rRNA: MPU13118	LC	Ⅱ
					Ziphiidae	Deraniyagala’s Beaked Whale	Mesoplodon hotaula	a new record in China	iSciences. 2024, 27 (12). doi: 10.1016/j.isci.2024.111465; Marine Mammal Science. 2024, 41(1), e13180. doi: 10. 1111/mms. 13180.	n.a.	n.a.	cytb: KF027306; d-loop:KF027299; cox1: KF027311	DD
	Ziphiidae	Baird’s Beaked Whale	Berardius bairdii		Ziphiidae	Baird’s Beaked Whale	Berardius bairdii			NC_005274	10.1016/j.gene.2004.02.010		LC	Ⅱ
	Ziphiidae	Longman’s Beaked Whale	Indopacetus pacificus		Ziphiidae	Longman’s Beaked Whale	Indopacetus pacificus			NC_034348	10.6693/CAR201803_31(1).0007		LC	Ⅱ
