# Supplementary material for: Curated mitochondrial genome reference database of state key protected wild mammal in China
Source: PLoS One. 2025 Oct 23;20(10):e0335243. doi: 10.1371/journal.pone.0335243 (PMC12548896; doi:10.1371/journal.pone.0335243)
Supplement: S1 Dataset — (TXT) [file pone.0335243.s003.txt]

>PQ740958_Viverra_megaspila_voucher_KIZ650515_mitochondrion,_complete_genome
GTTAATGTAGCTTAAACATG---CAAAGC-AAGGCACTG-AAAATGCCTAGATGAGCCGTCA-GGCTCCATAAACA-C---AAAGGTTTGGTCCTAGCCTTTCCATTAGTTACTGATAAAATTACACATGCAAGCTTCCGCATCCCGGTGAA-AATG-CCCTCTAAATC-AC---CTA-CGACGC-AGAGGAGCAGGTATCAAGCGCACA----A-CAA-TCGTAGCTCACAACACCTTGCTC-AGCCACA-CCCCCACGGGACACAGCAGTGACAAAAATTAAGCCATGAATGAAAGTTCGACTAAGTTAT-ATTAA--AT-T--AGGGTTGGTAAATTTCGTGCCAGCCACCGCGGTCATACGATTAACCCAAACTAATGGT-CTCACGGCGTAAAGCGTGTTACAGAGAA---TAT----CCTATGCTAAAGTTAAATTTTAACTAGGCTGTAAAAAGCTACAGTTA-TCGT-AAAAATACA-ACACGAAAGTAACTTTAACAATT-CCGA-TCACACGATAGCTAAGACCCAAACTGGGATTAGATACCCCACTATGCTTAGCCCT-AAACTTAGATAGCTCCC-CAAACAAATCTATCCGCCAG-AGAACTACTAGCAACAGCTTAAAACTCAAA-GGACTTGGCGGTGCTTTATATCCCTCTAGAGGAGCCTGTTCTAT-AATCGATAAACCCCGATATACCTCACCACCTCTTGCTA-AATCAGTCTATATACCGCCATCTTCAGCAAACCCTA--AAAAGGAAGAACAGTAAGCATAAACATC-TTAAC-----ATAAAAAAGTTAGGTCAAGGTGTAACCCATGAGGT-GGGAAGC-AATGGGCTACATTTTCTA-TA-AT-AGAA-CACCCC-T-------TTCACGAAAGTTCTTATGAAA--C-TAAG-AACCAAAGGAGGATTTAGTAGTAAATT-GAGAACAGAGTGCTCAATTGAATAGGGCCATGAAGCACGCACACACCGCCCGTCACCCTCCTCAAGTGACAAAAAATA--------A--AAATAACCTATT-----TAAACTA-T---AAAAA-------------CACAAGAGGAGACAAGTCGTAACAAGGTAAGCATACTGGAAAGTGTGCTTGGATACAAACAAGATGTAGCTTAAA-T--AAAGCATCTG-GCTTACACCCAGAAGATTTCATATTAAATTGACCATCTTG-AG---CCAAAGCTAGCCC---A---AATATCCAT-----------------A-AACTCAACT--ATCATAA-AT-CAGT----AAA----TCAAAACATTTAGTT--AA-CCCTAAAAGTATAGGAGATAGAAATT-T------AAATTGGCGCTATAGAGATAGTACCGCAAGGGAAAGATGAAAG--AA-A-AAA-TTAAAAGCACAAAACAGC-AAAGATTAACCCTTGTACCTTTTGCATAATGAGTTAGCTAGA-CATAATCTA-ACAAAGA-GAACTT-AAGCTAGAT-ACCCCGAAACCAGACGAGCTACCTATGAACAATC-TTTACAGGATCAACTCGTCTATGTAGCAAAATAGTGAGAAGATTTGTAGGTAGAGGTGAAACG-CCAAACGAGCCTGGTGATAGCTGGTTGCCCG-GGATAGAATTTTAGTTCAACTTTAAA-CTTACCT-AA-AAAA-------CCT--ACG-AATTCTAATGTAAGTTTAAAATATAGTCTAAAAAGGTACAGCTTTTTAGAC-CCAGGATACAGCCTTCATTAGAGAGT-AAGCA-TT-AACA---CA----AACCATAGTTGGCTTAAAAGCAGCCACCAATTAA-GAAAGCGTTCAAGCTCAAC---AA-TTAAAACAAC--TTAATACCAAA---AAT-A------GATATCCAA----CTCCTAATAT--TAAT-ACCGGGCTAATCTATTTAA-CAATAGAAGCAATAATGCTAATATGAGTAA-CAAG-AA-A-CA-TTTCT-CCTTGCATAAGTTTATATCAG--AGCGGAT-AA-CCACTGATAGTTAACAAC--AAGATATATATAACCTAAAAA-T--AAA-ACAAATATC-AAAT-CAATTGTTAATCCAACACAGGTATGCAA---TC-----A--AGGAAAGATTAAAAGAAGTAAAAGGAACTCGGCAAACAC-AAACCCCGCCTGTTTACC-AAAAACATCACCTCTAGCATTTCTAGTATTAGAGGCACTGCCTGCCCAGTGAC--ATTAGTTAAACGGCCGCGGTATCCTGACCGTGCAAAGGTAGCATAATCACTTGTTCCCTAAATAGGGACTAGTATGAACGGCCACACGAGGGTTTTACTGTCTCTTACTTCCAATCCGTGAAATTGACCTTCCCGTGAAGAGGCGGGAATACAAAAATAAGACGAGAAGACCCTATGGAGCTTCAATTAACTGATCC-AAGG-------AG--A--CCAATAATAC---ACCGAC-AGGG--ACAACAAAA-CTCCAC-A---ATGGATCAACAATTTAGGTTGGGGTGACCTCGGAGTAT-AAAATAACCTCCGAA-TGA--TTT-AAATCAAGACCT-ACCAGTCAAAA----------------GTATTACATCA----CTTATTGATCCAAA----TATACCATTTGATCAACGGAACAAGTTACCCTAGGGATAACAGCGCAATCCTATTCTAGAGTCCATATCGACAA-TAGGGTTTACGACCTCGATGTTGGATCAGGACATCCCGATGGTGCAGCAGCTATCAAAGGTTCGTTTGTTCAACGATTAA-AGTCCTACGTGATCTGAGTTCAGACCGGAGCAATCCAGGTCGGTTTCTATCTATTA-AACAATTTCTCCCAGTACGAAAGGACAAGAGAAATAAGGCCCACTTC-A-CTA-AAGTGCCTTCAACC-TAATAGATGAT-ATAAT-CTCAATCTAGAAAGTTTC----ACC-ATAT-ACACCTGCCC---GAGAGTTCGGG-TTTGTTAGGGTGGCAGAGCCCGGTAATTGCATAAAACTTAAACCTTTAT-AATCAGAGGTTCAATT--CCTCTCCCTAAC-A-AT-ATGTTTATAATCAATATTCTCTCATTAATTGTCCCTATTCTTCTCGCCGTAGCTTTCCTAACACTAGTCGAGCGTAAAGTATTAGGATATATACAACTCCGTAAAGGACCAAACATCGTAGGACCATACGGCCTACTTCAACCCATCGCCGACGCCGTAAAACTCTTTACTAAAGAACCCCTCCGACCTCTCACATCTTCTATATCAATATTTATCATAGCCCCTATCCTAGCCCTCTCTCTAGCCCTAACCATATGAGTACCTCTACCAATACCATATCCACTCATTAATATAAATCTAGGAGTACTATTCATACTAGCCATATCAAGCTTAGCCGTATATTCTATTCTATGATCCGGATGAGCCTCAAACTCAAAATATGCCCTAATTGGAGCTCTCCGAGCTGTTGCCCAAACCATTTCATATGAAGTAACACTAGCTATTATTCTCCTATCTGTCCTCCTAATAAATGGCTCTTATACATTATCTACCCTAATTATTACTCAAGAATACATATGACTAATTATCCCCTCATGACCCCTAGCCATAATATGATTTATCTCAACATTAGCAGAAACTAATCGAGCCCCTTTTGATTTAACAGAAGGAGAATCAGAGCTTGTCTCAGGCTTTAACGTAGAATACGCAGCAGGTCCCTTCGCCCTATTCTTCTTAGCAGAATATGCTAATATTATCATGATAAATATTCTCACAACAATCTTATTCTTCGGAGCATTCCACAACCCATATATACCAGAATTATATACAATCAACTTTACCGTTAAAACCCTACTTCTAACAATCACCTTCCTATGAATTCGAGCATCCTACCCACGATTCCGATATGACCAACTCATACATCTCCTATGAAAAAACTTCCTACCCCTTACCCTAGCCTTATGTATATGACATGTATCCCTACCCATCATCACAGCAAGTATTCCACCCCTAACAT--------------AGAAATATGTCTGA-TAAAAGAGTTACTTTGATAGAGTAAATAATAGAGGT-TTA-AATCCTCTTATTTCTAGAACTATAGGACTCGAACCTAATCCTAAGAATTCAAAAATCTTCGTGCTACCACA----TTACACCATGCTC--------TAAAGTAAGGTCAGCTAA-A-TAAGCTATCGGGCCCATACCCCGAAAATGTTGGTTCATACCCTTCCCGTACTAATTAAACCCCCTATTTTCGTTATCATTATATCAACCGTTATCTCAGGAACTGTAATTGTAATAACAAGCTCCCACTGAATACTAACCTGAATTGGCTTTGAAATAAACATATTAGCCATCATTCCCATTCTAATAAAAAAATTTAATCCACGAGCCATAGAAGCATCCACAAAATATTTCCTAACACAAGCAACCGCATCCATACTGTTAATAATAGGAATTATTATTAATCTCCTGCACTCAGGACAATGAACAGTATCAAACAACCTCAACCCCATAGCATCAATCCTAATAACCACTGCCCTTGCAATAAAACTAGGCCTAGCCCCATTCCACTTTTGAGTCCCTGAAGTCACACAAGGAATTTCCTTATCATCAGGCATAATTCTACTAACATGACAAAAAATCGCACCACTATCAGTCCTATACCAAATCTCATCCACCATTAACCCTAACCTACTACTACCAATAGCCATCTTATCAGTCTTAATCGGAGGATGAGGCGGACTAAATCAAACACAATTACGTAAAATCATAGCATACTCTTCAATTGCCCATATAGGATGAATAACAGCTATCCTTCTTTACAACCCCACAATAATACTCCTAAACCTAATTATC-TACATCACTATAACACTAACCACCTTTATACTATTTATACTCAACTCTGCCACAACTACATTATCCCTATCACAAACATGAAATAAAACACCCTTAATTACTTCCCTAATCTTAACACTAATACTATCCTTAGGAGGTCTTCCTCCACTCTCAGGTTTTATTCCAAAATGAATAATCATTCAAGAACTTACTAAAAATGAAATAATTATTCTACCCACATTCCTAGCCATCACAGCACTACTTAACCTATATTTCTACATACGACTCACATATGCCACAGCACTAACCATATTTCCCTCATCAAATAATATAAAAATAAAATGACAATTTGAAAGCACAAAAAAAACTATCCTTTTGCCCCCTCTAATTATTATATCAACTATACTACTCCCACTCACACCAATAATTTCCATCCTGGACT-------AG-GAATTTAGGTT-AAA---GCAGACCAAGAGCCTTCAAAGCTCTAAGTAAAT-CACCA-TCGATTTAATTCCTGAACA-AC-TATCAAT-------CTAAGGACTGCAAGAATCTATCTTACATCAATTGATTGCAAATCAAACACTTTAA-TTAAGCTAAGCCCTT--ACTAGATTGG----TGGGCTTCCAT--CCCACG-AAATTTTAGTTAACAGCTAAATACCCTAA-TCAAC-T-GGCTTCAATCTA-CTTCTCCCGCCG---TCT-A-GAAAAAAAAGGCGGGAGAAGCCCCGGCAGCG---TCAAAGCTGCTTCTTTGAATTTGCAATTCAACATGA----CTATTTCACTACGGAAC-TTGGTAAAAAGAGGGT-TT---GA-CCTCTGTACTTAGATTTACAGTCTAATG-CTTT-ACTCAGCCATTTTA----CC-------------TATGTTCATTAATCGCTGATTATTCTCCACTAATCACAAAGATATCGGTACTCTTTACCTCTTGTTTGGCGCTTGAGCTGGCATGGTGGGAACCGCTCTTAGCCTTTTAATTCGAGCAGAGCTTGGCCAACCCGGTACCCTATTAGGAGACGACCAGATTTATAATGTAGTTGTCACTGCTCATGCATTTGTAATAATTTTCTTTATAGTGATGCCCATTATGATTGGAGGATTTGGAAACTGATTAGTCCCATTAATAATTGGAGCGCCCGATATGGCATTCCCTCGAATGAATAATATAAGCTTCTGACTTCTTCCTCCTTCTTTCTTACTTCTGCTCGCCTCTTCAATAGTGGAGGCCGGTGCAGGAACTGGATGAACCGTGTACCCTCCTCTAGCTGGTAATCTAGCTCACGCAGGAGCATCCGTAGATTTAACTATCTTTTCTTTACACCTCGCAGGGGTTTCTTCAATCCTAGGAGCTATTAACTTCATTACAACAATTATTAATATAAAACCACCTGCTATATCCCAATACCAGACACCTTTATTTGTCTGATCTGTTTTAATTACTGCTGTTCTTCTGCTCCTATCACTACCAGTTCTAGCAGCCGGTATTACCATGCTTCTAACAGATCGAAACCTAAATACTACATTCTTCGACCCTGCAGGAGGAGGAGATCCTATTCTATATCAACACTTATTTTGATTCTTTGGTCACCCAGAAGTATATATCTTAATCCTACCAGGTTTTGGAATAATTTCTCACATCGTTACCTATTACTCAGGTAAAAAAGAACCTTTTGGCTATATAGGCATGGTCTGAGCAATAATATCTATTGGATTTTTAGGCTTTATCGTATGGGCTCACCATATATTCACCGTAGGAATAGACGTTGATACACGAGCCTACTTCACATCTGCTACGATAATTATTGCTATTCCAACTGGGGTAAAAGTGTTTAGCTGACTCGCTACACTCCATGGAGGAAACATCAAATGATCTCCCGCTATACTATGAGCTCTAGGATTCATTTTCTTATTTACTGTGGGCGGTCTAACAGGTATTGTACTAGCTAATTCTTCACTGGATATTGTCCTTCACGATACCTACTATGTAGTAGCCCATTTTCACTATGTGTTGTCAATAGGGGCAGTCTTTGCTATTATAGGGGGATTTGTCCACTGATTTCCACTATTCTCAGGTTATACTCTTGATGATACTTGAGCAAAAATTCATTTCACAATTATATTTGTAGGAGTTAATATAACATTCTTCCCTCAACATTTCCTTGGGCTATCTGGTATACCTCGACGCTATTCCGACTACCCAGATGCATACACAACTTGAAACACAATCTCATCAATAGGCTCTTTCATCTCACTAACTGCAGTTATACTAATAATCTTTATAATCTGAGAAGCCTTTGCATCCAAACGAGAAGTAGCAACAGTAGAATTAACTACAACCAACCTCGAGTGATTACATGGATGTCCTCCTCCATATCACACATTTGAAGAGCCAGCTTACGTATCCCTG----AAAT----------------AAGAAAGGAAGGAATCGAA-CCCCCTAAGACTGGTTTCAAGCCAATATCATAACCATTATGTCTTTCTCAAT--AA---GAGATACTAGT-AAAAAATTACATAACTTTGTCAAAGTTAAATTATAGGTTTAAA-TCCTTTGTGTCTC-TATGGCATACCCCTTCCAATTAGGCTTCCAAGATGCTACATCACCTATCATAGAAGAGCTTCTACACTTTCATGATCACACGCTAATAATTGTATTTCTAATCAGCTCTCTAGTCCTCTACATCATCTCACTAATATTAACAACTAAACTTACTCACACAAGCACAATAGATGCTCAAGAAGTAGAAACTATCTGAACAATCTTACCGGCTATTATTCTTATTCTTATCGCTCTACCTTCACTACGAATCCTTTACATAATAGATGAAATTAATAACCCCTCTTTAACTGTGAAAACTATAGGGCACCAATGGTATTGAAGCTATGAATACACAGATTATGAAGACTTAAATTTTGACTCCTACATGATCCCCACTCAAGAACTAAAACCCGGAGAACTACGACTGCTTGAAGTCGATAATCGAGTAGTTCTACCTATGGAAATAACTATTCGAATACTAATCTCATCAGAAGACGTCCTTCACTCATGAGCCGTTCCATCATTGGGCCTAAAAACAGATGCCATCCCAGGCCGATTAAATCAAACAACCCTAATAGGTACACGACCCGGACTATATTATGGTCAATGCTCAGAAATTTGCGGCTCCAATCACAGCTTTATACCTATTGTACTTGAACTAGTCCCATTAACATACTTTGAAAAATGATCAGTATCCATGCTATAA-------------------------------------------------------------------------AATCATTGAGAAGCT-AAAT--AAGCATTAACCTTTTAAGTTAAAGAT-TGGGAGTTT---AA-ATCTCCCCTTAATG-ATATGCCACAATTAGATACATCTACTTGATTTATTACTATTTTATCAATAATCATAACATTATTCATTGTATTTCAACTAAAAATTTCAAAACAC-TTATATCCAGGAAATCCAGAACCCA-------AATCAGCAGTATCATTAAAACAACTT------AATCCTTGAGAAAAAAAATGAACGAAAATCTATTCACCTCTTTCATTACCCCAACAATAATAGGACTTCCTATTGCTATCTTAATTATTATATTTCCAAGCATCCTATTTCCTTCACCCAATCGACTTATTAATAACCGCCTAATTTCACTACAACAATGACTGGTACAACTCACAGCAAAACAAATATTAAGTATTCACAACCATAAAGGTCAAACCTGAGCTCTAATATTATTATCCTTAATCTTATTTATTGGTTCAACCAATCTACTAGGTCTGCTACCACATTCATTTACTCCTACAACCCAACTATCAATAAATCTAGGAATGGCTATCCCCTTATGAGCTGCCACTGTAATTACTGGATTCCGACACAAAACAAAAGCATCTTTAGCCCATTTCTTACCTCAAGGAACTCCCTTGCCCCTAATCCCTATACTAGTAATTATCGAAACTATTAGTTTATTTATTCAACCAATAGCTCTGGCCGTACGACTCACCGCTAACATCACTGCAGGTCACCTATTAATTCACTTAATCGGAGGAGCTACTTTAGCCTTAATAAG---CATCAACACCTCCATCGCCCTTATTACTTTCATCATCCTTGTCTTACTAACAATCCTTGAATTCGCTGTAGCTCTTATTCAAGCCTATGTCTTTACCCTACTAGTAAGTCTATACTTACATGACAATACCTAATGACCCACCAAACCCATGCATATCACATAGTAAATCCTAGCCCATGACCACTTACAGGAGCTCTCTCAGCCCTTCTAATAACCTCAGGGTTAGCAATATGATTCCACTTCAACTCAACATCCTTATTAACTCTAGGATTAACTACTAACATATTAACTATATACCAATGATGACGGGATATTATTCGAGAAAGCACATTTCAAGGCCATCACACCCCTATTGTCCAAAAAGGTCTACGATATGGAATAATTCTCTTTATCATTTCAGAAGTATTCTTCTTCGCAGGCTTTTTCTGAGCCTTTTACCACTCAAGCCTCGCCCCTACCCCAGAACTAGGAGGCTGCTGACCACCCACTGGCATCACTCCTCTTAATCCTCTAGAAGTACCACTACTCAATACCTCTGTATTATTAGCCTCCGGAGTATCAATTACTTGAGCCCACCATAGCCTAATAGAAGGTAACCGAAAACATATGCTCCAAGCCTTACTTATTACAATCTCCCTAGGAGTATACTTCACACTCCTTCAAGCTTCAGAATATTACGAGACATCTTTCACAATTTCAGACGGAGTTTACGGATCCACTTTCTTCATAGCCACAGGATTCCACGGACTTCACGTGATTATTGGCTCTACTTTCTTAATTGTCTGCTTTTTCCGTCAACTAAAATTTCACTTTACATCAAATCACCACTTCGGATTTGAAGCCGCTGCTTGATATTGACATTTCGTAGATGTAGTATGACTATTCCTATATGTATCCATCTATTGATGAGGATCTTG-TTTCTTTAGTATTAA-CTAGTACAGCTGACTTCCAATCAGCCAGTTTCGGTA-T---A--ATCCGAAAAGAAGCAATAAACATAATACTAGCTTTACTTACTAACACACTACTATCAACATTACTAGTATTAATCGCATTCTGACTACCTCAACTAAATATCTACGCAGAAAAAATAAGTCCATACGAATGCGGATTTGACCCAATGGGATCTGCTCGCCTACCCTTCTCTATAAAATTTTTCCTAGTAGCCATCACATTTTTACTCTTCGACCTAGAAATTGCCCTCCTACTGCCCTTACCATGAGCCTCACAAACAGAAAGCCCACTAATTATACTCACCATAGCACTATTGCTCATTATCCTTTTAGCCATAAGTCTAGCTTACGAATGAACCCAAAAGGGACTAGAATGAACTGAAT--TGATAATTAGTTTAA-ACC-AAAACAAATGATTTCGACTCATTAGATTGTAGTA--AGTACTATAATTATC-AA-ATGTCTATAGTCTATATTAATATTTTCCTAGCCTTCATCACATCCCTTGTAGGGTTGCTAGTGTACCGATCTCATCTAATATCATCTCTCCTCTGCTTAGAAGGCATAATACTATCCCTATTCGTCATGATATCAGTAGTAATTCTAAGCAACCACTTTACACTAGCTAACATAGCCCCTATCATCTTACTAGTATTCGCTGCCTGTGAAGCAGCACTAGGCCTATCCCTCCTGGTAATAGTATCTAACACATACGGAACTGACTATGTACAAAACCTAAACTTACTGCAATGCTAAAAATTATTATCCCTACTATAATACTAATGCCCTTAACATGATTATCAAAACCCAATATAATCTGAATTAACTCAACGGCCTACAGCTTATT---AATTAGCCTTGTTAGCCTTACATTCCTCAATCAATATAATGATAATAGTATTAACTTCTCATTACTGTTCTTCTCAGACCCACTTTCAGCACCTTTACTGGTTCTAACTACATGACTCCTGCCCTTAATACTCACAGCCAGCCAATCCCATTTGTCAAAAGAAACCCCAGCCCGAAAAAAACTATATATTACAATACTCATTCTCTTACAACTATTCCTAATCATAACTTTCACCGCCATAGAGCTGATCATATTCTATATCTTATTTGAAGCTACCTTAATTCCCACTCTAATTATCATTACACGATGAGGAAACCAAACAGAACGATTAAACGCAGGCCTTTATTTCTTATTTTACACCTTAGTAGGCTCACTACCCCTTTTAGTCGCACTATTATATATCCAAAATACATCAGGAACCTTAAACTTTCTAGTCATACAATACTGAACAGAACCTATCTCACCCACT---TGGTCTAACATTTTCCTATGATTAGCATGCATAATAGCATTTATAGTAAAAATACCCTTATATGGACTACACCTCTGATTGCCCAAAGCACATGTAGAGGCTCCCATTGCCGGATCAATAGTCCTAGCCGCTGTACTCTTAAAACTAGGAGGCTATGGAATGATACGAATTACAATACTACTTAATCCACTAACAGGCCAAATA-GCATACCCTTTTCTAATGCTATCTTTATGAGGAATAATCATAACAAGTTCTATTTGCCTACGTCAAACCGACCTAAAATCTCTAATCGCATATTCATCTGTCAGCCACATAGCCCTAGTGATTGTAGCAGTATTGATTCAGACACCATGAAGTTATATAGGAGCTACAGCCCTAATAATCGCCCACGGACTAACATCATCTATACTGTTCTGCCTTGCAAATACAAACTATGAACGAGTACATAGCCGAACAATAATTCTAGCACGAGGCCTACAAACTCTTCTTCCCCTTATAGCTGCTTGATGACTACTAGCAAGTCTAGCAAACCTAGCCCTACCCCCCACAATTAATCTAATCGGAGAACTATTTGTAGTAATAGCCTCATTCTCATGATCAAACATCACTATCATTCTAATAGGAACTAATATTATTATCACAGCCCTGTACTCCCTCTATATACTCATCACAACTCAACGAGGTAAATATACATACCATGTCACAAACATTAAACCCTCGTTTACACGAGAAAACGCTTTAATAGTCCTTCACTTACTCCCTCTCCTCCTCCTATCCCTAAATCCTAAAATCATCTTAGGCCCCATTTACTGTAAACATA-GTTT-AATAAAAACATTAGATTGTGAAT-CTAATAATAGAGGCTT-AAATCTTCTTGTTT-ACC-GA-AAAAGT-A-T---GCAAGAACTGCTAATTC-ATGC-TTCCGTGCATAAAA-GCATGGCTTTTTC-AACTTTTATAGGATAGAAGTAATCCATTGGTCTTAGGAGCCAAAAA--ATTGGTGCAACTCCAAATAAAAGTAATTAATCTACTCGCTTCAT---CAATTTTAACAACCCTATTCATTCTATTATTACCTATTGTTATATCTAATACTCAAATATATAAAAGTAGCCTTTACCCCCACTATGTAAAAACTACAATCTCTTACGCCTTTGCTATCAGCATACTTCCCACTATAATATTTATCTCCTCAGGCCAAGAAATAGTAATCTCGAACTGACACTGATTAACAATCCAAACTCTAAAATTATCATTAAGCTTTAAACTAGATTACTTTTCAATCATTTTCATCTCAGTGGCACTCTTTGTCACATGATCCATTATAGAATTTTCAATATGATATATACATGCAGATCCATATATCAACCGATTCTTCAAATATCTCCTTATATTTCTTATTACAATAATAATTCTAGTTACTGCCAATAACCTATTTCAACTCTTTATCGGCTGGGAAGGAGTAGGCATTATATCTTTCCTACTCATCGGATGATGATACGGCCGAACTGATGCAAACACTGCTGCCCTTCAAGCAATCCTGTATAATCGTATCGGAGATGTGGGATTTATTATAGCTATAGCATGATTTTTAACCAACTCAAACACATGAGACTTCCAACAAATCTTCATTACCCAACATAACAACCTAACTACCCCTCTAGCAGGACTTCTCCTAGCAGCTGCCGGTAAATCTGCTCAATTTGGTCTCCACCCCTGACTGCCATCAGCTATAGAGGGCCCTACACCTGTTTCCGCCCTACTTCATTCAAGCACAATAGTCGTAGCTGGAGTCTTCCTACTAATTCGTTTCTACCCGCTCATAGAACAAAACAAAACCATTCAAACCTTAACCTTATGCCTAGGAGCCATAACAACCCTTTTCACAGCCATCTGTGCTCTCACACAAAATGATATTAAAAAAATTGTTGCTTTCTCCACTTCCAGCCAACTCGGACTTATAATTGTAACAATCGGCATTAACCAACCTCACCTCGCATTCCTACACATCTGTACACACGCATTCTTCAAAGCCATACTATTTCTATGCTCTGGGTCAATTATCCACAGCCTCAATGACGAACAAGACATCCGAAAAATAGGTGGACTATACAAATCAATACCATTTACCACTACCTCTCTTATTATTGGAAGCCTCGCACTTACAGGAACGCCCTTTCTAACAGGATTCTACTCTAAAGACCTAATCATTGAGACAGCCAATACGTCGTATACCAACGCCTGAGCCCTACTAATCACTCTTATTGCCACATCCCTAACAGCCGCCTATAGCACTCGAATCATGTTCTTTACACTCCTAGGACAACCACGCTTCAATTCCTTAATTCTACTCAATGAAAATAACCCCCTCCTAATCAATTCTATCAAACGTCTTTTAATCGGAAGCATCTTTGCGGGGTACTTAATTTCCTACAACATCCCCCCAATAACGATCCCACAAATAACTATACCTCATTATCTAAAACTAACTGCCCTTGCCGTGACTATTATAGGCTTTATTCTGGCATTAGAACTAAACCTGACAACCAAAAACTTAAAATTTAATTGCCCCACAAACCTCTTCAAATTCTCCAATCTTCTAGGATATTTCCCAATTATTATACACCGCTTCCCACCAATAATAAATCTAACCATAAGCCAAAAATCTGCATCAATATTATTAGACGCAATCTGACTAGAAAATGTATTACCAAAGTCTATCTCCTACTTTCAAATAAAAACATCCACCATTATTTCTAACCAAAAGGGATTAATCAAATTATATTTCCTGTCTTTCCTTATTACCCTTACC------CTTAGC--------CTAATCCTACTTAATTTCCACGTGTAATTTCCATAATTACCAATACACCAGTAAGCAAGGATCAACCAGTAACAATAACTAATCAAGTCCCATAACTATATAAAGCCGCAATTCCTATGGCCTCCTCACTAAAAAATCCCGAATCACCCGTATCATAAATTACTCAATCACCTGCACCATTAAACTTAAACACTACCTCAATC------TCGTCCTCTTCTAAAATATAGAAAGCAGTTAATAACTCTGCTAACACCCCCGTAATAAGCATCGCCAACACAGACTTATTAGATACCCAAGCCTCAGGATAAGGCTCAGTAGCCATAGCTGTAGTATATCCAAACACTACAAGCATACCTCCCAAATAAATCAAGAAAACTATTAAACCTAAAAAAGACCCTCCAAAATTTAATACAATTCCACAACCTACACCACCAGCCACAATCAAACCAAATCCACCATAAATTGGAGAAGGCTTTGAAGAAAAACTAACAAAGCTTACTACAAAAATAACACTTAAAATAAATACAATGTATGTCATCAT-TATTCCTACATGGAATCTAACCATGACCAATGATATGAAAAACCATCGTTGTA-TTTCAACTATAAGAA-C-C----TAATGACCAACATTCGAAAATCTCATCCCCTTGCTAAAATTATTAATAAATCATTCATTGATCTGCCCGCTCCCTCTAACATCTCAGCCTGATGAAACTTTGGCTCCCTACTAGGGGTTTGCCTTATCTTACAAATCTTAACAGGCCTATTCTTAGCCATACATTACACAGCAGATACAATAACCGCTTTCTCATCAGTTACCCACATTTGCCGCGATGTTAACTATGGCTGAATTATCCGATATATACATGCCAACGGGGCTTCCATATTCTTTATCTGCCTATTCATACACGTAGGCCGAGGAATATATTATGGCTCCTATACCTTCTCAGAAACATGAAATATCGGAATTCTACTATTATTCACAGTCATAGCCACAGCCTTCATAGGCTACGTCCTACCATGAGGCCAAATGTCTTTCTGAGGGGCCACTGTAATTACTAACCTCCTATCAGCAATTCCCTATATCGGAACTAATCTCGTAGAATGAATCTGAGGGGGCTTCTCAGTAGATAAGGCCACCTTAACACGATTCTTTGCTTTCCACTTCATCCTTCCATTCATTATCTCAGCCCTAGCAGCAGTCCACTTATTATTCCTACATGAAACAGGATCCAATAATCCCTCAGGAGTAGTATCTGACTCAGACAAGATCCCATTCCACCCATACTATACAATTAAAGATATCTTAGGCCTCTTACTCCTAATTCTAACACTAATACTGTTAGTTCTATTCTCACCTGACCTCTTAGGAGACCCAGACAACTATACCCCTGCTAATCCCCTAAACACCCCACCTCACATTAAACCCGAATGATACTTTCTATTTGCATACGCAATCCTCCGATCTATTCCTAACAAGCTAGGAGGAGTTTTAGCTCTCATCCTCTCTATCCTAATCCTAGCAATTATCCCCTTACTACA-TACTTCAAAACAACGAAGCATAATATTCCGACCGCTTAGTCAATTCTTATTCTGACTTTTAGTAGCAGATCTACTTACCCTAACATGAATTGGAGGACAACCAGTAGAGCACCCTTTTATCACCATCGGTCAACTAGCCTCTATTTTCTACTTTTCAATCCTCCTTATCCTAATACCCATCTTTAGCACCATCGAAAACCACCTCTTAAAATGAAGA----GTCTTTGTAGT--ATAC-CA-AATACCTTGGTCTTGTAAACCAAAAACGGAGG--AC--ATC--TACCCTCCCTAAGACT-----TCAGGGAAGAGGC-A--ATAA-CCCCACCATCAGCACCCAAAGCTGAAATTCT-----------------TT-C-TAA-ACTATTCCCTG-TAATA------CTAAAAACTAACTCAACAACTTTTGTAATTCATATATTGCATATACTTGTACTGTGATTGCCCAGTATGTCCTTAAATTCCCATTTTA----------------------------------------------------------------------------------------ACGCAT------------------------------------------------GTACAATACG---CCTATTA------------------------------------------------------------------------------------------------AC------------------------------------------------------------------------------------------------------------------------------------------------------------------------------------------------------------------------------------------ATTTTATAAAACATACTATG----------------------------------------------------------------------------------TAT---ACCTTACATTTCATGC-------TCGCCCCCATATAC-----------------------------------------------------------------CAGCACGCTATGTAC-ATCGTGCATT--AATCGCTTGTCC----CCATGAATTA-TTAAGCACGTACAAT-ATATTCA-T--------------------------------------------------------------------------AATATTACATA--GGACATACCATGTAT--ATTA-CACA----------------------------------------------------------------------------------TTATTCT------ACTCAAGA----------ACAGTAC-TC---------CATGGACCTCAAC-----TGT-CCGAAAGAG-C-TTAATC-ACCAGGCCTCGAGAAACCAGCAACCCTTGC-GAGAG-GTATAC-CT-CTTCTCGCT--CCGGG-CCCATTT-CAACGTG-GGGGTTTCTA-TTCCAGAACTATACCTGGCATCTGGTTCTTACT-TCAGGGCCATGATAGTTATATAC--TCCAATCCTAC-AG-------CCATCTCAAATGGGACATCTCGATGGACTAATGACTA-ATCAGCCCATGA------TCAC---------ACATAACTGTGG--TGTCATGCATTTGGTATC-TTTTAATTT-T-T-AAGGGGGGAGCTTGCTACGA---------------------------------------CTCAGCTATGACC------GTA-GA-----------------------------------------------CGGTCCCGACGC-AGTCAA-ATATCATGTA------------GCTGGACTT--ATTCCC-TATGCAAGGATCT-GGCGGTGC--------------GATAGTT-----CAGGTGATA----------------------------------------------------TTCAGTCAAT--GGTCACAGGACATATT-ACTA---------ATTCCTAACGTCTCAACCGGA----GGCA----------------------CAT-AGGCGCACCCACGTGTACGC----------------ACGCACACACGT----------------------------------------ACGCACGTACACACMCACRYGTACRCACGT----------------------------------------------------------------------------------------------------------------AC--------------------------ACAC------------------------------------------------------------------------------------------------------------------------------------------------------------------GTACACACCCACGTGTA----------CGCACGTACACACGTACACACGTACACACGT---------------------------------------------------ACACACGTACACACGTACACACGTACACACGT------------ACACACGTACACACGTACACACGTACACACGTACACACGTAC--------------------------------AC------ACGTACACACGTACACACGT--ACACACGTACACACGTACACACGTACAC----------------ACGTA-CACACGTACACACGTACACACGTACACGTGTATATACGTA-------------------------------------------------------------TCTATT-------CAACAGATAAATAACTAGCTTA----ACCAAA--CCCCCCTTACCCCCCGTTAA----------------CCCTA-TGATAAGAGTAC-AAATTTAT--------------------TGCTGTCCTGCCAAA-----CCCCAAAAACAAGAC------------------------------------------------TAAATTCGTAT-----CAAATATAAGG----------------------------------------------------------------------------------------------------------------------------------------CCT-T-ATTACA-------AACTTTTACAA-TTACCAAAAA--------------------------ATCCCAATCTACATTAGCTGCAAGTAC--CAGTATAATA------CCTA--ACT----------------------------------------------------------CGCGACTATCTATAGATAC-ATACCCTTAGC--------------------------------------------TCTAACT-TGTCACTATTA---------------------------------------------------------------------------------------------------------------------------------------------------------------------------------------------------------------------------------------------------------------------------------------------------------------------------------------------------------------------------------------------------------------------------------------------------------------------------------------------------------------------------------AACAATATTTTATATTATACCAAAAAATAACGAATC--------------------------------------------CATCTAA---------------------------------------------------------------------------------------------------------------------------------------------------------------------------------------------------------------------------------------------------------------------------------------------------------------------------------------------------------------------------------------------------------------------------------------------------------------AATCACCCTC-------------------------------------------------
>NC_053976_Viverra_zibetha_mitochondrion,_complete_genome
GTTAATGTAGCTTAAACATG---CAAAGC-AAGGCACTG-AAAATGCCTAGATGAGCCGCCA-AGCTCCATAAACA-C---AAAGGTTTGGTCCTAGCCTTTCCATTAGTTACTGATAAAATTACACATGCAAGCTTCCGCATCCCGGTGAA-AATG-CCCTCCAAATC-AC---CTA-CGACGC-AGAGGAGCAGGTATCAAGCACACA----A-CAA-TTGTAGCTCACAACACCTTGCTT-AGCCACA-CCCCCACGGGATACAGCAGTGACAAAAATTAAGCCATGAATGAAAGTTCGACTAAGTTAT-ATTAA--AT-T--AGGGTTGGTAAATTTCGTGCCAGCCACCGCGGTCATACGATTAACCCAAACTAATGGT-CCTACGGCGTAAAGCGTGTTACAGAGAA---CAT----CCTATGCTAAAGTTAAATTTTAACTAGGCTGTAAAAAGCTACAGTTA-TCGTAAAAAATACA-ACACGAAAGTAACTTTAATAACT-CCAA-TTACACGATAGCTAAGACCCAAACTGGGATTAGATACCCCACTATGCTTAGCCCT-AAACTTAGATAGTTCCC-CAAACAAATCTATCCGCCAG-AGAACTACTAGCAACAGCTTAAAACTCAAA-GGACTTGGCGGTGCTTTATATCCCTCTAGAGGAGCCTGTTCTAT-AATCGATAAACCCCGATACACCTCACCACCTCTTGCTA-AATCAGTCTATATACCGCCATCTTCAGCAAACCCTA--AAAAGGAAGAACAGTAAGCATAAGCATC-TTAAC-----ATAAAAAAGTTAGGTCAAGGTGTAACCCATGAGGT-GGGAAGT-AATGGGCTACATTTTCTA-TA-GT-AGAA-CACCCC-T-------TTCACGAAAGTTCTTATGAAA--C-TAAG-AACCAAAGGAGGATTTAGTAGTAAATT-GAGAACAGAGTGCTCAATTGAATAGGGCCATGAAGCACGCACACACCGCCCGTCACCCTCCTCAAGTGACAAAAAATA--------A--AAATAACCTATT-----TAAACTA-C---AAAAA-------------CACAAGAGGAGACAAGTCGTAACAAGGTAAGCATACTGGAAAGTGTGCTTGGATACAAACAAGATGTAGCTTAAA-C--AAAGCATCTG-GCTTACACCCAGAAGATTTCATATTAAACTGACCATCTTG-AG---CCAAAGCTAGCCC---A---AATATCAAT-----------------A-AACTCAACT--ATCATAA-AT-CAAT----AAA----TCAAAACATTTAGTT--AA-CCCTAAAAGTATAGGAGATAGAAATT-T------AAATTGGCGCTATAGAGATAGTACCGCAAGGGAAAGATGAAAG--AA-A-AAA-TTAAAAGCACAGAACAGC-AAAGATTAACCCTTGTACCTTTTGCATAATGAGTTAGCTAGA-CATAATCTA-ACAAAGA-GAACTT-AAGCTAGAT-ACCCCGAAACCAGACGAGCTACCTATGAACAATC-TTTACAGGATCAACTCGTCTATGTAGCAAAATAGTGAGAAGATTTGTAGGTAGAGGTGAAACG-CCAAACGAGCCTGGTGATAGCTGGTTGCCCG-GGATAGAATTTTAGTTCAACTTTAAA-CTTACCT-AA-AAAA-------CCT--ACG-AATTCTAATGTAAGTTTAAAATATAGTCTAAAAAGGTACAGCTTTTTAGAC-CTAGGATACAGCCTTCATTAGAGAGT-AAGCA-TT-AACA---TA----AACCATAGTTGGCTTAAAAGCAGCCATCAATTAA-GAAAGCGTTCAAGCTCAAC---AA-CTAAAACAAC--TTAATACCAAA---AAT-A------GATATCCAA----CTCCTAATAT--TAAT-ACCGGGCTAATCTATTTAA-CAATAGAAGCAATAATGCTAATATGAGTAA-CAAG-AA-G-TA-TTTCT-CCTTGCATAAGTTTATATCAG--AACGGAT-AA-CCACTGATAGTTAACAAC--AAGATATATATAGTCCAAAAA-T--AAA-ACAAATATC-AAAT-CAATTGTTAATCCAACACAGGTATGCAA---TT-----A--AGGAAAGATTAAAAGAAGTAAAAGGAACTCGGCAAACAC-AAACCCCGCCTGTTTACC-AAAAACATCACCTCTAGCATTTCTAGTATTAGAGGCACTGCCTGCCCAGTGAC--ATTAGTTAAACGGCCGCGGTATCCTGACCGTGCAAAGGTAGCATAATCACTTGTTCCCTAAATAGGGACTAGCATGAATGGCCACACGAGGGTTTTACTGTCTCTTACTTCCAATCCGTGAAATTGACCTTCCCGTGAAGAGGCGGGGATACAAAAATAAGACGAGAAGACCCTATGGAGCTTCAATTAACTGATCC-AAGG-------AG--A--CCAATAATTC---ACCGAC-AGGG--ACAACAAAA-CTCCAC-A---ATGGATCAACAATTTAGGTTGGGGTGACCTCGGAGTAT-AAAATAGCCTCCGAA-TGA--TTT-AAATCAAGACCT-ACCAGTCAAAA----------------GTATTACATCA----CTTATTGATCCAAA----TATATCATTTGATCAACGGAACAAGTTACCCTAGGGATAACAGCGCAATCCTATTCTAGAGTCCATATCGACAA-TAGGGTTTACGACCTCGATGTTGGATCAGGACATCCCGATGGTGCAGCAGCTATCAAAGGTTCGTTTGTTCAACGATTAA-AGTCCTACGTGATCTGAGTTCAGACCGGAGCAATCCAGGTCGGTTTCTATCTATTA-AACAATTTCTCCCAGTACGAAAGGACAAGAGAAATAAGGCCCACTTC-A-CTA-AAGTGCCTTCAACC-TAATAGATGAT-ATAAT-CTCAATCTAGAAAGTTTC----ACC-ACAT-ACACCTGCCC---GAGAGTTCGGG-TTTGTTAGGGTGGCAGAGCCCGGTAATTGCATAAAACTTAAACCTTTAT-AATCAGAGGTTCAACT--CCTCTCCCTAAC-A-GC-ATGTTTATAATCAATATTCTCTCATTAATTATCCCTATTCTTCTCGCCGTAGCTTTCCTGACACTGGTTGAACGCAAAGTACTAGGGTATATACAGCTCCGTAAAGGACCAAACATCGTAGGACCATACGGCCTACTCCAACCCATCGCCGACGCTGTAAAACTCTTTACTAAAGAACCCCTCCGACCTCTCACATCTTCTATATCAATATTTATTATAGCTCCTATCCTAGCCCTCTCTCTAGCCCTAACCATATGAGTACCTCTACCAATACCGTACCCACTTATTAATATGAATCTAGGAGTATTATTCATACTAGCCATATCAAGCTTAGCTGTATACTCTATCCTATGATCCGGATGAGCCTCAAACTCAAAATATGCCCTAATTGGAGCTCTCCGAGCTGTCGCTCAAACCATTTCATATGAAGTAACACTAGCTATTATTCTCCTATCTGTCCTCCTAATAAATGGCTCTTATACATTACCTACACTAATTATTACCCAAGAATATATATGACTAATCATCCCCTCATGACCCCTAGCCATAATATGATTTATCTCAACACTAGCAGAAACTAATCGAGCTCCTTTTGACTTAACAGAAGGAGAATCAGAGCTTGTCTCAGGCTTTAACGTAGAATACGCAGCAGGTCCCTTTGCCCTATTCTTCCTAGCAGAATATGCTAATATTATCATGATAAATATTCTCACAACAATCTTATTCTTCGGAGCATTCCACAACCCATATATACCAGAATTATATACAATCAACTTTACCGTTAAAACCTTACTCCTAACAATCACTTTCCTATGAATTCGAGCATCCTATCCACGATTCCGATATGACCAACTCATGCACCTCCTATGAAAAAACTTCCTACCCCTTACCCTAGCCTTATGTATATGACACGTATCCTTACCCATCATCACAGCAAGTATCCCACCCCTAACAT--------------AGAAATATGTCTGA-CAAAAGAGTTACTTTGATAGAGTAAATAATAGAGGT-TTA-AATCCTCTTATTTCTAGAACTATAGGACTCGAACCTAATCCTAAGAATTCAAAAATCTTCGTGCTACCACA----TTACACCATGCTC--------TAAAGTAAGGTCAGCTAA-A-TAAGCTATCGGGCCCATACCCCGAAAATGTTGGTTTATACCCTTCCCGTACTAATCAAACCCCCTATTTTCGTTATCATTATATCAACCGTTATCTCAGGAACTGTAATTGTAATAACAAGCTCTCACTGAATACTAACCTGAATCGGCTTTGAAATAAACATATTAGCCATCATTCCCATCCTAATAAAAAAATTTAACCCACGAGCCATAGAAGCATCCACAAAATACTTCCTAACACAAGCAACCGCATCCATATTACTAATAATAGGAATTATTATTAACCTCCTACACTCAGGGCAATGAACAGTATCAAACAACCTTAACCCCATAGCATCAATCCTAATAACCACTGCCCTTGTAATAAAACTAGGCCTAGCTCCATTCCACTTTTGAGTCCCTGAAGTCACACAAGGAGTCTCCTTATCATCAGGCATAATCCTACTAACATGACAAAAAATTGCACCACTATCAGTCCTGTACCAAATCTCACCCACCATTAACCCTAACCTGCTACTACCAATAGCCATCTTATCAGTCCTAATCGGAGGATGAGGCGGACTTAATCAAACACAATTACGTAAAATCATAGCATATTCTTCAATCGCCCATATGGGATGAATAACAGCTATCCTTCTTTACAACCCTACAATAATATTCCTAAACCTAATTATT-TACATCATTATAACACTAACCACCTTTATACTATTTATACTCAACTCCGCTACAACTACATTATCCCTATCACAAACATGAAATAAAGCACCCTTAATCGCTTCCCTAATCTTAACACTAATACTATCCTTAGGAGGCCTTCCTCCACTCTCAGGCTTTATTCCAAAATGAATAATCATTCAAGAACTTACTAAAAACGAAATAATTATTATACCCACATTCCTAGCCATTACAGCACTACTTAACCTATATTTCTACATACGACTCACATATGCCACAGCACTAACCATATTTCCCTCAACAAATAATATAAAAATAAAATGACAATTTGAAAGCACAAAAAAGACAATTTTTTTACCCTCTCTAATCATTATCTCAACCATACTACTCCCACTCACACCAATAATTTCCATCCTGGAAT-------AG-GAGTTTAGGTT-AAA---ACAGACCAAGAGCCTTCAAAGCTCTAAGTAAAT-CACCA-TCGATTTAATTCCTGAATA-AC-TATTAAT-------CTAAGGACTGCAAGAATCTATCCTACATCAATTGATTGCAAATCAAACACTTTAA-TTAAGCTAAGCCCTT--ACTAGATTGG----TGGGCTTCCAT--CCCACG-AAATTTTAGTTAACAGCTAAATACCCTAA-TCAAC-T-GGCTTCAATCTA-CTTCTCCCGCCG---TCT-A-GAAAAAAAAGGCGGGAGAAGCCCCGGCAGCG---TCAAAGCTGCTTCTTTGAATTTGCAATTCAACATGA----TTACTTCACTACGGAAC-TTGGTAAAAAGAGGGT-TT---GA-CCTCTGTACTTAGATTTACAGTCTAATG-CCTT-ACTCAGCCATTTTA----CC-------------TATGTTCATTAATCGCTGATTATTCTCCACTAATCATAAAGATATCGGTACTCTTTACCTCTTGTTTGGCGCTTGAGCTGGCATGGTAGGAACCGCTCTTAGCCTTTTAATTCGAGCAGAGCTTGGCCAACCCGGTACCCTGTTAGGAGACGACCAGATTTATAATGTAGTTGTTACTGCTCATGCATTCGTAATAATCTTCTTTATAGTGATGCCCATTATAATTGGAGGATTTGGAAACTGATTAGTCCCATTAATAATTGGAGCGCCCGATATGGCATTCCCTCGAATGAATAATATAAGCTTCTGACTTCTTCCTCCTTCTTTCTTACTTCTGCTCGCCTCTTCAATAGTGGAGGCTGGTGCAGGAACTGGATGAACCGTGTACCCTCCCCTAGCTGGCAACCTAGCTCACGCAGGAGCATCCGTAGATTTAACTATCTTTTCTTTACATCTCGCAGGGGTTTCTTCAATCCTAGGAGCTATTAACTTCATTACAACAATTATTAATATAAAACCACCTGCTATATCCCAATACCAGACACCTTTATTTGTCTGATCTGTTTTAATTACTGCTGTTCTTCTGCTCCTATCATTACCAGTTCTAGCAGCCGGTATTACCATGCTTCTAACAGATCGAAACCTAAATACTACATTCTTCGATCCTGCAGGGGGAGGAGATCCTATTCTATATCAACACTTATTTTGATTCTTCGGTCACCCAGAAGTCTATATCTTAATCCTGCCAGGTTTTGGAATAATTTCTCATATCGTCACTTATTACTCAGGTAAAAAAGAACCTTTTGGCTATATAGGTATGGTCTGAGCAATAATATCTATTGGATTTTTAGGCTTTATCGTATGAGCCCACCATATATTTACCGTAGGGATAGACGTTGATACACGAGCCTATTTTACATCTGCTACGATAATTATTGCTATTCCAACTGGAGTAAAAGTGTTTAGCTGACTCGCTACACTCCATGGAGGAAATATCAAATGATCTCCCGCTATACTATGAGCTCTAGGCTTCATTTTCTTATTTACTGTGGGCGGTCTAACAGGCATTGTATTAGCTAATTCTTCACTGGATATTGTCCTTCATGATACCTACTATGTAGTAGCCCATTTTCACTATGTGTTGTCAATAGGGGCAGTCTTTGCTATTATAGGGGGATTCGTCCACTGATTTCCATTATTCTCAGGTTACACTCTTGATAATACTTGAGCAAAAATTCATTTCACAATTATATTTGTAGGGGTTAATATAACATTTTTCCCTCAACATTTCCTTGGGTTATCTGGTATACCTCGACGCTATTCCGATTACCCAGATGCATATACAACTTGAAATACAATCTCATCAATGGGTTCTTTCATCTCACTAACTGCAGTTATGCTAATAATCTTTATAATCTGAGAAGCTTTTGCATCCAAACGAGAAGTAGCAACAGTAGAATTAACTACAACCAACCTCGAGTGATTGCATGGATGCCCTCCTCCATATCACACATTTGAAGAGCCAGCTTACGTATCCCTA----AAAT----------------AAGAAAGGAAGGAATCGAA-CCCCCTAAGATTGGTTTCAAGCCAATATCATAACCATTATGTCTTTCTCAAT--AA---GAGATACTAGT-AAAAAATTACATAACTTTGTCAAAGTTAAATTATAGGTTTAAA-TCCTTTGTGTCTC-TATGGCATACCCCTTCCAATTAGGCTTCCAAGATGCTACATCACCTATCATAGAAGAGCTCCTACACTTTCATGACCATACGCTAATAATTGTATTTCTAATCAGCTCTCTAGTCCTATACATCATCTCACTAATATTAACAACTAAACTTACTCATACAAGCACAATAGATGCTCAAGAAGTAGAAACCATCTGAACAATTTTACCAGCTATTATTCTCATTCTTATCGCTCTGCCTTCACTACGAATCCTTTACATAATAGATGAAATTAATAACCCCTCCTTAACTGTGAAAACTATAGGGCACCAATGATATTGAAGCTATGAATACACAGACTATGAAGACTTAAATTTTGACTCCTATATGATTCCTACTCAAGAACTAAAACCCGGAGAATTGCGACTGCTTGAAGTCGATAACCGAGTAGTTCTACCTATGGAAATAACTATTCGAATATTAATCTCATCAGAAGATGTCCTTCACTCATGAGCCGTTCCATCACTGGGCCTAAAAACAGATGCCATCCCAGGCCGATTAAATCAAACAACCCTAATAGGTACACGACCCGGACTATATTATGGTCAATGCTCAGAAATTTGCGGCTCCAACCACAGCTTTATACCTATTGTACTTGAACTAGTCCCATTGACATATTTTGAAAAATGATCAGTATCTATACTATAA-------------------------------------------------------------------------AATCATTGAGAAGCT-AAAT--AAGCATTAACCTTTTAAGTTAAAGAT-TGGGAGTTT---AA-ATCTCCCCTTAATG-ATATGCCACAATTAGATACATCTACTTGATTTATTACCATTATATCAATAATCATAACATTATTCATTGTATTTCAACTGAAAATTTCAAAACAC-TTATTCCCAGGAAATCCAGAACCCA-------AATCAGCAGTAACATTAAAACAACTT------AACCCTTGAGAAAAAAAATGAACGAAAATCTATTCGCCTCTTTCATTACCCCAACAATAATAGGACTTCCTATTGCTATTTTAATTATTATATTTCCAAGCATCCTATTTCCTTCACCCAATCGACTTATTAATAACCGCCTAATCTCACTACAGCAATGACTGGTACAACTCACAGCAAAACAAATATTAAGTATTCACAACCATAAAGGCCAGACCTGAGCTCTAATATTATTATCTTTAATCTTATTTATCGGTTCAACCAATCTACTAGGTCTGCTACCACACTCATTTACACCTACAACCCAACTATCAATAAACCTAGGAATAGCCATCCCCTTATGAGCTGCCACTGTAATTACCGGATTCCGATACAAAACAAAATCATCTTTAGCCCATTTCTTACCCCAAGGAACTCCCCTACCCCTAATCCCCATACTAGTAATTATCGAAACTATTAGTTTATTTATTCAACCAATAGCTCTGGCCGTACGACTTACAGCCAACATCACTGCAGGTCATCTATTAATTCACTTAATCGGAGGAGCTACTTTAGCCTTAATAAG---TATCAGCACCTCCATCGCCCTTATCACTTTCATCATCCTTATCTTACTAACAATCCTTGAATTCGCTGTAGCTCTTATTCAAGCCTATGTTTTTACCTTACTAGTAAGTCTATACTTACATGACAATACCTAATGACCCACCAAACCCACGCATACCACATAGTAAATCCTAGCCCATGACCACTTACAGGAGCTCTCTCAGCCCTTCTAATAACCTCAGGGTTAGCAATATGATTCCACTTCAACTCAACATCCCTATTAACCCTAGGATTAACTACTAACATATTAACTATATACCAATGATGACGGGATATTATTCGAGAAAGCACATTTCAAGGCCATCACACCCCTATTGTCCAAAAAGGTCTACGATATGGAATAATTCTCTTTATCATTTCAGAAGTATTCTTCTTCGCAGGCTTTTTCTGAGCCTTCTACCACTCAAGCCTCGCCCCTACCCCAGAGCTAGGAGGTTGCTGACCACCCACTGGCATCACTCCTCTTAATCCCCTGGAAGTACCACTACTCAATACCTCTGTATTATTAGCCTCCGGAGTGTCAATTACTTGAGCCCACCATAGCCTAATAGAGGGTAACCGAAAACACATGCTCCAAGCCTTATTTATTACAATCTCTCTAGGAGTATATTTCACACTCCTTCAAGCTTCAGAATATTACGAGACATCCTTCACAATTTCAGACGGAGTTTACGGATCCACTTTCTTCATAGCCACAGGATTCCACGGACTTCATGTGATTATTGGCTCTACTTTCTTAATTGTTTGCTTTCTCCGTCAACTAAAATTCCATTTTACATCAAATCACCACTTCGGATTTGAAGCCGCTGCTTGATACTGACATTTCGTAGACGTAGTATGACTATTCCTATATGTATCCATCTATTGATGAGGATCTTG-TTTCTTTAGTATTAA-TTAGTACAGCTGACTTCCAATCAGCCAGTTTCGGTA-T---A--ATCCGAAAAGAAACAATAAACATAATATTAACTTTATTTACTAACACATTACTATCAACATTACTAGTACTAATCGCATTCTGACTGCCTCAACTAAATATCTATGCAGAAAAAGCAAGTCCATACGAATGTGGATTTGACCCAATGGGATCTGCTCGCCTACCCTTCTCTATAAAATTTTTCCTAGTAGCCATCACATTTCTACTCTTCGACCTAGAAATTGCCCTCCTATTACCCTTACCATGAGCCTCGCAAACAGAAAGCCCACTAATTATACTCACCATAGCACTATTGCTCATCATCCTTTTAGCCATAAGTCTAGCTTACGAATGAATCCAAAAAGGACTAGAATGAACTGAATA-TGATAATTAGTTTAA-GCC-AAAACAAATGATTTCGACTCATTAGATTGTAGTA--AGTACTATAATTATC-AA-GTGTCTATAGTCTATATTAATATTTTTCTAGCCTTCATCACATCCCTTGTAGGATTGCTGGTATACCGATCTCACCTAATATCATCTCTTCTCTGCTTAGAAGGCATAATACTATCTCTATTCGTCATAATATCAGTAGTAATTCTAAGCAACCACTTCACACTAGCCAATATAGCCCCTATCGTCTTACTAGTATTCGCTGCCTGTGAAGCAGCACTAGGCCTATCCCTCCTGGTAATAGTATCTAACACATACGGAACTGACTATGTACAAAACCTAAACTTACTACAATGCTAAAAATTATTATTCCCACTATAATACTAATACCCTTAACATGATTATCAAAACCCAATATAATTTGAATTAACTCAACGGCCTACAGCTTATT---AATTAGCCTCATTAGCCTTACATTCCTTAACCAATCTAATGATAATAGTATTAATTTCTCACTACTATTCTTCTCAGACCCACTCTCTGCACCCTTACTTGTCCTAACTACATGACTTCTGCCCTTAATACTCACAGCCAGCCAATCCCATCTGTCAAAAGAAACCTCAGCCCGAAAAAAACTATATATCACAATACTCATTCTCCTACAACTATTCCTAATCATAACTTTCACCGCCATAGAGCTAATCATATTCTATATCTTATTTGAAGCTACCTTAATTCCCACTCTAATTATCATTACACGATGAGGGAATCAAACAGAACGATTAAACGCAGGCCTTTACTTCTTATTCTACACCTTAATAGGCTCACTACCCCTTTTAGTCGCACTATTATATATTCAAAACACATCAGGGACCTTAAACTTTCTAGTTATACAATACTGAACAGAACCTATCTCGCCTACC---TGGTCTAATATTTTCCTATGATTAGCATGCATAATAGCATTTATAGTAAAAATACCTTTATATGGACTACACCTCTGATTACCCAAAGCACATGTAGAGGCTCCCATTGCCGGATCGATAGTCCTAGCCGCTGTACTCTTAAAATTAGGGGGCTACGGAATGATACGAATTACAATACTACTTAACCCATTAACAGGCCAAATA-GCATACCCCTTTTTAATATTATCTCTATGAGGAATAATTATAACAAGTTCCATTTGCCTACGTCAAACCGACCTAAAATCTCTAATCGCATACTCATCTGTCAGCCATATAGCCCTAGTGATTGTAGCAGTATTAATTCAGACACCATGAAGTTATATAGGAGCTACAGCCCTAATAATCGCCCACGGACTAACATCATCTATACTGTTCTGCCTTGCAAATACAAACTATGAACGAGTACATAGCCGAACAATAATTCTAGCACGAGGCCTACAAACCCTTCTTCCCCTTATAGCTGCCTGATGACTACTAGCAAGTCTAGCAAACCTAGCCCTACCCCCTACAATTAATCTAATCGGAGAACTATTTGTAGTAATAGCCTCCTTCTCATGATCAAACATCACTATTATTCTAATAGGGACTAATATCATTATCACAGCCCTGTACTCCCTCTACATACTCATCACAACCCAACGAGGTAAATATACATATCATGTTACAAACATTAAACCCTCGTTTACACGAGAAAACGCCCTAATAGCCCTTCACTTACTCCCTCTCCTCTTATTATCCCTAAACCCTAAAATCATCTTAGGTCCCATTTACTGTAAACATA-GTTT-AACAAAAACATTAGATTGTGAAT-CTAATAATAGAGGCTT-AAACCTTCTTGTTT-ACC-GA-AAAAGT-A-C---GCAAGAACTGCTAATTC-ATGC-TCCCGTGCATAAAA-GCATGGCTTTTTC-AACTTTTATAGGATAGAAGTAATCCATTGGCCTTAGGAGCCAAAAA--ATTGGTGCAACTCCAAATAAAAGTAATTAATCTATTCGCTTCAT---CAATTTTAATAACCCTACTCATCCTATTATTGCCTATTATTACATCTAACACCCAAATATATAAAAGCAACCTTTACCCCCACTATGTAAAAACTACAATCTCTTACGCCTTCGCTATCAGCATACTTCCCACTATAATATTTATCTCCTCAGGCCAAGAAATAGTAATTTCGAACTGACACTGATTAACAATCCAAACTCTAAAATTATCATTAAGCTTTAAACTAGACTACTTTTCAATTATTTTCATCTCAGTAGCACTTTTCGTCACATGATCTATTATAGAATTTTCAATATGATATATACATGCAGATCCATACATCAATCGATTCTTCAAATATCTCCTCATATTTCTTATTACAATAATAATTCTAGTCACTGCCAATAACCTATTTCAACTCTTCATTGGCTGAGAAGGAGTAGGCATCATATCTTTCCTACTCATCGGATGATGATACGGTCGAACTGATGCAAACACTGCCGCCCTTCAAGCAATCCTGTATAATCGTATCGGAGATGTAGGATTTATTATGGCTATAGCATGATTTTTAACCAACTCAAATACATGAGACTTCCAACAAATCTTCATTACCCAACATAACAACCTAACTATCCCTCTAGCGGGACTTCTCCTAGCAGCTACCGGTAAATCTGCTCAATTTGGTCTCCACCCCTGACTACCATCAGCTATAGAGGGCCCTACACCTGTTTCCGCCCTACTTCATTCAAGCACAATAGTCGTAGCTGGAGTCTTCCTACTAATTCGTTTCTACCCGCTCATAGAACAAAACAAAACCATTCAAACCTTAACCCTATGCCTAGGAGCCATAACAACCCTTTTCACAGCCATCTGTGCTCTCACACAAAATGATATTAAAAAAATTGTTGCTTTCTCCACTTCCAGCCAACTCGGACTTATAATTGTAACAATCGGCATTAACCAACCTCATCTCGCATTCCTACATATCTGTACACACGCATTCTTCAAAGCCATATTATTTCTATGCTCTGGATCAATTATCCACAGCCTCAATGACGAACAAGACATTCGAAAAATAGGTGGATTATACAAATCAATACCATTTACCACTACCTCCCTCATTATTGGAAGCCTCGCACTTACAGGAATGCCTTTTCTAACAGGATTTTACTCTAAAGACCTAATCATCGAGACAGCCAATACGTCGTATACCAACGCCTGAGCCCTACTAATTACTCTTATTGCCACATCCCTGACAGCCGCCTATAGCACTCGAATCATATTCTTTGCACTCCTAGGACAACCACGCTTCAATTCCTTAATTATACTCAATGAAAATAACCCTCTCCTAATCAATTCTATCAAACGTCTTTTAATCGGAAGCATTTTCGCGGGATACTTAATTTCCTACAACATCCCCCCAATAACTATCCCACAAATAACTATACCTTATTATCTAAAACTAACTGCCCTTGCCGTAACTATTATAGGCTTTATTCTGGCATTAGAACTAAACCTGACAACCAAAAACCTAAAATTTAATTACCCTACAAACCTCTTCAAATTCTCCAATCTTTTAGGATATTTCCCAATCATTATACACCGCTTCCCACCAATAATAAATCTAATCATAAGCCAAAAATCTGCATCAATACTATTAGACGCAATCTGACTAGAAAATGTATTACCAAAGTCCATCTCCTACTTTCAAATAAAAACATCTACCATTATTTCTAACCAAAAGGGGTTAATCAAATTATATTTCCTATCTTTCCTCATCACCCTTACT------CTTAGC--------CTAATACTACTTAATTTCCACGGGTAATCTCCATAATTACCAATACACCAGTAAGCAAGGATCATCCAGTAACAATAACTAACCAAGTCCCATAGCTATATAAAGCCGCAATTCCCATGGCCTCCTCACTAAAAAATCCTGAATCACCCGTATCATAAATTACTCAATCACCTGCACCATTAAACTTAAACACTACCTCAATC------TCATCCTCTTCTAAAATATAGCAAGCAGTTAATAACTCTGCTAATACCCCCGTAATAAGCATCGCCAACACAGACTTATTAGATACCCAAGCCTCAGGATAAGGCTCAGTAGCCATAGCTGTAGTATACCCAAACACTACAAGCATGCCTCCTAAATAAATCAAGAAAACTATCAAACCTAAAAAAGACCCTCCAAAATTTAATACAATCCCACAACCCACACCACCAGCTACAATCAAACCAAACCCACCATAAATTGGAGAAGGCTTTGAAGAAAAACCAACAAAGCTTACTACAAAAATAACACTTAAAATAAATACAATGTATGTCATCAT-TATTCCTACATGGAATCTAACCATGACCAATGGTATGAAAAACCATCGTTGTA-TTTCAACTATAAGAA-C-C----TAATGACCAACATTCGAAAATCTCATCCCCTTGCCAAAATCATCAACGAATCATTTATTGATCTACCCGCTCCCTCTAACATCTCAGCCTGATGAAACTTTGGCTCCCTACTAGGAGTTTGCCTTATCTTACAAATCTTAACAGGCCTATTCTTAGCCATACATTACACAGCAGATACAATAACCGCTTTCTCATCAGTTACCCACATTTGCCGCGATGTCAACTATGGCTGAATTATTCGATATATACATGCCAACGGGGCTTCCATATTCTTTATCTGCCTATTCATACACGTAGGCCGAGGAATGTACTATGGCTCCTATACCTTCTCAGAAACATGAAATATTGGAATTCTACTATTATTCACAGTCATAGCCACAGCCTTCATAGGCTATGTCCTACCATGAGGCCAAATGTCTTTCTGAGGGGCCACCGTAATTACCAACCTCCTATCAGCAATTCCCTATATCGGAACTAATCTTGTAGAATGGATCTGAGGGGGCTTCTCAGTAGATAAGGCCACCTTAACACGATTCTTTGCTTTCCACTTCATCCTTCCATTCATCATCTCAGCCCTAGCAGCAGTCCACTTACTATTCCTACATGAAACAGGATCCAACAATCCCTCAGGAGTAGTATCTGACTCAGACAAAATCCCATTCCACCCATACTATACAATTAAAGATATCTTAGGACTCTTACTCCTAATTCTAACATTAATACTGTTAGTCCTATTCTCACCTGACCTCCTAGGGGACCCAGACAACTATACCCCTGCCAATCCCCTAAACACTCCACCCCACATTAAACCCGAATGATACTTCCTATTTGCATACGCAATCCTCCGATCTATTCCTAACAAGCTAGGAGGAGTCTTAGCTCTCATTCTCTCTATCCTAATCCTGGCAATTATCCCTTTACTCCA-TACTTCAAAACAACGAAGTATAATATTCCGACCACTTAGTCAATGCTTATTCTGATTTTTAGTAGCAGATCTACTTACCCTAACATGAATTGGAGGACAACCAGTAGAACACCCTTTTATCACTATCGGTCAACTAGCCTCTATTTTCTACTTTTCAATCCTCCTTATCCTAATACCCATCTTTGGTACCATTGAAAACCGCCTCTTAAAATGAAGA----GTCTTTGTAGT--ATAC-CA-AATACCTTGGTCTTGTAAACCAAAAACGGAGG--AT--ATC--TACCCTCCCTAAGACT-----TCAGGGAAGAGGC-A--ATAA-CCCCACCATCAGCACCCAAAGCTGAAATTCT-----------------TT-C-TAA-ACTATTCCCTG-CAATA------CTAAAAACTAACTCAACAACTTTTGTAATTCATATATTGCATATACTTGTACTGTGCTTGCCCAGTATGTCCTTAAATCCATATTTTA----------------------------------------------------------------------------------------ACGCAT------------------------------------------------GTACAATACG---CCTATTA------------------------------------------------------------------------------------------------AC------------------------------------------------------------------------------------------------------------------------------------------------------------------------------------------------------------------------------------------ATTTTATAAAACATATTATG----------------------------------------------------------------------------------TAT---ACCGTGCATTCTATGC-------TCGTCCCCATACAC-----------------------------------------------------------------CAGCACGCTATGTAC-GTCGTGCATT--AATCGCTTGTCC----CCATGAATTA-TTAAGCACGTACAAT-ATATTCA-T--------------------------------------------------------------------------AATAATACATA--AGACATATCATGTAT--ATCG-TACA----------------------------------------------------------------------------------TTACTCC------ATTCAAGA----------GCAGTAC-TC---------TATGGACCTCAAC-----TGT-CCGAAAGAG-C-TTAATC-ACCGGGCCTCGAGAAACCAGCAACCCTTGC-GAGAG-GTATAC-CT-CTTCTCGCT--CCGGG-CCCATTT-CAACGTG-GGGGTTTCTA-TTCCGGAACTATACCTGGCATCTGGTTCTTACT-TCAGGGCCATGRTAGTTATATAC--TCCAATCCTAC-AG-------CCATTTCAAATGGGACATCTCGATGGACTAATGACTA-GTCAGCCCATGA------TCAC---------ACATAACTGTGG--TGTCATGCATTTGGTATC-TTTTAATTT-T-T-AAGGGGGGAGCTTGCTTCGA---------------------------------------CTCAGCTATGACC------GTA-GA-----------------------------------------------CGGTCCCGACGC-AGTCAA-ATATCATGTA------------GCTGGACTT--ATTCTC-TATGCAAGGATTC-AACAGGAC--------------AATAGAT-----CAGGTGTTA----------------------------------------------------TTCAGTCAAT--GGTCACAGGACATACA-ACCA---------ATTCCTAACGTCTCAACCGGA----GGCA----------------------CAT-AGGCGCACCCACGTGTACG----------------------TACACGT----------------------------------------ACGTACGTACACACACGTACACACGTACGT----------------------------------------------------------------------------------------------------------------AC--------------------------GTAC------------------------------------------------------------------------------------------------------------------------------------------------------------------ACACACGTACACACGTA----------CGTACGTACACACGTACACACGTACACACGT---------------------------------------------------ACGTAC--ACACACGTACACACGTACACACGTACG------TACACACACGTACACACGTACACACGTACACACGTACACACGTAC--------------------------------AC------ACACGTACACGTACGTACGTACACACACGTACACACGTACACACGTACAC----------------GTACG-TACGTACACACACGTACACACGTACACACGTACGTACGTA-------------------------------------------------------------TCTATT-------CAATAGATAAACAACTAGCTTA----ACCAAA--CCCCCCTTACCCCCCGTTAA----------------CCCTA-TGACAAGAGTAC-AAATTTAT--------------------TGTTGTCCTGCCAAA-----CCCCAAAAACAAGAC------------------------------------------------TAAATTCGTAT-----CAAACATAAGG----------------------------------------------------------------------------------------------------------------------------------------CCC-T-ATTAAA-------AATTCTTATAA-TTACCAAAAA--------------------------TTCCCAATCTGAATTAGCTGCAAGTAC--CAGTATAATA------CCTA--ACT----------------------------------------------------------CGCGACTATCTATAGATAC-ATACTCTTAGC--------------------------------------------TCTAATT-TGCCACTATTA---------------------------------------------------------------------------------------------------------------------------------------------------------------------------------------------------------------------------------------------------------------------------------------------------------------------------------------------------------------------------------------------------------------------------------------------------------------------------------------------------------------------------------AACAATATTTTATATTATATCAAAAAATAACGAATC--------------------------------------------CATCTAA---------------------------------------------------------------------------------------------------------------------------------------------------------------------------------------------------------------------------------------------------------------------------------------------------------------------------------------------------------------------------------------------------------------------------------------------------------------ATTACCCTT--------------------------------------------------
>NC_025296_Viverricula_indica_mitochondrion,_complete_genome
GTTAATGTAGCTTAAGTATA---CAAAGC-AAGGCACTG-AAAATGCCTAGATGAGCCACCA-GGCTCCATAAACA-C---ATAGGTTTGGTCCTAGCCTTCCCATTAGTTATTAATAAAATTACACATGCAAGCTTCCGCACCCCGGTGAA-AATG-CCCTCTAAATC-AT---TAA-TGATAC-AGAGGAGCAGGTATCAAGCACACA----A-TTA-ATGTAGCTTATAACACCTTGCTC-AGCCACA-CCCCCACGGGATACAGCAGTGACAAAAATTAAGCCATGAATGAAAGTTCGACTAAGTTAT-ATTAA--A--A--AGGGTTGGTAAATTTCGTGCCAGCCACCGCGGTCATACGATTAACCCAAACTAATGGT-CCTACGGCGTAAAGCGTGTTACAGAGAA---TAT----TTTACACTAAAGTTAAATCTTAACTAGGCTGTAAAAAGCTGCAGTTA-TCAT--AAAATACA-GCACGAAAGTAACTTTAATACCT-CCGA-CTACACGATAGCTAAGACCCAAACTGGGATTAGATACCCCACTATGCTTAGCCCT-AAACTCAGATAGTTCCT-CGAACAAATCTATCCGCCAG-AGAACTACTAGCAACAGCTTAAAACTCAAA-GGACTTGGCGGTGCTTTACATCCCTCTAGAGGAGCCTGTTCTAT-AATCGATAAACCCCGATACACCTCACCACCTCTTGCTA-AATCAGTCTATATACCGCCATCTTCAGCAAACCCTA--AAAAGGAAGAATAGTAAGCACAAACATC-TTAAC-----ATAAAAAAGTTAGGTCAAGGTGTAACCCATGAGGT-GGGAAGC-AATGGGCTACATTTTCTA-TA-TC-TAGA-ACAACC-C-------TTCACGAAAGTCCTTATGAAA--T-TAAG-AACCAAAGGAGGATTTAGTAGTAAATT-GAGAATAGAGTGCTCAATTGAATAGGGCCATGAAGCACGCACACACCGCCCGTCACCCTCCTCAAGTAAT-ATAAACA--------A--AAACAACCTATT-----TAAATTA-T--AAAAAA-------------CACAAGAGGAGACAAGTCGTAACAAGGTAAGCGTACTGGAAAGTGTGCTTGGAT--AAACAAGATGTAGCTTAAA-C--AAAGCATCTG-GCTTACACCCAGAAGATTTCATATTAAACTGACCATCTTG-AG---CTAAAGCTAGCCC---A---AACACATTC-----------------A-AACTCAACT--ATCATAA-AC-AAAT----AAA----CCAAAACATTTAGTT--AC-CCCTAAAAGTATAGGAGATAGAAATT-T------AACTTGGCGCTATAGAGATAGTACCGCAAGGGAAAGATGAAAG---A-A-AAT-TTAAAAGCATAAAATAGC-AAAGATTACCCCTTGTACCTTTTGCATAATGAGTTAGCTAGA-CATAATCTA-ACAAAGA-GAACTT-AAGCTAGAT-ACCCCGAAACCAGACGAGCTACCTATGAACAATC-TTTACAGGATGAACTCGTCTATGTTGCAAAATAGTGAGAAGATTTATAGGTAGAGGTGAAATG-CCTAACGAGCCTGGTGATAGCTGGTTACCCG-GGATAGAATTTTAGTTCAACTTTAAA-CTTACCT--A-AAAA-------CCC--ACA-AATTCCAATGTAAGTTTAAAATATAATCTAAAAAGGTACAGCTTTTTAGAA-CTAGGATACAGCCTTTATTAGAGAGT-AAGCA-TC-AACA---T-----AACCATAGTTGGCTTAAAAGCAGCCATCAATTAA-GAAAGCGTTCAAGCTCAAC---AA-TCAAAACAAC--TTAATCCCAAA---AAC-A------TATATCCAA----CTCCTAATAT--TAAT-ACCGGGTTAATCTATTTAA-CAATAGAAGCAATAATGCTAACATAAGTAA-CAAG-AA-A-TA-TTTCT-CCTTGCATAAGCTTATATCAG--AACGGAT-AA-CCACTGATAGTTAACAAC--AAGATACATATAATCCAACAA-T--AAA-ACAAATATCTAAGT-CAATTGTTAATCCAACACAGGTATGCAA---TT-----A--AGGAAAGATTAAAAGAAGTAAAAGGAACTCGGCAAACAT-AAACCCCGCCTGTTTACC-AAAAACATCACCTCTAGCATTTCCAGTATTAGAGGCACTGCCTGCCCAGTGAC--ACTAGTTAAACGGCCGCGGTATCCTGACCGTGCAAAGGTAGCATAATCACTTGTTCTCTAAATAAGGACTAGTATGAATGGCCACACGAGGGTTTCACTGTCTCTTACTTCCAATCCGTGAAATTGACCTTCCCGTGAAGAGGCGGGAATACAAAAATAAGACGAGAAGACCCTATGGAGCTTCAATTAATTAATCC-AAGG-------AG--A--TCAAC-ACAC---ACCGAC-AGGA--ACAACAAAC-CTCCAC-A---ATGGATTAACAATTTAGGTTGGGGTGACCTCGGAGCAT-AAAACAACCTCCGAG-TGA--TTT-AAATCAAGACTT-ACCAGTCAAAA----------------GTATTACATCA----CTTATTGATCCAAA----CA-AACATTTGATCAACGGAACAAGTTACCCTAGGGATAACAGCGCAATCCTATTTTAGAGTCCATATCGACAA-TAGGGTTTACGACCTCGATGTTGGATCAGGACACCCCGATGGTGCAGCAGCTATCAAAGGTTCGTTTGTTCAACGATTAA-AGTCCTACGTGATCTGAGTTCAGACCGGAGTAATCCAGGTCGGTTTCTATCTATTA-AATAATTTCTCCCAGTACGAAAGGACAAGAGAAATGAGGCCCACTTC-A-CCA-AAGCGCCTCCAACC-TAATAGATGAT-ATAAT-CTTAATCTAAACAGTTTC----ACC-ATAT-A---CTACCC---AAGAGTTCGGG-TCCGTTAGGGTGGCAGAGCCCGGTAATTGCATAAAACTTAAACCTTTAC-AACCAGAGGTTCAATT--CCTCTCCCTAAC-A-AT-ATGTTTATAATCAATATCCTCTCACTAATCGTTCCCATCCTCCTCGCTGTAGCCTTTCTAACACTAGTTGAACGTAAAGTACTAGGGTATATACAACTTCGCAAAGGACCAAATATCGTAGGACCATATGGCCTACTTCAACCTATTGCTGATGCCGTAAAGCTCTTTACTAAAGAACCCCTTCGACCTCTTACATCCTCTATATCAATATTTATTATAGCCCCTATTCTAGCCCTCTCATTAGCCCTAACTATATGAGTACCCCTTCCAATACCATATCCACTTATTAATATAAACCTAGGAGTATTATTTATACTAGCTATATCAAGCCTAGCTGTATACTCCATCTTATGATCCGGATGAGCCTCAAACTCAAAATACGCCCTAATTGGAGCCCTACGAGCCGTAGCCCAAACTATTTCATATGAAGTTACACTAGCCATCATTCTCCTATCCATCCTCTTGATAAATGGTTCTTTCACATTAACCACACTAATTATCACCCAAGAACATATATGATTAATCATCCCCTCATGACCCCTAGCCATAATATGATTTATCTCAACCTTAGCAGAAACTAACCGAGCCCCTTTTGACCTAACAGAAGGAGAATCAGAGCTCGTCTCAGGATTTAACGTAGAATACGCAGCAGGTCCCTTCGCTTTATTCTTTTTAGCAGAATATGCCAACATCATTATAATAAACATCCTTACAACAATCCTATTTTTTGGAGCATTTCACAACCCACATCTACCAGAACTATATACTGCCAACTTTACTATTAAAACTTTACTCTTAACAATTGCCTTCCTATGAATCCGAGCATCCTACCCACGATTCCGATACGACCAACTCATACACCTTTTATGAAAAAATTTCCTACCCCTTACCTTAGCTCTGTGCATATGACATGTATCATTACCCATTATTATAGCGAGTATTCCACCCCTAACAT--------------AGAAATATGTCTGA-CAAAAGAGTTACTTTGATAGAGTAAATAATAGAGGT-TTA-AACCCTCTTATTTCTAGAACTATAGGACTTGAACCTAATCCTAAGAATTCAAAAATCTTCGTGCTACCGTA----TTACACCATGCTC--------TAAAGTAAGGTCAGCTAA-A-TAAGCTATCGGGCCCATACCCCGAAAATGTTGGTTTATACCCTTCCCGTACTAATTAAACCCCCTATCCTCATTATTATTATATCCACCATTATATCAGGAACTATAATTGTAATAACAAGCTCTCACTGAATATTAACCTGAATCGGCTTTGAAATAAACATATTAGCCATTATTCCTATCCTAATAAAAAAATTTAACCCACGAGCCATAGAAGCATCCACAAAATATTTCCTAACACAAGCAACCGCATCTATACTACTAATAATAGGAATTATCATTAACCTTTTACACTCAGGACAATGAACAGTATCAAATAACCTCGACCCCACAACATCAACCCTAATAACTATTGCCCTTGCAATAAAACTAGGCCTAGCCCCATTCCACTTCTGAGTTCCCGAAGTCACACAAGGAATCTCCTTATCCTCAGGCATAATCTTATTAACCTGACAAAAAATTGCACCCCTATCAATCCTTTACCAAATCTCACCAACCATTAACCCCAACCTACTTATACCAATAACCATCCTATCAGTCCTCATTGGAGGATGAGGGGGACTAAACCAAACACAACTACGTAAAATCATAGCATATTCTTCAATTGCCCACATAGGATGAATAACAGCTATTCTACTCTACAACCCTACAATAATAATTCTAAACCTAATAATT-TATATCACCATAACACTAACCACCTTCATACTGTTTATATTTAATTCCACCACAACAACACTATCCCTATCACAAACATGAAACAAAACACCTTTAATTACTTCCTTAATCTTAACACTAATGCTGTCTCTAGGAGGTCTCCCACCACTTTCAGGCTTCACACCAAAATGAATAATTATTCAAGAACTCACCAAAAATGAAATAATTATTTTACCCACATTCCTAGCTATTACAGCATTACTCAACTTATATTTCTACATACGACTTACATATGCCACAGCCCTAACCATATTTCCTTCAACAAACAACATAAAAATAAAATGACAGTTTGAAAATACAAAAAAAATAATCCTCCTACCCCCACTCATCATCACCTCAACTATACTTCTCCCACTCACACCAATAATTTCCATTCTGGACT-------AG-GAATTTAGGTT-AAA---ACAGACCGAGAGCCTTCAAAGCCCTAAGCAAGT-CATCA-TCGATTTAATTCCTGAACA-TA-CATATATACATCAACTAAGGACTGCAAGAATCTATCTTACATCAATTGATTGCAAATCAAACACTTTAA-TTAAGCTAAGCCCTC--ACTAGATTGG----TGGGCTTTCAT--CCCACG-AAACTTTAGTTAACAGCTAAACACCCTAA-ACAAC-T-GGCTTCAATCTA-CTTCTCCCGCCG---TCT-A-GAAAAAAAAGGCGGGAGAAGCCCCGGCAGCG---TTAAAGCTGCTTCTTTGAATTTGCAATTCAATATGA----CTACTTCACTACGGAAC-TTGGCAAAAAGAGGGT-TT---AA-CCTCTGTGCTTAGATTTACAGTCTAATG-CTTT-ACTCAGCCATTTTA----CC-------------TATGTTCATTAACCGCTGATTATTTTCTACTAACCATAAGGACATTGGTACCCTCTATCTCTTATTCGGTGCCTGAGCAGGCATAGTAGGAACCGCTCTTAGCCTCTTGATTCGAGCAGAACTAGGCCAACCCGGCACCTTACTAGGAGATGATCAGATTTATAATGTAGTTGTTACCGCCCATGCATTCGTAATAATCTTCTTTATAGTAATGCCTATTATAATCGGAGGATTTGGAAACTGATTAGTTCCACTAATAATTGGAGCACCCGACATAGCTTTTCCTCGAATAAACAATATAAGCTTCTGACTTCTTCCTCCCTCTTTTCTACTCCTTCTTGCTTCTTCAATGGTAGAGGCTGGTGCAGGAACTGGATGAACCGTATACCCTCCTCTAGCCGGTAACCTAGCCCATGCAGGAGCCTCTGTAGATTTGACTATTTTCTCCTTACATTTAGCAGGGGTCTCTTCTATTCTAGGAGCTATTAATTTCATTACTACAATTATTAATATAAAACCACCTGCCATATCCCAATATCAAACGCCCTTGTTTGTTTGATCTGTTTTAATTACTGCCGTTCTACTACTCTTATCTCTACCAGTCCTAGCAGCTGGAATTACTATACTATTAACAGACCGAAACCTAAATACTACTTTCTTTGATCCTGCAGGTGGAGGGGATCCTATCCTATATCAACATTTATTTTGATTTTTTGGTCACCCAGAAGTCTACATTTTAATCTTACCCGGCTTTGGAATAATTTCCCATATTGTTACTTATTATTCAGGTAAAAAAGAACCTTTCGGCTACATAGGCATGGTTTGAGCAATAATGTCTATTGGATTCTTAGGCTTCATCGTATGAGCTCACCATATATTCACCGTAGGGATAGACGTCGACACACGAGCCTATTTTACATCAGCTACTATGATTATTGCTATTCCAACGGGAGTAAAAGTATTTAGCTGGCTCGCTACACTTCATGGAGGGAATATTAAATGATCTCCCGCCATACTATGAGCCCTAGGCTTTATTTTCTTATTCACTGTAGGTGGTTTAACAGGCATTGTATTAGCTAATTCTTCACTGGATATTGTTCTTCATGATACCTATTATGTAGTAGCCCACTTCCACTATGTATTATCAATAGGAGCTGTCTTTGCCATTATAGGAGGTTTCGTTCACTGATTCCCATTATTCTCAGGCTATACTCTTGATAATACCTGAGCAAAAATTCACTTTACAATTATATTTGTAGGAGTTAATATAACATTCTTCCCTCAACACTTCCTTGGATTGTCCGGTATGCCTCGACGTTATTCCGACTACCCAGACGCATACACAACTTGAAATACAATCTCCTCAATGGGCTCTTTCATCTCACTGACGGCAGTTATATTAATAATTTTTATGATTTGAGAAGCCTTTGCATCCAAACGAGAAGTAGCAATAGTAGAACTAACTACAACCAATCTCGAATGATTACATGGATGTCCTCCTCCATATCACACATTTGAAGAACCAGCCTACGTATCTCTA----AAAT----------------AAGAAAGGAAGGAATCGAA-CCCCCTAAAACTGGTTTCAAGCCAATGTCATAACCATTATGTCTTTCTCAAT--AA---AAGATACTAGTAAAAAAATTACATAACTTTGTCAAAGTTAAATTATAGGTTTAAA-TCCTTTGTGTCTT-TATGGCATACCCCTTCCAACTAGGTTTTCAAGATGCTACATCACCTATTATAGAAGAGCTCCTACATTTTCATGATCATACATTAATAATTGTATTCCTAATTAGCTCTCTAGTTCTTTATATTATTTCACTAATATTAACAACTAAACTCACACATACAAGCACAATAGATGCTCAAGAAGTAGAAACTATTTGAACAATCCTACCAGCCATTATCCTTATCCTCATTGCTCTACCTTCGCTACGAATTCTTTACATAATAGACGAAATTAATAACCCTTCCTTAACTGTAAAAACCATAGGACATCAATGATACTGAAGTTATGAATACACAGACTATGAAGACCTGAACTTCGACTCCTATATAATCCCCACTCAGGAACTAAAACCTGGGGAACTACGACTGCTCGAGGTCGATAACCGAGTAGTCCTACCTATGGAAATAACTATTCGAATATTAATTTCATCAGAAGACGTTCTTCACTCATGGGCAGTTCCATCACTAGGCCTAAAAACAGACGCTATCCCAGGCCGACTAAACCAAACAACTCTTATAGGCACACGGCCTGGGCTATATTATGGCCAATGCTCAGAAATCTGCGGCTCCAACCACAGCTTTATGCCTATTGTACTTGAATTAGTCCCACTGACATATTTCGAAAAATGATCAGTATCCATACTATAA-------------------------------------------------------------------------AATCATTAAGAAGCT-ATAT---AGCATTAACCTTTTAAGTTAAAGAT-TGGGAGTTT---AA-ATCTCCCCTTAATG-ATATGCCACAATTAGATACATCTACCTGACTCATTACTATTATATCAATAATTATAACACTATTTATTGTATTTCAACTAAAAATTTCAAAACAT-CTATATCCAGGAAACCCAGAACCTA-------AATCAACAGTAACACTAAAACAACTT------AATCCCTGAGAAAAGAAATGAACGAAAATTTATTCGCCTCCTTCATTACCCCAACAATAATAGGACTCCCTATTGTTATCTTAATTGTTATATTCCCAAGCATCCTATTCCCTTCACCTAACCGACTTATTAACAACCGCCTAATCTCCCTACAACAATGATTAATTCAACTTACAGCAAAACAAATATTAAGCATTCACAACCAGAAAGGTCAAACCTGAGCCTTAATATTAATTTCTTTAATCCTATTTATTGGCTCAACTAACTTATTAGGTTTACTACCACATTCATTTACTCCTACTACCCAACTATCAATAAATTTAGGGATAGCAATCCCCCTATGAGCTGCCACCGTAGTCATCGGGTTTCGACACAAGACAAAATCATCTCTAGCTCACTTTCTACCCCAGGGAACCCCTCTACCTTTAATCCCTATATTAGTAATCATCGAAACTATTAGTTTATTCATCCAACCGATAGCCTTAGCCGTACGACTTACAGCTAACATTACTGCAGGCCACCTATTAATTCACCTAATCGGAGGGGCTGCTCTAGCATTAATAAA---TATTAGTACTTCCGTTGCCCTCATTACTTTTATTATCCTTATTTTATTAACAATCCTTGAATTCGCTGTAGCCCTCATTCAAGCCTACGTTTTCACTCTACTAGTAAGTCTATACCTACATGACAATACCTAATGACCCACCAAACTCACGCATATCATATAGTAAACCCCAGCCCATGACCACTTACGGGAGCTCTCTCAGCCCTTCTGATAACCTCAGGCCTAGCAATATGATTTCACTTTAACTCAACATTACTATTAACTCTAGGATTAACAACCAACATGTTAACTATATATCAATGATGACGAGATATTATTCGAGAAAGCACATTTCAAGGTCATCATACCCCTATCGTCCAAAAAGGCTTACGATATGGAATAATCCTATTTATCATCTCAGAAGTATTCTTCTTCGCAGGCTTTTTCTGAGCCTTTTATCACTCAAGCCTTGCCCCAACCCCAGAATTAGGAGGTTGTTGACCACCTACTGGTATTATTCCCCTTAATCCTCTAGAAGTACCATTACTCAACACCTCCGTGCTATTAGCCTCCGGAGTATCAATCACTTGAGCTCACCATAGCCTAATAGAAGGAAATCGAAAACACATACTCCAAGCCCTGTTTATTACAATCTCCTTGGGGGTGTATTTCACACTTCTTCAAGCCTCAGAATATTACGAGACATCTTTTACAATTTCAGATGGAGTTTACGGATCTACCTTTTTTATAGCAACAGGATTTCATGGCCTCCACGTAATCATCGGCTCTACTTTCTTAATTGTCTGCTTTCTCCGCCAATTAAAATTTCACTTTACATCAAATCATCACTTCGGATTCGAAGCCGCTGCCTGATACTGACATTTCGTAGACGTAGTTTGATTATTCCTATATGTCTCTATTTATTGATGAGGATCTTG-CTTCTTTAGTATTAA-TCAGTACAGCTGACTTCCAATCAGCCAGTTTCGGTA-T---A--ACCCGAAAAGAAACAATAAACATAATATTAACTCTACTTACTAACACCACGCTATCAACATTACTAGTATTAATCGCATTCTGATTACCTCAATTAAATATTTACGCAGAAAAAGCAAGCCCATACGAATGCGGATTTGACCCGATAGGATCTGCCCGTCTACCTTTCTCCATAAAATTTTTTCTAGTGGCCATTACATTTCTACTTTTTGATTTAGAAATTGCCCTTCTATTACCTCTGCCATGAGCCTCACAAACAGAAAACCCACTGACCATACTTACTATAGCACTGCTACTTATTTCACTCCTAGCCGCAAGCCTAGCATACGAATGAACTCAAAAAGGATTAGAATGAACTGAATA-TGATAATTAGTTTAA-ATT-AAAACAAATGATTTCGACTCATTAGATTGTAGTA--AATACTATAATTATC-AA-ATGTCTATAGTCTATATTAATGTCTTCCTAGCTTTTATTATATCTCTTGCAGGGTTACTGATCTACCGATCCCACCTAATATCATCTCTCTTATGTCTAGAAGGCATAATACTATCCTTATTTGTTATAATATCCGTGGCAATCCTAAGCAATCACTTTACATTAGCCAATATAGCCCCTATTGTATTACTAGTATTCGCCGCTTGTGAAGCAGCACTAGGTCTATCCCTTCTAGTAATAGTATCTAATACATACGGGACTGACTATGTACAAAACCTAAACCTACTACAATGCTAAAAATTATTATTCCTACTATAATACTCATACCATTAACATGGTTATCAAAACCTAATATAATCTGAATTAACTCGACAACTTACAGCCTACT---GATTAGCTTTATTAGCCTCACCTACCTCAACCAACCCAACGACAATAGTCTTAACTTTTCATTATTATTTTTTTCGGACCCACTCTCCGCACCCCTATTAGTACTAACTACATGACTTTTACCTTTAATACTTATAGCTAGTCAGTCCCATTTATCAAAAGAATCACTAACCCGAAAAAAACTATATATTACAATACTCATTCTTCTACAGCTATTTCTGATTATAACCTTTACCGCCATAGAACTAATTATGTTTTATATTCTATTTGAAGCTACCCTAATTCCCACCCTTATCATTATTACTCGATGAGGAAACCAAACAGAACGATTAAACGCAGGCCTTTACTTCCTATTCTATACATTAGTAGGCTCATTACCCCTTCTAGTCGCACTTCTATATATCCAAAACATATCAGGAACCCTAAATTTCCTAATTATACAATACTGAACCGAACCCATCTCACCTACC---TGATCTAACATTTTTCTATGACTAGCATGCATAATAGCATTTATAGTAAAAATACCTTTATATGGCCTACACCTCTGACTCCCCAAAGCACATGTAGAAGCCCCTATCGCTGGATCAATAGTCCTAGCCGCTGTACTTTTAAAACTAGGCGGCTATGGAATAATACGAATTACACTACTGCTTAACCCACTAACAGGCCAAATA-GCCTATCCCTTCTTAATATTATCCCTATGAGGAATAATCATAACAAGTTCTATTTGCCTACGCCAAACAGATCTAAAATCCCTAATTGCATACTCATCTGTCAGCCATATAGCCCTAGTAATTGTAGCAGTACTAATCCAAACACCATGAAGTTACATAGGAGCCACAGCTTTAATAATTGCTCACGGATTAACATCATCTATGTTATTTTGTCTTGCAAACACAAACTACGAACGAATCCATAGCCGAACAATAATTCTAGCACGAGGCCTACAAACCCTTCTTCCTCTTATAGCCGCCTGATGATTACTAGCCAGCCTAGCAAACCTAGCCCTACCCCCTACAATCAACCTAATCGGAGAACTATTTGTAGTAATAGCCTCCTTCTCATGATCAAATATTACTATTATCCTAATAGGAACTAACATTATCATTACAGCCCTGTATTCTCTCTACATGCTTATCACAACCCAACGAGGCAAATATACTTATCACATTATAAACATTAAACCTTCATTCACACGAGAAAATGTCTTAATAACCCTCCACTTACTCCCTCTTTTTCTCCTATCCCTAAACCCCAAAATCATCCTGGGCCCTATTTACTGTAAACATA-GTTT-AATAAAAACATTAGATTGTGAAT-CTAATAATAGAAGTTT-AAACCTTCTTATTT-ACC-GA-AAAAGT-A-T---GCAAGAACTGCTAATTC-ATGC-CTCCATGCATAAAA-ACATGGCTTTTTC-AACTTTTATAGGATAGAAGTAATCCATTGGTCTTAGGAACCAAAAA--ATTGGTGCAACTCCAAATAAAAGTAATTAATCTATTCACCTCAT---CAATTTTAACGACACTATTTATCCTATTACTACCTATTATCACATCAAATACTCAAATATACAAAAACAACCTTTATCCTTACTATGTAAAAACTACAATCTCCTACGCCTTTATTATTAGTATAATTCCAACTATAATATTTATCTACTCCGGACAAGAAACAATTATCTCAAACTGACACTGATTGACAATCCAAACTTTAAAATTATCACTAAGCTTCAAACTAGATTATTTTTCAATTATTTTCATCTCAGTAGCACTTTTCGTCACATGATCCATTATAGAATTCTCCATATGATATATACATGCAGACCCATACATTAACCGATTCTTCAAATATCTCCTTATATTTCTTATTACTATAATAATTCTAGTCACTGCTAATAATTTATTCCAATTATTTATTGGATGAGAAGGAGTAGGCATTATATCTTTTTTACTTATCGGATGATGATACAGTCGAGCTGACGCAAACACCGCCGCCCTACAAGCAATCCTATATAACCGTATTGGAGATGTAGGATTCATTATAACTATAGCATGATTTCTTATTAACTCAAACACATGAGACTTCCAACAAATCTTTATTACTCAACATAATAATTTAACCATTCCCCTAATAGGACTTCTCCTAGCAGCCACTGGTAAATCTGCTCAATTTGGCCTTCACCCTTGACTTCCATCAGCCATAGAAGGTCCTACACCCGTTTCCGCTTTACTTCACTCAAGCACAATAGTTGTAGCTGGAGTTTTCCTATTAATCCGTTTCTACCCACTCATAGAACAAAACAAAACCGTTCAAACCCTAACTCTATGTCTAGGGGCTATCACAACCCTATTCACAGCTATCTGCGCCCTTACACAAAATGACATTAAAAAAATTGTTGCTTTCTCTACTTCCAGTCAACTAGGACTTATAATTGTAACAATTGGCATTAATCAACCCTACCTAGCATTCCTACACATCTGCACACACGCATTCTTCAAAGCTATATTATTCTTATGCTCCGGATCAATCATCCACAGCCTTAATGATGAACAAGACATTCGAAAAATAGGCGGACTATATAAATCATTACCATTTACCACTACCTCCCTTATTATTGGAAGTCTAGCACTAACAGGAATACCTTTTCTAACAGGATTTTACTCCAAAGACCTAATCATCGAGACAGCCAATACGTCGTATACCAACGCCTGAGCCCTACTAATTACTCTTATCGCCACATCCCTAACAGCTGCCTACAGTACTCGAATCATATTCTTTGCACTCCTAGGACAACCACGTTTCAATCCCTTAATTTTACTCAATGAAAACAACCCCCTCCTAATTAATTCTATTAAACGTCTTTTAATCGGAAGTATCTTTGCAGGGTATTTAATCTCCTACAATATTCCCCCAACAACAATCCCACAAATAACTATACCTCTATATCTAAAATTAACTGCCCTTACCGTAACTATCATAGGCTTCATTCTAGCACTAGAACTCAACCTTGCAACTAAAAACCTAAAATTTAACTACCCTAAATACTCTTTCAAATTCTCCAACCTCCTAGGATATTTCCCAACTATTATACACCGTTTCCCACCAATGGTAAATCTAACTATAAGCCAAAAATCTGCATCAATACTATTAGACGCAATCTGACTAGAAAATGTATTACCAAAAACCATCTCCTACTTCCAAATAAAAACATCCACCGCCATTTCCAACCAAAAAGGATTAATCAAACTTTATTTCCTCTCCTTCCTCATTACCCTTACC------CTTAGC--------CTAACCCTACTTAATTTCCACGAGTAATCTCTATGATCACTAGCACACCAGTAAGCAAGGACCAACCAGTAACAATAACCAACCAAGTCCCATAACTATATAAAGCTGCAATTCCCATAGCCTCCTCACTAAAAAACCCCGAATCTCCCGTATCATAAATTACCCAATCACCTGCACCATTAAATTTAAAAACAATCTCAACT------TCATCTTCCTCTAAAATATAACAAACAGTTAATAACTCTGCCAACACCCCTGTAATAAGCATTGCCAACACAGATTTGCTAGACACCCAAGCTTCAGGATACGGTTCAGTAGCCATAGCTGTAGTATACCCAAACACCACAAGCATTCCCCCTAAATAAATTAAAAAAACTATTAAACCTAAAAAAGACCCTCCAAAATTTAACACAATTCCACAACCCGCACCACCAGCCACAATCAAACCAAACCCACCATAAATTGGAGACGGCTTTGAAGAAAAACTAACAAAGCTTACCACAAAAATGACACTTAAAATAAATACAATGTATGTTATCAT-TATTCCTACATGGAATCTAACCATGACCAATGATATGAAAAACCATCGTTGTA-TTTCAACTATAAGAA---T----TAATGACCAACATTCGAAAATCTCACCCCCTCGTCAAGATCGTAAATGAATCATTCATTGATCTCCCTGCCCCCTCTAACATCTCGGCTTGATGAAACTTCGGCTCCTTATTAGGAATCTGCCTTATCTTACAAATCCTAACAGGCCTATTCCTAGCTATACATTACACATCGGACACAATAACCGCCTTCTCATCAGTTACCCACATTTGCCGCGACGTTAACTACGGCTGAATTATCCGATACATACATGCTAACGGAGCCTCCATATTCTTCATTTGCTTATTCATACATGTAGGTCGAGGGGTATATTACGGCTCTTACACCTTTTCAGAAACATGAAACATCGGAATTCTACTACTATTTGCAGTTATAGCCACAGCCTTCATAGGCTACGTCCTACCATGAGGCCAAATATCCTTTTGAGGGGCCACCGTAATTACTAACCTCCTATCAGCTATCCCCTATATCGGAACTAATCTTGTAGAATGAATCTGAGGAGGCTTTTCAGTAGACAAAGCCACCTTAACTCGATTCTTCGCCTTCCACTTTATCCTTCCATTTATTATCTCAGCCCTAGCAGCCGTCCATTTACTATTTCTACACGAAACAGGATCCAACAACCCCTCAGGAATAGTATCTGACTCAGACAAAATCCCATTCCACCCATACTATACAATCAAAGATATCTTAGGTCTCCTATTCCTAATCCTAATACTAATACTACTAGTCCTATTCTCACCTGACCTTTTAGGAGACCCGGATAACTACATTCCTGCCAACCCCTTAAACACCCCTCCACACATCAAACCTGAATGATATTTCCTATTTGCATACGCAATCCTCCGATCCATCCCCAACAAACTAGGAGGAGTCCTAGCCCTCGTCCTTTCCATTCTAATCCTAGCAATCATCCCCCTACTACA-TACCTCAAAACAACGAAGCATAATATTCCGACCACTTAGTCAATGCTTATTCTGATTCTTAGTAGCAGACCTATTCACTTTAACATGAATTGGAGGACAACCAGTAGAACACCCCTTCATCACCATCGGGCAATTAGCCTCTATCTTCTACTTTTCAATCCTTCTCATCCTAATACCCATCTTCGGTACCATCGAAAATCGTCTCTTAAAATGAAGA----GTCTTTGTAGT--ATAC-TA-AATACCTTGGTCTTGTAAACCAACAACGAAGG--AT--ATT--TACCCTTCCTAAGACT-----TCAGGGAAGAGGC-A--ACAG-CCCCACCATCAACACCCAAAGCTGAAATTCT-----------------TT-T-TAA-ACTATTCCCTG-CAATA------CCAAAAACCAACCCAATAGCTTTTGTAATTCATATATTGCATATAATTGTACTGTGCTTGCCCAGTATGTCCTTAAATGACCATTTTA----------------------------------------------------------------------------------------ATGCAT------------------------------------------------GTAAAATACC---CCTATCA------------------------------------------------------------------------------------------------AT------------------------------------------------------------------------------------------------------------------------------------------------------------------------------------------------------------------------------------------ATTTCACAGACTGTGCTATG----------------------------------------------------------------------------------TAT---TACGCGCATTGCATGC-------TCGCCCCCATAGAC-----------------------------------------------------------------CGACACGCTATGTAC-ATCGTGCATT--AATCGCTTGTCC----CCATGAATAA-TTAAGCATGTACAGT-ATATCTATT--------------------------------------------------------------------------AATATTACATA--ATACATATCATGTAT--ATCG-TGCA----------------------------------------------------------------------------------TAAATCT------ATCTAAAG----------ACAGTAC-TC---------TATGGACCTCAAC-----TGT-CCGAAAGAG-C-TTGATC-ACCTGGCCTCGAGAAACCAGCAACCCTTGC-GAGCA-GTGTAC-CT-CTTCTCGCT--CCGGG-CCCATTT-CAACGTG-GGGGTTTCTA-TACCGGAACTATACCTGGCATCTGGTTCTTACT-TCAGGGCCATGGCAGTTATACAC--TCCAATCCTAC-AG-------CCATCTCAAATGGGACATCTCGATGGACTAATGACTA-ATCAGCCCATGA------TCAC---------ACATAACTGTGG--TGTCATGCATTTGGTATT-TTTTAATTT-T-C-GGTGGAAGAACTTGCTATGA---------------------------------------CTCAGCTATGACC------GTA-AA-----------------------------------------------CGGTCCCGACAC-AGTCAA-ATATCTTGTA------------GCTGGGCTT--ATTCTC-TATGCTAGGACTC-CGCAGCGCA-------------GACAAAT-----CAGGTGTTA----------------------------------------------------TTCAGTCAAT--GGTCACAGGACATAAACTCCA---------ACTCCTAACGTCTC-ACTGGA----GGCA----------------------CATAAAGCGCACCCACGTATACG------------------------------------------------------------------------------------------------------------------------------------------------------------------------------------------------------------------------------------------------------------------------------------------------------------------------------------------------------------------------------------------------------------------------TACACCCACGTGTA----------CGTATACACCCACGCGTACGCATACGCATAC---------------------------------------------------ACGCAG------------------------------------------------------------------------------------------------------------------------------------------------------------------------------------------------------------------------------------------------------------------------------------------------------CTATT-------CAACAGATGAATAACTAGCTTA----GACAAA--CCCCCCTTACCCCCCGTTAA----------------CCCCA-TGACAAAAATAC-GAACTTAT--------------------TGACGTCCTGCCAAA-----CCCCAAAAACAAGAC------------------------------------------------TAAATCCGTAC-----CAAGCATAAGG----------------------------------------------------------------------------------------------------------------------------------------CTT-T-ATTATA-------AATTCTTACAATTTATCAAAAA--------------------------CTCCCAATTAACATTAGCTACGGGTAC--CAATATAATA------CCTA--ATT----------------------------------------------------------CGTAACTATCTATAGATAC-CCCCCCCTCAC--------------------------------------------TCTAATT-CGCCCCTATTAAC-C----------------------------------------------------------------------------------------------------------------------------------------------------------------------------------------------------------------------------------------------------------------------------------------------------------------------------------------------------------------------------------------------------------------------------------------------------------------------------------------------------------------------------TAACACTTTTCACAATTTCACCAAAAAATAATAAATC--------------------------------------------CATCCAA---------------------------------------------------------------------------------------------------------------------------------------------------------------------------------------------------------------------------------------------------------------------------------------------------------------------------------------------------------------------------------------------------------------------------------------------------------------CAAAACCTTT-------------------------------------------------
>PQ740948_Arctogalidia_trivirgata_voucher_KIZ830273_mitochondrion,_complete_genome
GTTAATGTAGCTTAAATACA---AAAAGC-AAGGCACTG-AAAATGCCTAGATGAGTCATCA-GACTCCATAAACA-C---AAAGGTTTGGTCCTAGCCTTTCCATTAGTTATTAACAAACTTACACATGCAAGTCTCCACGCCCCGGTGAA-AATG-CCCTTAAGCCA-CT---TGT-TGACGC-AAAGGAGCGGGTATCAAGCACACA----A-TAA-CTGTAGCTCACAACACCTTGCTC-AGCCACA-CCCCCACGGGATACAGCAGTGACAAAAATTAAGCTATGAATGAAAGTTCGACTAAGTTAT-GTTAA--AC-T--AGGGTTGGTAAATTTCGTGCCAGCCACCGCGGCCATACGATTAACCCAAACTAATGGC-CCCACGGCGTAAAGCGTGTTACAGAATG---GTA----CTCACGATAAAGTTAAATTTTAACTAAGCTGTAAAAAGCTACAGTTA-ATAT-AAAAATATA-ATACGAAAGTAACTTTAATACAT-CTTACTTACACGACAGCTAAGACCCAAACTGGGATTAGATACCCCACTATGCTTAGCCCT-AAACTTAAATAGCTAGC-CAAACAAGACTATTCGCCAG-AGAACTACTAGCAACAGCTTAAAACTCAAA-GGACTTGGCGGTGCTTTACATCCCTCTAGAGGAGCCTGTTCTAT-AATCGATAAACCCCGATACACCTCACCATCCCTTGCTA-ATCCAGTCTATATACCGCCATCTTCAGCAAACCCTA--AAAAGGAAAAATAGTAAGCACAAACATC-TTAAC-----ATAAAAAAGTTAGGTCAAGGTGTAGCCAATGAGAT-GGGAAGT-AATGGGCTACATTTTCTA-CA-CA-AGAA-CATTAC-C---------CACGAAAATCCTTATGAAA--T-TAAG-GACCAAAGGAGGATTTAGTAGTAAACC-GAGAATAGAGAGCTCAGTTGAATAGGGCCATGAAGCACGCACACACCGCCCGTCACCCTCCTCAAGTGACAAAAACTAACC----TA--AAATTATTTACT-----CAGCTTA-T----AAAA-------------CACAAGAGGAGACAAGTCGTAACAAGGTAAGCATACTGGAAAGTGTGCTTGGAT--AAACAAGATGTAGCTTAAA-T--AAAGCATCTG-GCCTACACCCAGAAGATTTCATATTGAACTGACCATCTTG-AG---CCAAAACTAGCCC---A---AACACCCAT-----------------A-AATTCAACT--ATTAAAA-AC--ATT----AAA----TTAAAACATTCAGTC--AA-TTTTAAAAGTATAGGAGATAGAAATT-T------TACTTGGCGCTATAGAGACAGTACCGCAAGGGAAAGATGAAAG--AA-A-ATA-TTAAAAGCACAGCACAGC-AAAGATTACCCCTTGTACCTTTTGCATAATGAGTTAGCTAGT-CATGATCTA-ACAAAGA-GAACTT-AAGCTAGAT-ACCCCGAAACCAGACGAGCTACCTATGAACAATC-TTTACAGGATGAACTCGTTTATGTTGCAAAATAATGAGATGATTTATAGGTAGAGGTGAAACG-CCTAACGAGCCTGGTGATAGCTGGTTACCCA-GAATAGAATTTTAGTTCAACTTTAAA-CTTACCTAAA-AAAA-------CCT--AAG-AATTTTAATGTAAGTTTAAAATATAGTCTAAAAAGGTACAGCTTTTTAGAC-CTAGGATACAGCCTTTTTTAGAGAGT-AAGCA-TT-AATA---T-----AACCATAGTTGGCTTAAAAGCAGCCATCAATTAA-GAAAGCGTTCAAGCTCAAC---AA-TCAAAGTAAC--TTAATATCAAA---AAC-A------TATAATAAA----CTCCTAATAC--TAAT-ACTGGGTTAATCTATTAAA-TAATAGAAGAAACAATGCTAACATGAGTAA-CAAG-AA-A-TA-TTTCT-CCTTGCATAAGCTTATATCAG--AACGGAT-AA-CCACTGATAGTTAACAGC--AAGATAAATATAACCCAACAA-T--AAA-CTAATTATC-AAAC-TAACTGTTAACCCAACACAGGAATGCAA---TT-----A--AGGAAAGATTAAAAGAAGTAAAAGGAACTCGGCAAACAC-AAACCCCGCCTGTTTACC-AAAAACATCACCTCTAGCATGTCCAGTATTAGAGGCACTGCCTGCCCAGTGAC--AATCGTTAAACGGCCGCGGTATCCTGACCGTGCAAAGGTAGCATAATCATTTGTTCCTTAAATAGGGACTCGCATGAATGGCCACACGAGGGTTTAACTGTCTCTTACTTCCAATCCGTGAAATTGACCTTCCCGTGAAGAGGCGGGAATACAATAATAAGACGAGAAGACCCTATGGAGCTTCAATTAACCAATCC-AAAG-------AG--A--CTAACCTTAT---ACCAAC-AGGA--ACAACAAAC-CTCT-T-A---ATGGATTGACAATTTAGGTTGGGGTGACCTCGGAGTAT-AAAACAACCTCCGAA-TAA--TTT-AAATCAAGACTA-ACTAGTCAAAA----------------GTATAACATTA----CTTATTGATCCAAA----A--ATCATTTGATCAACGGAACAAGTTACCCTAGGGATAACAGCGCAATCCTATTTTAGAGTCCATATCGACAA-TAGGGTTTACGACCTCGATGTTGGATCAGGACATCCCGATGGTGCAGCAGCTATCAAAGGTTCGTTTGTTCAACGATTAA-AGTCCTACGTGATCTGAGTTCAGACCGGAGCAATCCAGGTCGGTTTCTATCTATTA-AACAATTTCTCCCAGTACGAAAGGACAAGAGAAATAAGGCCCACTTC-A-CTA-AAGCGCCTTTAACC-TAATAGATGAT-AAAAT-CTTAATCTAAAAAGTTCT-----TC-ACAA-ACA-CCACCC---GAGAGTTCGGG-TTTGTTAGGGTGGCAGAGCCCGGTAATTGCATAAAACTTAAACCTTTAT-AATCAGAGGTTCAACT--CCTCTCCCTAAC-A-GC-ATGTTCATAATCAACATCATCTCCTTAATCGTCCCTATTCTCCTCGCCGTAGCTTTCCTAACACTAGTAGAACGCAAAGTATTAGGATATATACAATTCCGCAAAGGACCCAACATTGTAGGACCATATGGCCTACTCCAACCTATCGCAGACGCCGTAAAACTCTTTACTAAAGAACCCCTCCGACCCCTCACGTCCTCCGTATCTATATTCATCATAGCACCCGTCCTAGCCCTATCCCTAGCCCTAACCATATGAATCCCCTTACCCATACCCTACCCACTTATTAACATAAACCTAGGAGTCTTATTTATACTAGCCATATCAAGCCTAGCCGTTTACTCCATTTTATGATCTGGATGAGCCTCAAATTCAAAATATGCCCTCATTGGAGCCCTACGAGCTGTAGCCCAAACAATCTCCTATGAAGTCACATTAGCCATCATTCTCCTATCAGTCCTCCTAATAAATGGCTCCTTCACATTAACTACACTAATTACTACTCAAGAACATATATGATTAATTATCCCTTCATGACCTCTAGCCATAATATGATATATCTCAACACTAGCAGAAACCAACCGAGCCCCCTTCGACCTAACAGAAGGAGAATCAGAACTCGTTTCCGGATTTAATGTAGAATACGCAGCAGGCCCTTTTGCCCTATTCTTCCTAGCAGAATATGCAAACATTATCATAATAAACATCTTCACAACAATCCTATTCTTCGGAGCATTCCATAACCCCTACATACCAGAACTATATATCATTAATTTTACTATCAAAGCTCTACTCTTAACAATTACTTTCTTATGAATCCGAGCATCCTACCCACGATTTCGATACGACCAACTCATACATTTATTATGAAAAAATTTCCTACCCCTCACCCTAGCCCTATGCATATGACACGTATCCCTACCCATTATCACAGCAAGCATCCCACCCCTGACAT--------------AGAAATATGTCTGA-CAAAAGAGTTACTTTGATAGAGTAAATAATAGAGGT-TTA-AATCCTCTTATTTCTAGAATTATAGGGTTCGAACCTAATCCTAAGAATTCAAAAATCTTTGTGCTACCACA----TTACACCATATTC--------TAAAGTAAGGTCAGCTAA-A-TAAGCTATCGGGCCCATACCCCGAAAATGTTGGTTTATACCCTTCCCGTACTAATTAAACCCCCAATCCTCATTACCATTATATCGACCATTATCTTAGGAACCATAATTGTAACAATAAGCTCCCACTGAATACTAACCTGAATTGGCTTCGAAATAAATATATTAGCCATCATCCCCATCCTAATAAAAAAATTTAATCCACGAGCCATAGAAGCATCCACAAAATATTTCCTAACACAAGCCACCGCATCAATACTACTAATAATAGGAATTATCATCAACCTATTATACTCAGGACAATGAACAGTATCAAACAACCTACACCCCATAGCATCAACCCTAATCACCACCGCTCTAGCAATAAAACTAGGCCTCGCCCCATTCCACTTCTGAGTCCCTGAAGTTACACAAGGAATCTCTCTATCATCAGGTATAGTACTATTAACATGACAAAAAATCGCACCCTTATCAGTCCTTTATCAAATTTCACCAACCATTAACCCTAACCTACTCCTACCCATAGCCACTCTATCCGTCCTAATCGGAGGATGAGGAGGACTAAACCAAACCCAACTGCGAAAAATTATAGCATACTCCTCAATCGCCCATATAGGATGAATAACAACTATCCTAATCTATAACCCCATAATAATAACCCTAAACCTAACAATT-TACATCATTATAACACTGACTACCTTTATACTATTTATACAAAACTCTGCCACAACAACACTAGCTCTATCACAAACATGAAACAAAATACCCCTAACCACTTCACTAATCCTCACATTAATACTATCCCTAAGTGGCCTCCCACCACTTACAGGCTTTATCCCAAAATGAATAATCATTCAAGAACTAACCAAAAATGAAATAATCATCATACCCACATTTCTAGCCATCACAGCACTGCTCAACCTATATTTTTATATACGACTAACATACGCCACAGCACTAACCATATTCCCCTCAACAAACAACATAAAAATAAAATGACAATTTGAAAGTACAAAAAAAATAATACTCCTACCTCCCCTCATTGTAATATCTACCATACTAATTCCCCTCACACCAATAATCTCCATCCTGGAAT-------AG-GAATTTAGGTT-AAA----TAGACCAAGGGCCTTCAAAGCCCCAAGCAAAT-CACCA-TCGATTTAATTCCTGAATA-TT-TAAACCACT-----CTAAGGACTGCAAGAATCTATCTTACATCAATTGATTGCAAATCAAACACTTTAA-TTAAGCTAAGCCCTT--ACTAGATTGG----TGGGCTTCCAT--CCCACG-AAACTTTAGTTAACAGCTAAATACCCTAA-TCAAC-T-GGCTTCAATCTA-CTTCTCCCGCCG---TCT-A-GAAAAAAAAGGCGGGAGAAGCCCCGGCAGCG---TTGAAGCTGCTTCTTTGAATTTGCAATTCAATATGA----CTTTTTCACCACGGAAC-TTGGCAAAAAGAGGGC-TT---AA-CCTCTGTGCTTAGATTTACAGTCTAATG-CTTT-ACTCAGCCATTTTA----CC-------------TATGTTCATAAATCGCTGATTATTTTCTACTAACCATAAAGACATCGGCACTCTTTACCTCCTTTTCGGTGCCTGAGCTGGTATAGTAGGTACTGCCCTTAGCCTTTTAATTCGAGCAGAACTTGGCCAACCCGGTACTTTACTAGGAGATGACCAGATTTACAATGTAATTGTTACTGCCCATGCGTTCGTAATAATTTTCTTTATGGTCATGCCCATTATGATTGGAGGTTTCGGAAATTGACTAGTACCATTAATAATTGGAGCACCTGATATAGCATTTCCACGGATAAATAATATAAGCTTTTGGCTTCTTCCTCCATCATTTCTTCTTTTACTTGCATCCTCAATAGTAGAAGCCGGCGCAGGAACTGGATGAACCGTCTACCCCCCTCTAGCCGGAAATCTAGCTCACGCAGGAGCATCTGTAGACCTAACTATTTTTTCTCTGCATCTTGCGGGTGTATCTTCAATTCTAGGGGCCATTAATTTTATCACTACAATTATTAATATAAAACCACCAGCCATATCCCAATATCAAACGCCTCTTTTTGTCTGATCTGTTTTAATTACCGCTGTATTACTGCTCCTATCATTACCGGTATTAGCAGCCGGTATTACTATACTATTAACAGATCGAAATTTAAACACCACCTTCTTTGACCCCGCTGGAGGAGGAGACCCTATCTTATATCAACATTTATTCTGATTCTTTGGACACCCAGAGGTTTATATCTTAATTTTACCAGGCTTTGGAATAATTTCACATATTGTTACTTATTATTCAGGTAAAAAAGAACCTTTCGGTTATATAGGAATAGTTTGAGCAATAATATCCATTGGTTTCCTGGGTTTTATTGTATGAGCCCATCATATATTTACCGTAGGAATAGACGTTGACACACGAGCATATTTTACCTCAGCTACTATAATCATTGCTATTCCAACTGGAGTAAAAGTATTTAGCTGACTTGCTACTTTACACGGAGGTAACATTAAATGATCCCCCGCTATATTATGAGCACTAGGCTTTATTTTCCTATTCACTGTAGGCGGTTTAACAGGCATTGTACTAGCTAACTCCTCATTAGACATTGTTCTTCACGACACATATTACGTAGTAGCCCATTTCCATTATGTATTATCAATGGGAGCGGTATTTGCTATCATAGGAGGCTTTGTCCACTGATTCCCCTTATTTTCAGGATATACCCTTGACAATACTTGAGCAAAAATCCACTTCACCATCATATTTGTAGGAGTTAACATAACATTTTTCCCTCAACATTTTCTTGGATTATCAGGCATACCTCGACGCTACTCTGATTATCCGGACGCATATACAACTTGAAATACAATCTCCTCAATAGGCTCTTTCATCTCATTAACAGCAGTAATACTAATAATTTTCATAATCTGAGAAGCCTTCGCATCCAAACGAGAAGTAGCAACAGTAGAATTAACTGCAACCAATCTAGAATGACTACATGGATGCCCCCCTCCTTACCATACATTTGAAGAGCCTGCCTACGTGTCTCAA----AAAT----------------AAGAAAGGAAGGAATCGAA-CCCCCTAAAACTGGTTTCAAGCCAATGTCATAACCACTATGTCTTTCTCAAT--AA---GAGGCACTAGT-AAAAAATTACATAACTTTGTCAAAGTTAAATTATAGGTTTAAA-TCCTTTGTGTCTC-CATGGCCTATCCTTTTCAACTAGGTTTTCAAGATGCTACATCTCCTATTATAGAAGAACTTCTACACTTCCACGATCATACCTTGATAATCGTATTCCTAATCAGTTCCTTAGTTCTCTATATCATTTCACTTATATTAACAACTAAGCTCACACATACAAGCACAATAGATGCCCAAGAAGTAGAAACTATTTGAACTATCTTACCCGCTATTATTCTTATTCTCATTGCACTACCTTCATTACGAATCCTTTATATAATAGACGAAATCAATAGCCCATCACTAACCGTAAAAACTATAGGGCACCAATGATATTGAAGTTATGAATATACAGACTATGAAGACCTAAATTTTGATTCATACATAATTCCCACCCAAGAATTAAATCCTGGAGAACTACGATTACTTGAAGTTGATAACCGAGTAGTCTTGCCCATAGAGATAACAGTTCGAATATTAATTTCATCAGAAGATGTTTTACACTCATGAGCTGTTCCATCACTAGGCTTAAAAACTGATGCAATCCCAGGCCGACTAAATCAAACAACTCTAATAGGCACACGACCTGGATTATATTACGGTCAATGCTCAGAAATCTGCGGTTCAAACCACAGCTTTATACCTATTGTACTTGAACTAGTTCCATTAGTATATTTTGAAAAATGATCCGCATCTATACTGTAA-------------------------------------------------------------------------AGTCATTAAGAAGCT-AAAG--AAGCATTAACCTTTTAAGTTAAAGAT-TGGGAGTTT---AA-GTCTCCCCTTAATG-ATATGCCACAATTAGATACATCAACTTGAGTAACCACTATTATATCAATAATTATTACATTATTCACTATGTTTCAACTAAAAATTTCTAAATAC-TCATACACATGAAACCCAGAACCCA-------AATCAACAATAAAACTAAAACAATCT------AACCCCTGAGAAAAAAAATGAACGAAAATCTATTCGCCTCTTTCATTACCCCAACAATTATAGGATTCCCTATTGTTGTCTTAGTTATTATATTCCCAAGCATCTTATTTCCTTCCCCTAACCGACTGATCAACAATCGTTTAGTCTCCCTACAACAATGATTAGTTCAACTAACAGCAAAACAAATATTAAGTATTCACAACCATAAAGGACAGACCTGAGCTCTAATATTAATATCCTTAATTCTATTTATTGGCTCAACCAACTTATTAGGCCTATTACCACATTCATTTACACCTACTACCCAACTATCAATAAACTTAGGTATAGCTATTCCCCTATGAGCTGCTACTGTAGCTACAGGATTCCGACACAAAACAAAATCATCTCTAGCACATTTCCTACCCCAAGGAACCCCGTTGCCCTTAATCCCAATGCTCGTAATTATCGAAACTATTAGTCTATTCATTCAACCAATAGCATTAGCTGTACGACTGACAGCTAATATCACAGCAGGTCACCTATTAATTCACCTAATTGGAGGAGCTACCTTGGCCCTGATAAA---TATCAGTACTTCCGTTGCCTTAATTACCTTTATCATTCTTATATTATTAACAATCCTCGAATTCGCCGTAGCCCTAATTCAAGCCTATGTTTTTACCTTACTTGTAAGTCTATACTTACACGACAATACCTAATGACCCACCAAACTCATGCATATCACATAGTAAATCCAAGTCCCTGACCACTAACAGGAGCCCTCTCCGCCCTCCTAATAACCTCAGGACTAGCAATATGATTTCATTCTAATTTAACATTACTACTGACTCTAGGATTAACAACCAACATACTAACCATATATCAGTGATGACGAGACATTATTCGAGAAAGCACATTCCAAGGTCATCACACCCCTATTGTCCAAAAAGGGTTACGATACGGAATAGTCCTCTTCATTATCTCAGAAGTATTCTTCTTCGCAGGCTTTTTCTGAGCCTTCTACCATTCAAGCCTAGCCCCTACCCCAGAACTAGGAGGCTGCTGACCACCCACAGGCATTACACCTCTTAACCCCTTAGAAGTTCCATTACTTAACACTTCCGTATTACTGGCCTCAGGGGTATCGATTACCTGAGCCCATCACAGCCTAATAGAAGGTAACCGCAAACACATGCTCCAAGCCCTATTTATTACAATCTCCCTAGGAGTATACTTTACACTATTACAAGCTTCCGAGTACTACGAAACATCCTTTACAATCTCAGACGGAGTCTACGGGTCCACCTTCTTTATAGCTACAGGATTCCACGGGCTACACGTAATTATCGGATCAACTTTCCTAATCGTCTGCTTTTTCCGTCAACTAAAATTTCATTTTACATCCAACCATCACTTCGGTTTTGAAGCGGCTGCCTGATATTGACACTTCGTAGACGTAGTATGATTATTCCTATATGTATCTATCTATTGATGAGGATCTTA-TTTCTTTAGTATTAA-TTAGTACAGCTGACTTCCAATCAGCCAGTTTCGGTA-C---A--ATCCGAAAAGAAATAATAAATATAATACTAGCGCTACTTATCAATACGTTATTATCAACATTACTCGTATTAATCGCATTCTGACTCCCCCAACTAAATATTTATGCAGAAAAAGCAAGTCCATATGAATGCGGATTTGACCCTATAGGGTCGGCCCGCCTACCTTTCTCTATAAAATTCTTCCTGGTAGCTATTACATTTTTACTATTCGATTTAGAAATTGCCCTATTACTACCCCTGCCCTGAGCCTCACAAACACACAGTTTACCAACCATACTCATCATAGCATTATCACTAATCTCCCTATTAGCTGTAAGCTTGGCTTATGAATGAACTCAAAAAGGACTAGAATGAGCTGAATA-TGATAATTAGTTTAA-GCC-AAAACGAATGATTTCGACTCATTAAACTATAGTA--AATTCTATAATTATC-AA-ATGTCTGTCGTATATATCAATATTTCTTTAGCCTTCATTATATCTCTTATAGGATTACTAGTATATCGATCCCACCTAATATCCTCCCTTTTATGCTTAGAAGGTATGATATTATCCTTATTTGTCATAATAACTATAGTAATCCTAAACAACCATTTCACACTAGCCAATATAACCCCTATCATCTTACTAGTATTTGCCGCCTGTGAAGCAGCATTAGGTCTATCTCTCCTAGTAATAGTATCAAATACATACGGAACTGATTATGTGCAAAATCTAAACTTACTACAATGCTAAAAATTATTATTCCAACCACAATACTTATACCCTTAATATGACTATCTAAACCTAACATAATCTGAATTAACTCAACCGCTTACAGCTTATT---AATTAGCCTTGTTAGCCTCACCTATCTAAATCAACCAAACGAAAACAGCCTTAATTATTCATTACTATTTTTCTCAGACCCACTCTCCGCACCCCTACTAGTCCTAACAACATGGCTCCTACCACTAATACTTACAGCCAGCCAATCCCATTTATCAAAAGAAACCCTAGTCCGAAAAAAACTATATATTACAATGCTCATTTTACTACAACTATTCCTAATCATAACCTTTACCGCTATAGAACTAATTATATTCTACATTCTATTTGAAGCTACCTTAGTCCCCACTTTGATTATCATTACTCGATGAGGTAACCAAACAGAACGACTAAATGCAGGCCTTTACTTTCTATTTTATACCCTAGTAGGATCATTACCTCTTTTAATTGCACTACTATATATACAAAACACATTAGGGTCCCTAAACTTCTTGATTATACAATACTGAACAAAACCAATCTCACCTTCT---TGGTCTAATATCTTTTTATGACTAGCATGCATAATAGCATTCATAGTAAAAATACCCTTATATGGTTTACACCTATGATTACCCAAAGCACATGTAGAAGCCCCTATTGCTGGGTCAATAGTACTTGCTGCCGTATTATTAAAATTAGGCGGCTATGGAATAATACGTATCACAATACTACTTAACCCATTAACGGACCAAATA-GCATACCCCTTTCTAATATTATCCTTATGAGGAATAATTATAACAAGCTCAATCTGTCTTCGCCAAACAGACCTAAAATCTTTAATCGCATACTCATCCGTAAGTCACATGGCCCTGGTAATCGCAGCCGTTCTCATCCAAACACCATGAAGTTACATAGGAGCAACCGCCCTAATAATCGCCCATGGACTCACATCATCAATACTATTCTGTCTAGCAAACTCAAACTACGAACGAATCCACAGCCGAACAATAATCCTAGCACGAGGCCTACAAACACTCCTCCCTCTTATAGCTGCTTGATGATTACTAGCCAGCTTAGCAAACCTAGCCCTACCTCCCACAATTAATTTAATCGGAGAACTATTTGTAGTAATATCCTCTTTCTCATGATCTAACATCACTATTATCCTAATAGGAACTAATATTATTATCACAGCTCTATATTCTCTCTATATATTAATCACAACCCAACGAGGCAAGCACACTCACCATATCATAAATATTAAACCCTCTTTTACACGAGAAAATACCTTAATAACCCTCCACCTATTTCCACTACTACTTATATCTTTAAACCCCAAGATCATCCTAGGACCTATTCACTGTAAATATA-GTTT-AATAAAAACATTAGATTGTGAAT-CTAGTAATAGAAGTTT-AAACCTTCTTATTT-ACC-GA-AAAAGT-A-T---GCAAGAACTGCTAATTC-ATGT-CTCCGTACCTAAAA-ATACGGCTTTTTC-AACTTTTATAGGATAGAAGTAATCCATTGGTCTTAGGAACCAAAAA--ATTGGTGCAACTCCAAATAAAAGTAATAAACCTACTGACTTCCT---TACTATTAATAACCATATTCATTCTATTATTACCCATCTTTATATCCAACTCTCAAATGTATAAAAACAATCTATACCCTTACTATGTAAAAACCACAATCTCCTATGCTTTTATCATCAGTATATTTCCAGCCATAATATTTATTTCTTCCGGACAAGAGATAATTATCTCAAACTGACACTGATTAACAGTACAGACCCTAAAATTATCTCTCAGCTTTAAACTAGATTACTTCTCAATTATCTTCATTCCAGTGGCACTTTTCGTTACATGATCAATCCTAGAGTTCTCTATATGATATATACACGCAGACCCATACATTAATCGATTCTTTAAATATCTTCTCATATTTCTCATTACTATAATAATCCTAGTCACCGCCAACAATCTATTTCAATTATTTATCGGCTGAGAAGGAGTAGGCATTATATCTTTCCTACTCATTGGATGATGATACGGACGGACCGACGCAAACACCGCTGCCTTACAAGCTATCTTATATAATCGGATTGGAGATGTAGGATTTATCATAACCATGGCATGATTCCTTACCAATTCTAATTCATGAGATTTTCAACAAATCTTTATTATACAACATAAAAACCTAAATATCCCTCTAATAGGACTTCTTCTAGCAGCCACCGGTAAATCCGCCCAATTTGGGTTACACCCTTGACTACCATCAGCCATAGAAGGCCCTACCCCCGTCTCCGCCCTACTCCATTCAAGTACAATAGTTGTAGCTGGAGTCTTCCTGCTAATCCGCTTCCACCCGCTTATAGAACAAAACAAAACCATTCAAACTATAACACTATGCCTAGGAGCTATAACAACATTATTTACAGCTATTTGTGCTCTCACACAGAACGATATCAAAAAAATTATCGCTTTCTCCACTTCCAGCCAACTAGGACTCATGATTGTAACAATTGGCATTAATCAACCTCACCTCGCATTCCTCCACATTTGTACCCACGCATTCTTCAAAGCCATGTTATTCCTATGCTCCGGGTCAATTATTCACAGCCTAAACGATGAACAAGACATCCGAAAGATAGGCGGTTTATATAAAACAATACCATTCACCACAACCTCCCTTATCATTGGTAGCCTCGCACTTACAGGTATACCATTTCTCACAGGATTCTACTCTAAAGACCTAATCATCGAGACAGCCAACACGTCGTATACCAACGCCTGAGCCCTATTAATAACTCTTATTGCCACTTCCCTAACAGCAGCCTATAGTACTCGAATTATATTCTATGCACTTCTAGGACAACCCCGTTCTAACTCTCTAGTCCTAATCAATGAAAATAACCCCTTCCTAATCAACTCTATTAAACGCCTTTTAATCGGAAGCTTATTTGCAGGGTACCTAATATCCTACAATATTCCCCCAATAACAATCCCACAAATAACTATACCTTATTATCTAAAATTAACAGCTCTTGCCGTAACTATCATAGGTTTTATCCTAGCACTAGAGCTAAACCTTACAACCAAAAATCTAAAATTTGATTATCCTACAATCCTCTTCAAATTTTCCAACCTCCTAGGATATTTCCCAACCATTCTACACCGCCTCCCACCTATAGTAAATCTATCTATAAGTCAAAAATCCGCATCAATATTACTAGACATAATCTGACTAGAAAATATTCTTCCCAAATCAATTTCTTATTTCCAAATAAAATCATCCATCACCATTTCAAACCAAAAGGGATTGATTAAACTTTACTTCCTTTCTTTCCTAATTACCTTGGTC------CTCAGT--------TTAAGCCTACTTAGTTTCCACGAGTAATCTCTATAATTACTAACACTCCAGTAAGCAATGATCAACCAGTAACAATAACCAATCAAGTCCCATAACTATATAAAGCCGCAATACCCATAGCCTCCTCACTAAAAAATCCCGAATCTCCCGTATCATAAATCACTCAGTCACCCGCACCATTAAACTTAAACACAACCTCAACT------TCATCTTCCTCTAAAATATAACAAGCAGTCAACAACTCCGATAACACACCCGTAATAAACATTGCCAGCACAGACTTATTAGACGCTCAAGCCTCAGGATATGGCTCAATAGCCATAGCTGTAGTATACCCAAACACCACAAGCATACCCCCTAAATAAATTAAAAAAACCATTAATCCTAAAAAGGATCCCCCAAAACTCAATACAATACCACAACCAATGCTACCAGCCACAATCAAACCAAATCCACCATAAATAGGTGAAGGTTTTGAAGAAAAACTAACAAAACTAACTACAAAAATAACACTTAAAATAAACACAATGTATGTTGCCAT-TATTCCCACATGGAATTTAACCATGACTAATGATATGAAAAACCATCGTTGTA-CTTCAACTATAAGAA-T-T----TAATGACCAACATCCGAAAATCTCACCCGCTCGTCAAAATCGTTAACGAGTCCTTTATTGATTTACCTGCTCCATCTAACATCTCAGCATGATGAAACTTCGGTTCTTTATTAGGAATTTGCCTCATTCTACAAATTCTAACAGGATTATTTCTAGCCATACACTACACATCAGACACAATAACCGCCTTCTCGTCAGTAACCCATATCTGCCGTGACGTTAACTACGGATGAATCATCCGATATACACACGCTAACGGAGCATCCATATTCTTCATTTGCTTATTCATACATGTAGGACGAGGAATATACTACGGCTCATATACTTTCTTAGAAACATGAAATATCGGGATCCTATTATTATTCACAGTCATAGCTACAGCTTTCATAGGCTACGTCCTACCATGAGGCCAAATATCCTTCTGAGGGGCCACCGTAATTACCAACCTCCTATCAGCAATTCCCTATATCGGAACCGACCTAGTAGAATGAATCTGAGGGGGTTTCTCAGTAGATAAAGCTACCCTAACACGCTTTTTCGCTTTCCACTTTATTCTCCCATTCATTATCTCAGCCCTAGCGGTAGTCCACCTACTATTTCTCCACGAAACAGGATCCAACAACCCCTCAGGGTTAACATCAGACTCAGATAAAATCCCATTCCACCCTTACTACATAATTAAAGACATCTTAGGAATCCTGCTTTTAATTCTAATATTATTATTACTAGTATTATTCTCACCTGACCTCCTAGGAGACCCAGACAACTATACCCCCGCCAACCCTTTAAATACACCACCCCACATCAAACCCGAGTGATATTTCCTATTCGCATACGCAATCCTTCGGTCGATTCCCAATAAACTAGGAGGAGTGCTAGCCCTCATCCTGTCAATCCTAATCTTAGCAATTATCCCACTATTACA-CACTTCAAAACAACGAAGTATAATATTTCGACCATTCAGCCAATGCTTGTTCTGACTCCTAGTGGCAGACCTACTTATTCTAACATGAATTGGAGGACAACCAGTAGAATACCCTTTCATCACCATCGGCCAACTAGCTTCTATCTTCTACTTCTCAATCCTCCTAATCCTAATACCCATCTCCAGCATCATTGAAAATCATCTCTTAAAATGAAGA----GTCTTTGTAGT--ATAT-AA-AATACCTTGGTCTTGTAAACCAAAAAAGGAGA--AC--ACT--TACCCTCCCCAAGACT-----TCAAGGAAGAAGC-A--ACAG-CCCCACCATCAGCACCCAAAGCTGAAATTCT-----------------TT-T-TAA-ACTATTCCCTG-CAATA------CCAAAAACCAACTTCAAAACTTTTGTAATTCATATATTGCATGCACCTGAACTGTGCTTGCCCAGTATGTCCTATTTTAACCATACGAC-----ACACTAA-TCTATTCATATATATATTACTCA--CTTTTTACAACCATGA-ATA----------------------------TAAGCAT------------------------------------------------GTACAGTATA---TCTATTA------------------------------------------------------------------------------------------------AT------------------------------------------------------------------------------------------------------------------------------------------------------------------------------------------------------------------------------------------ATTACATAAACCATATTATG----------------------------------------------------------------------------------TAT-------------------------------------------------------------------------------------------------------------------------ATCGTGCATT--AACTGCTAGTCC----CCATGAAT-A-TTAAGCATGTACAGT-ATATCTATT--------------------------------------------------------------------------AATATTACATA--AGACATATCATGTAT--ATCG-TGCA----------------------------------------------------------------------------------TTATATT------ATCTACGG----------AATGTTCAAC---------TATGGTCCTCAAC-----TGT-CCGAAAGAG-C-TTAATC-ACCTGGCCTCGAGAAACCAGCAACCCTTGC-TAGAC-GTATAC-CT-CTTCTCGCT--CCGGG-CCCATCT-CAACGTG-GGGGTTTCTA-TACCGAAACTATACCTGGCATCTGGTTCTTACT-TCAGGGCCATGAAGATTATATAC--TCCAATCCTAC-AG-------TTCTCTCAAATGGGACATCTCGATGGACTAATGACTA-ATCAGCCCATGA------TCAC---------ACATAACTGTGG--TGTCATGCATTTGGTATC-TTTTAATTT-T-T-AGGGGGGGAACTTGCTATGA---------------------------------------CTCAGCTATGACC------GTA-AA------------------------------------------------GGTCTCGACGC-AGTCAG-ATATCATGTA------------GCTGGACTT--ATTCTC-TATGCGGGGGTTC-AACAATAC---------------ACAAAG-----AAGGTGTTA----------------------------------------------------TTCAGTCAAT--GGTTACGGGACATATATTCCA---------ATTTCTAACGTTTC-CAGGGA----CGCA----------------------CGT-ACGCGCACCCACGTGTACG----------------------CGCACAC----------------------------------------ACGCACGTACACACCCACGTGTACGCA------------------------------------------------------------------------------------------------------------------------------------------------------------------------------------------------------------------------------------------------------------------------------------------------------------------------CGCGCACACACGCA----------CGTACACACCCACGTGTACGCGCACACACGC---------------------------------------------------ACGCAC----------------------------------------------------------ACACCCACGTGTACGCACGCAC--------------------------------AC------ACGCACACACACACCCACGT-------------------------------------------------------------------------GTACACGCGTACGTATACG-------------------------------------------------------------CGTATA-------CAAGAGATAAGTAACTAGCTTA----ATCAAA--CCCCCCTTACCCCCCGTTAG----------------GCCTA-TGGTGAAACTAT-GAACTTAT--------------------TAACGTCTTGCCAAA-----CCCCAAAAACAAGAC------------------------------------------------TAAATCCATATTC---TAAACACAAGAC---------------------------------------------------------------------------------------------------------------------------------------CCT-T-AAAACG-------TATACTTATCA-TTACCAAAAT--------------------------TCCCAATTAAACATTAGCTACAAGTAC--CAGTGTCACA------CCTAG-ATT----------------------------------------------------------CGTAACTATCTATAGATACGAAAACCCTAGC--------------------------------------------TCTACTT-CGCCACTATTGAG-C-----------------------------------------------------------------------------------------------------------------------------------------------------------------------------------------------------------------------------------------------------------------------------------------------------------------------------------------------------------------------------------------------------------------------------------------------------------------------------------------------------------------------------CACACTTTTTATAA----ACTACCAAACTACAAA-A--------------------------------------------CACCTAA---------------------------------------------------------------------------------------------------------------------------------------------------------------------------------------------------------------------------------------------------------------------------------------------------------------------------------------------------------------------------------------------------------------------------------------------------------------CATTATTTAC-------------------------------------------------
>NC_053969_Arctictis_binturong_mitochondrion,_complete_genome
GTTAATGTAGCTTAAACAT-----AAAGC-AAGGCACTG-AAAATGCCTAGATGTGCCATCA-GGCTCCATAAACA-C---AAAGGTTTGGTCCTAGCCTTACCATTAGTTATTAATAAAATTACACATGCAAGCCTCCGCACCCCGGTGAG-AATG-CCCTTCAAGTC-AT---CCA-TGACAT-AAAGGAGCAGGTATCAAGCACACA----A-TAA-ATGTAGCTCATAACACCTCGCTA-AGCCACA-CCCCTACGGGATACAGCAGTGACAAAAATTAAGCCATGAATGAAAGTTCGACTAAGTTAT-ATTAA--AA-T--AGGGTTGGTAAATTTCGTGCCAGCCACCGCGGTCATACGATTAACCCGAACTAATGGC-CCTACGGCGTAAAGCGTGTTACAGAAAA---TAC----TCCTCACTAAAGTTAAGTCTTAACTAAGCTGTAAAAAGCTACAGTTA-ACAC-AAAAATATA-CCACGAAAGTAACTTTAATATAT-C-CA-CCACACGATAGCTAAGACTCAAACTGGGATTAGATACCCCAYTATGCTTAGCCCT-AAACCTAGATAACTAAT-CAAACAAATTTATCCGCCAG-AGAACTACTAGCAACAGCTTAAAACTCAAA-GGACTTGGCGGTGCTTTATATCCCTCTAGAGGAGCCTGTTCTAT-AATCGATAAACCCCGATATACCTCACCATCCCTTGCTA-ATTCAGTCTATATACCGCCATCTTCAGCAAACCCTA--AAAAGGAAGAATAGTAAGCACAAACACC-CCAAC-----ATAAAAAAGTTAGGTCAAGGTGTAACCCATGGGAC-GGGAAGT-AATGGGCTACATTTTCTA-TA-CT-AGAA-CA---C-T-------TCCACGAAAGTTCTTATGAAA--C-TAAG-AACTAAAGGAGGATTTAGTAGTAAACT-AAGAATAGAGAGCTTAGTTGAATAGGGCCATGAAGCACGCACACACCGCCCGTCACCCTCCTCAAGTATTAATAAT-ATCA----CA--CAACCTCATATC-----TAAAAAA-TTATATAAA-------------CACAAGAGGAGACAAGTCGTAACAAGGTAAGCATACTGGAAAGTGTGCTTGGAT--AAACAAGATGTAGCTTAAA-C--AAAGCATCTG-GCTTACACCCAGAAGATTTCACATCAAACTGACCATCTTG-AG---CCAAAACTAGCCC---A---AACATCTAC-----------------A-AATTCAACT--ACCACAA-AA-CAAT----AAA----TCAAAACATTTAGTT--AC-CCTTAAAAGTATAGGAGATAGAAATT-TA-----AATTTGGCGCTATAGAGATAGTACCGTAAGGGAACGATGAAAG--AA-A-CTA-TTAAAAGCACAATACAGC-AAAGATTACCCCTTGTACCTTTTGCATAATGAGCTAGCTAGA-CATAATCTA-ACAAAGA-GAACTT-AAGCTAGAT-TCCCCGAAACCAGACGAGCTACCTATGAACAATC-TTTACAGAATGAACTCGTCTATGTTGCAAAATAGTGAGAAGATTTATAGGTAGAGGTGAAACG-CCAAACGAGCCTGGTGATAGCTGGTTGCCCA-GAATAGAATTTTAGTTCAACTTTAAA-CTTACCT-AA-AAAA-------CCT--AAT-AATTCTAATGTAAGTTTAAAATATAGTCTAAAAAGGTACAGCTTTTTAGAC-CTAGGATACAGCCTTTTTTAGAGAGT-AAGCA-TT-TACA---C-----AACCATAGTTGGCTTAAAAGCAGCCATCAATTAA-GAAAGCGTTCAAGCTCAAC---AA-TTTATATAAC--TTAATCCCAAA---AAT-A------TGCAACCAA----CTCCTAAAAC--TAAT-ACTGGGCTAATCTATTTAA-TAATAGAAGAAACAATGCTAATATGAGTAA-CAAG-AA-A-TATTTTCT-CCTTGCATAAGTTTATATCAG--AGCGGAT-AA-CCACTGATAGTTAACAAT--ATGATAAAAACAACCCAACAA-T--AAA-TCAAATATC-AAAT-CAACTGTTAACCCGACACAGGTATGCAA---TC-----A--AGGAAAGATTAAAAGAAGTAAAAGGAACTCGGCAAACAC-AAACCCCGCCTGTTTACC-AAAAACATCACCTCTAGCATGTCTAGTATTAGAGGCACTGCCTGCCCAGTGAC--ATTAGTTAAACGGCCGCGGTATCCTGACCGTGCAAAGGTAGCATAATCACTTGTTCTCTAAATAGGGACTCGTATGAACGGCCACACGAGGGTTTAACTGTCTCTTACTTCCAATCCGTGAAATTGACCTTCCCGTGAAGAGGCGGGAATATAAAAATAAGACGAGAAGACCCTATGGAGCTTCAATTAACAGATCC-AAAA-------AG--A--CTAAT-AAAT---ACCAAC-AGGA--ACAACAACT-CTTTA--A---ATGGATCCGCAATTTAGGTTGGGGTGACCTCGGAGAAC-AAAATAACCTCCGAA-TGA--TTT-TAATCTAGACTA-ACTAGTCAAAA----------------GTATTACATCA----CTTATTGATCCAAA----A--ATTATTTGATCAACGGAACAAGTTACCCTAGGGATAACAGCGCAATCCTATTTTAGAGTCCATATCGACAA-TAGGGTTTACGACCTCGATGTTGGATCAGGATATCCCGATGGTGCAGCAGCTATCAAAGGTTCGTTTGTTCAACGATTAA-AATCCTACGTGATCTGAGTTCAGACCGGAGCAATCCAGGTCGGTTTCTATCTATTT-AATAACTTCTCCCAGTACGAAAGGACAAGAGAAATGAGGCCCACTTC-A-CAA-AAGCGCCTCCAACC-CAATAGATGAT-ATAAT-CTTAATCTAGACAGTTTC-----TT-ACAT-ACA-TTGCCC---AAGAGCTCGGG-TTTGTTAGGGTGGCAGAGCCCGGTAATTGCATAAAACTTAAACCTTTAT-ATTCAGAGGTTCAATT--CCTCTCCCTAAC-A-CT-ATGTTTATAATTAATATCATCTCATTAATTGCCCCTATTCTCCTCGCCGTAGCTTTCCTAACATTAGTCGAACGAAAAGTGTTAGGATATATACAATTTCGCAAAGGACCAAACATTGTAGGACCATATGGATTACTCCAACCTGTTGCAGACGCCGTGAAACTCTTTACTAAAGAACCTCTCCGACCCCTTACATCCTCTGTATCCATATTCATTATAGCTCCCATTTTAGCCCTATCTCTAGCCCTAACCATATGAGTTCCCCTACCTATACCCTACCCACTTATCAACATAAACTTAGGAGTCCTATTTATATTAGCTATATCAAGCCTAGCTGTATACTCCATCCTATGATCCGGATGAGCCTCAAACTCAAAATACGCTCTCATTGGGGCCCTACGAGCTGTAGCTCAAACAATTTCTTATGAAGTTACATTAGCTATTATCCTCTTATCAGTGCTTCTAATAAACGGATCCTTTACACTATCTACACTAATCACCACTCAAGAACATATATGATTAATCATCCCCTCATGGCCCCTAGCCATAATATGATTCATCTCAACACTAGCAGAAACTAATCGAGCTCCTTTTGATCTAACAGAAGGAGAATCAGAACTTGTCTCCGGATTTAATGTAGAATATGCAGCAGGTCCCTTCGCCCTCTTCTTCCTAGCAGAATATGCTAATATTATCATAATAAACATTCTCACAACAATCTTATTCTTTGGAGCATTTCACAGCCCCTACATACCAGAACTTTACACTGTTAATTTTACTATTAAAACCCTGCTTCTAACAATCACTTTCCTATGAATTCGAGCATCTTACCCACGATTCCGATATGACCAGCTCATACACCTATTATGAAAAAACTTCCTACCCCTCACCCTAGCCCTATGTATATGACACGTATCCTTACCTATTATCACAGCAAGCATTCCACCCCTAACAT--------------AGAAATATGTCTGA-CAAAAGAGTTACTTTGATAGAGTAAATAATAGAGGT-TTA-AACCCTCTTATTTCTAGAATTATAGGACTTGAACCTAATCTTAAGAATTCAAAAATCTTCGTGCTACCACA----TTACACCACATTC--------TAAAGTAAGGTCAGCTAA-A-TAAGCTATCGGGCCCATACCCCGAAAATGTTGGTTTACATCCTTCCCGTACTAATTAAACCTCCTATTCTCATCATCATTATATCAACCGTTATCTTAGGAACCATAATCGTACTAACAAGCTCCCATTGAATATTAATCTGAATCGGATTTGAGATAAACATACTAGCTGTAATCCCCATTCTAATAAAAAAATTCAACCCACGAGCCATAGAAGCTTCCACAAAATATTTCCTAATACAAGCTACTGCATCCATAATTTTAATAATAGGAATCATTATTAATCTCCTGTACTCAGGACAATGAACAGTATCAAATAACCTTAACTTCATAGCATCAACTTTAATAACCATTGCCCTAACAATAAAACTAGGCCTAGCCCCATTTCACTTCTGAGTCCCCGAAGTTACACAAGGAATCTCTCTATACTCAGGTATAATTCTATTAACTTGACAAAAAATTGCACCCCTATCAGTTCTATACCAAATCTCATCTAACATCAACCCCAACCTACTACTACCAATAGCCATTCTATCAGTACTAGTAGGAGGATGAGGAGGACTGAACCAAACACAGCTACGAAAAATCCTAGCATACTCTTCAATCGCCCATATAGGATGAATATCAGCAATCCTAATTTATAACCCCACAATAATATTCCTAAATCTAATTCTC-TACATTATTATAACAGTATCTACATTTATATTATTTATTCACAATTCAGCCACAACAACCCTAGCCCTTTCACAAACATGAAATAAAACACCTCTAATTACTTCACTAATCCTAACACTAATATTATCCCTAGGAGGCCTCCCACCACTCTCAGGCTTCATTCCAAAATGAATAATTATCCAAGAACTAACCAAAAATGAAATAATCATTTTACCCACATTATTAGCTATTACAGCACTATTAAACTTATACTTCTACATACGACTCACATATGCCACAGCATTAACTATATTCCCTTCAACAAATAACATAAAAATAAAATGACAATTTGAAAATACAAAAAAAATAATCCTCCTTCCCCCTCTTATTGTTATATCAACCATACTAATTCCACTTACACCAATAATCTCAATTCTGGAAT-------AG-GAGTTTAGGTT-AAA---CCAGACCAAGAGCCTTCAAAGCTCTAAGCAAATCCTTCA-TCGATTTAACTCCTGAATA-AT-ATATCATC------CTAAGGACTGCAAGAACCTATCTTACATCAATTGATTGCAAATCAAACACTTTAA-TTAAGCTAAGCCCTC--CCTAGATTGG----TGGGCTTTCAT--CCCACG-AAATTTTAGTTAACAGCTAAATACCCTAA-CCAAC-T-GGCTTCAATCTA-CTTCTCCCGCCG---CCT-A--AAAAAAAAGGCGGGAGAAGCCCCGGCAGCG---TTAAAGCTGCTTCTTTGAATTTGCAATTCAATATGA----TTTCCTCACTACGAAGC-TTGGCAAAAAGAGGAC-TA--GAA-CCTCTATGCTTAGATTTACAGTCTAATG-CTTT-ACTCAGCCATTTTA----CC-------------TATGTTCATAAACCGCTGACTATTCTCTACCAATCATAAAGATATTGGTACTCTTTATCTCTTATTTGGTGCCTGAGCCGGAATAGTGGGTACTGCTCTTAGTCTTTTAATTCGAGCAGAACTTGGCCAACCTGGTACTTTATTAGGAGATGATCAAATTTACAATGTTATCGTTACTGCCCATGCATTTGTCATAATTTTCTTTATAGTTATACCTATTATAATCGGAGGGTTCGGGAACTGATTAGTACCTTTAATAATTGGAGCCCCTGATATAGCATTCCCACGAATAAACAATATAAGCTTCTGACTTCTTCCTCCATCCTTCCTACTTCTACTTGCATCTTCAATAGTGGAAGCCGGAGCAGGAACCGGATGAACTGTTTATCCTCCCTTAGCCGGCAATCTAGCCCATGCAGGAGCATCCGTGGATCTAACTATTTTTTCTCTCCATCTTGCAGGTGTATCTTCAATTCTAGGAGCTATTAATTTCATCACTACAATTATTAATATAAAACCACCTGCTATATCTCAGTATCAAACACCTTTATTTGTTTGATCTGTCTTAATTACTGCTGTTTTACTACTCTTATCACTACCAGTTTTAGCAGCTGGTATTACTATGTTATTAACTGATCGAAATTTAAATACCACTTTCTTTGATCCTGCTGGAGGAGGGGACCCTATTTTATATCAACACTTATTCTGATTCTTTGGACACCCAGAAGTCTATATTTTAATTTTACCAGGCTTTGGAATAATTTCACATATCGTCACCTATTATTCAGGTAAAAAAGAGCCTTTTGGTTATATGGGTATGGTTTGAGCAATGATATCTATTGGCTTTCTAGGTTTTATTGTATGAGCTCATCACATATTTACCGTGGGAATAGATGTTGATACACGAGCATACTTCACATCAGCTACCATAATCATTGCCATCCCTACTGGAGTAAAAGTATTTAGCTGACTCGCAACTCTTCATGGAGGGAATATTAAATGATCTCCCGCCATACTATGAGCCTTAGGCTTTATTTTCCTGTTTACTGTAGGTGGCTTAACAGGCATTGTATTAGCAAACTCTTCATTAGATATTGTTCTTCACGATACATATTATGTAGTAGCCCATTTTCATTATGTATTATCAATGGGAGCTGTATTCGCTATTATAGGAGGCTTCGTTCACTGATTCCCATTATTCTCAGGATATACTCTTGATAATACTTGAGCAAAAATCCACTTTACAATTATATTTGTAGGCGTTAATATAACATTCTTTCCCCAACATTTCCTAGGATTATCTGGCATACCTCGACGCTATTCCGATTACCCAGACGCATATACAACTTGAAATACAATTTCCTCAATAGGCTCTTTTATTTCACTGACAGCAGTAATGTTGATAATATTTATAATCTGAGAAGCCTTCGCATCTAAACGAGAAGTAGCAACGGTAGAATTAACTCCAACTAATCTAGAATGACTACATGGATGTCCTCCTCCTTACCATACATTTGAAGAACCAGCTTATGTATCTCAA----AAAT----------------AAGAAAGGAAGGAATTGAA-CCCCCAAAAATTGGTTTCAAGCCAACATCATAACCATTATGTCTTTCTCAAT--GA---GAGGTACTAGTAAAAAAATTACATGACTTTGTCAAAGTTAAGTTATAGGTTTAAA-TCCTTTGTGTCTC-TATGGCATACCCCTTTCAACTAGGCTTTCAAGATGCTACCTCACCTATTATAGAGGAATTACTACACTTTCATGACCATACGTTAATAATTGTATTTCTAATTAGCTCTTTAGTCCTTTATATTATTTCACTAATACTAACAACTAAACTCACACATACAAGCACAATAGATGCCCAAGAAGTAGAAACTATTTGAACCATTTTACCAGCTATCATCCTTATTCTTATTGCTCTCCCATCACTACGAATCCTTTATATAATAGACGAAATTAACAACCCATCTTTAACTGTAAAAACTATAGGCCACCAATGATATTGAAGTTATGAGTATACAGATTATGAAGACCTAAATTTTGACTCATATATGATCCCCACTCAAGAACTAAAACCTGGAGAATTACGGCTTCTTGAAGTAGACAATCGAGTAGTTCTACCCATAGAAATAACTATCCGAATACTCATCTCATCAGAAGATGTTTTACACTCATGAGCCGTTCCATCATTAGGCCTAAAAACTGACGCTATTCCAGGCCGACTAAATCAAACAACTTTAATAGGTACTCGACCTGGATTATATTATGGCCAGTGTTCAGAAATTTGTGGCTCAAATCATAGTTTTATACCTATCGTACTTGAATTAGTCCCACTGACATATTTTGAAAAGTGATCAGTATCCATACTGTAA-------------------------------------------------------------------------GACCATTAAGAAGCT-AAAT--AAGCATTAACCTTTTAAGTTAAAGAT-TGAGAGTTT---AA-ATCTCTCCTTAATG-ATATGCCACAGTTAGATACATCCACTTGACTAATCACCATCATGTCTATAATTCTTACATTATTTATTGTATTTCAACTAAAAATTTCAACACAC-TTATATCTAACAAATCCAGAATTTA-------AATTAATAGCAAAACCAAAACAACCT------AGTCCTTGAGAAAAAAAATGAACGAAAATTTATTCACCTCTTTCATTACCCCTACAATAATAGGACTCCCTATTGTTATCTTAATTATTATATTTCCAAGTATCTTATTTCCCTCACCTAATCGCCTAATTAATAACCGCCTAATCTCCTTGCAACAATGATTAGTACAATTAACAGCAAAACAAATATTGAGTATTCATAACCATAAAGGACAAACCTGAGCCTTAATATTAATATCCTTAATTATATTTATTGGCTCAACTAATTTACTAGGCCTGCTACCACATTCATTTACACCCACCACTCAACTATCAATGAACTTAGGAATGGCCATTCCCCTATGAGCTGCTACTGTGGTTACAGGGTTTCGACATAAAACAAAATCATCCCTAGCACATTTCTTACCTCAAGGAACACCCCCACCCTTAATCCCAATACTTGTAGTTATTGAAACTATTAGTCTATTTATTCAACCAATAGCCTTGGCCGTACGACTAACAGCCAACATCACCGCAGGTCACTTACTAATACACCTAATTGGAGGGGCTACTCTAGCCTTAATAAA---CATTAATGCTTCCATTGCTCTTATTACTTTCATTATTCTTATTTTATTAACAATTCTTGAATTCGCTGTAGCCCTTATTCAAGCCTACGTCTTCACTTTACTAGTAAGCTTATATTTACACGACAACACTTAATGACCCACCAAACTCACACTTATCACATAGTAAATCCAAGTCCCTGACCACTCACAGGAGCTCTTTCAGCCCTACTAATAACCTCCGGATTAGCAATATGATTTCACTTTAACTCTATATTATTATTAACCCTAGGCCTAACAACCAACATATTAACTATATACCAATGATGACGAGACGTTATTCGAGAAAGCACTTTCCAAGGTCACCATACCCCTACTGTTCAAAAAGGATTACGATATGGAATAATCCTCTTTATTATTTCAGAGGTATTCTTTTTTGCAGGTTTTTTCTGGGCTTTTTATCATTCAAGCCTCGCTCCAACTCCAGAACTAGGAGGTTGCTGACCACCTACAGGCATTTCACCCCTAAATCCCTTAGAAGTCCCACTACTTAATACCTCTGTATTATTAGCCTCCGGAGTATCAATTACCTGAGCCCATCATAGTCTCATAGAAGGTAACCGAAAACACATACTACAAGCCCTATTCATTACCATCTCCCTAGGAGTATATTTTACACTGCTACAAGCCTCTGAATATTACGAAACATCATTCACAATTTCAGACGGGGTATACGGATCTACCTTTTTTATAGCAACAGGATTTCACGGACTTCATGTAATTATTGGTTCTACTTTCCTAATTGTCTGCTTTTTTCGTCAATTAAAATTTCACTTTACATCTAACCACCATTTCGGATTTGAAGCTGCTGCTTGATATTGACATTTCGTAGATGTAGTATGACTATTCCTATATGTCTCTATTTATTGATGAGGATCTTA-TTTCTTTAGTATTAA-CTAGTACAGCTGACTTCCAATCAGCTAGTTTCGGTA-A--TA--GCCCGAAAAGAAATAATAAACATAGTCCTAGTCTTATTTACCAATACCTTACTATCAACATTACTCGTACTAATCGCATTTTGATTACCCCAATTAAACATTTACGCTGAGAAAGCAAGCCCATATGAATGTGGATTTGACCCAATAGGATCTGCTCGTCTACCCTTCTCAATAAAATTCTTTTTAGTAGCCATTACATTCTTATTATTTGATCTAGAAATTGCCCTTTTATTACCCCTACCCTGAGCCTCACAAACAAATAATCTACTAACAATACTCATCATAGCACTATTGTTAATTTCCCTCCTAGCTGCAAGCCTAGCTTATGAATGAACTCAAAAAGGATTAGAATGAGCTGAATA-TGATAATTAGTTTAA-ACC-AAAACAAATGATTTCGACTCATTAGATTATAGTA--AGAACTATAATTATC-AA-ATGTCTATTGTATATATTAACATTTTTCTAGCCTTCATTATATCCCTTACAGGAATACTAGTATATCGATCCCACCTGATGTCTTCCCTCCTCTGCTTAGAAGGCATAATATTATCCCTATTTGTCATAATAACTGTAGTTATTCTAAATAATCATTTTACACTAGCTAATATAGCCCCTATCATTTTATTAGTATTTGCCGCCTGTGAAGCAGCATTAGGCCTATCCCTCCTAGTAATAGTATCTAACACATATGGGACCGATTATGTACAAAATCTAAACCTACTACAATGCTAAAAATCATTATACCCACTATCATATTAATACCTTTGACATGACTATCTAAACCTAACATAATTTGAATTAACTCAACAGCCTACAGTATACT---AATCAGCCTTATCAGCCTTACCTACCTAAACCAATCAAATGAAAATAGCCTGAACTACTCACTATTATTTTTCACAGACCCACTCTCTGCACCTCTACTGGTATTAACAACATGATTATTACCACTAATACTAATAGCCAGTCAGTCCCATTTATCAAAAGAAACTCTGACTCGAAAAAAACTATATATCACAATGCTTATTCTCCTACAGTTACTCTTAATTATAACCTTTACAGCCATAGAACTAATTATATTCTACATTTTATTTGAAGCCACTCTAATCCCCACTTTAATTATTATTACCCGATGAGGTAACCAAGCAGAACGACTAAACGCAGGCTTATACTTCTTATTTTACACCCTAGTAGGCTCACTACCCCTCTTAGTTGCACTACTATACATACAAAATTCACTCGGGTCACTGAATTTTCTAATCATACAATACTGAACAGTACCTATCTCACCCACC---TGATCTAATATCTTTCTCTGACTAGCATGTATAATAGCATTTATAGTAAAAATACCCTTATATGGATTACACCTTTGACTACCTAAAGCACATGTAGAAGCCCCCATTGCCGGATCAATAGTCCTCGCCGCAGTATTACTTAAACTAGGGGGATATGGAATAATGCGTATTACTACATTACTCAACCCCTTAACAAATCAAATA-GCATATCCTTTCCTAATATTATCCCTATGAGGCATAATCATAACAAGCTCTATTTGTCTACGTCAAACAGATTTAAAATCTCTAATTGCATACTCATCCGTAAGTCACATAGCCCTAGTAATCGTAGCTGTACTTATCCAAACACCATGAAGCTACATAGGAGCAACAGCCCTAATAATTGCTCATGGTTTAACATCATCAATACTATTTTGCTTAGCAAATTCAAACTACGAACGAGTACATAGTCGAACAATAATTTTAGCACGAGGCCTACAAACTCTTCTCCCTCTTATGGCTGCATGATGACTATTAGCTAGTCTAGCAAATCTAGCCTTGCCCCCCACAATCAACTTAATCGGAGAATTATTTGTAGTGATAGCTTCCTTCTCCTGATCTAATTTTACTATTATCCTTATAGGAACTAACATCATTATTACAGCCCTATATTCCCTCTACATATTAATCACAACTCAACGAGGCAAATATTCACACCATATTATAAATATTAAGCCTTCTTTTACACGAGAAAATGCTCTAATAACACTTCATCTATTTCCATTATTACTTTTATCCCTGAACCCCAAAATCATTCTAGGTCCCATTCACTGTAAATATA-GTTT-AACCAAAACATTAGATTGTGAAT-CTAATGATAGAAGTTT-AAATCTTCTTATTT-ACC-GA-AAAAGT-A-T---GCAAGAACTGCTAATTC-ATGC-TTCCATGTTTAAAA-ACACGGCTTTTTC-AACTTTTATAGGATAGAAGTAATCCATTGGTCTTAGGAACCAAAAA--ATTGGTGCAACTCCAAATAAAAGTAATTAATCTATTTACATCAT---TAACACTAACAACCATAATTATTTTACTCCTCCCTATCATCACATGTAACTCCCAAATATACAAAAATAACCTATACCCCCAATATGTAAAAACTACAATCTCTTATGCTTTTGCTATTAGCATATTTCCAACTATAATATTTATCTCATCCGGACAAGAAACAATTATCTCAAATTGACACTGATTAACAATACAAACTCTAAAACTATCCCTAAGTTTTAAACTAGATTACTTCTCAATCATATTTATTCCAGTAGCACTTTTTGTTACATGATCTATTATAGAATTCTCAATGTGATATATACATACAGACCCGTACATTAACCGGTTCTTCAAATATCTTCTTATATTTCTCATTACTATAATTATCCTAGTAACTGCTAACAACCTATTCCAATTATTCATTGGATGAGAAGGAGTCGGCATTATATCCTTTCTTCTCATTGGGTGATGATATGGCCGAACTGACGCAAATACTGCCGCCCTACAAGCTATTCTATATAATCGTATCGGAGACGTAGGATTTATTATAGCTATAGCATGATTTTTTACTAACTCAAACACATGAGACTTCCAACAAATTTTCATCACTCAATATGAAAACCTAAACATTCCTTTAACAGGACTTCTCTTAGCAGCTACTGGTAAATCTGCCCAATTCAGCCTCCACCCTTGATTGCCATCAGCTATAGAAGGCCCTACCCCCGTATCTGCCCTACTCCACTCAAGCACAATAGTTGTAGCCGGAGTCTTTTTATTAATCCGCTTTTATCCCCTTATAGAACAAAACAAAACTATTCAAACTATAACATTATGTCTAGGAGCTATAACAACCCTATTTACAGCTATATGTGCTCTCACACAAAACGATATCAAAAAAATTGTTGCTTTTTCCACCTCAAGCCAACTTGGGTTAATAATCGTAACAATTGGAATTAATCACCCCTATCTCGCATTTCTACATATCTGTACCCATGCATTTTTTAAAGCAATACTATTCTTATGCTCTGGATCAATCATCCACAACCTAAACGACGAACAAGATATTCGAAAAATAGGTGGTCTATATAAATCAATACCATTCACTACAACCTCCCTTATTATCGGAAGTCTCGCACTTACAGGCATGCCTTTCCTAACAGGATTTTACTCCAAAGACCTAATTATCGAAACAGCCAACACGTCGTATACCAACGCCTGAGCCCTACTAATAACTCTTATTGCCACATCCCTAACGGCAGCCTACAGCACTCGAATGATATTCTATGTACTCCTAGGACAACCTCGTTCTAATTCCTTAACTTTAATCAATGAAAATAACCCTCTCCTAATTAATTCCATTAAACGTCTTTCAATTGGAAGCATTTTTGCAGGGTATATAATTTCTCAAAATATCCCCCCAATAACAATTCCACAGATAACTATGCCTCATTATCTAAAATTAACAGCCCTTGCCGTGACTATTATAGGTTTTATCTTGGCATTAGAATTAAACCTCACAACTAAAAACCTAAAATTTAATTATCCTACAAACCTCTTCAAGTTTTCTAACCTTTTAGGATATTTCCCAACTATTATTCACCGCCTCCCACCAATAGTTAATCTAACTATAAGTCAAAAATCTGCTTCAATACTATTAGATGCAATTTGACTAGAAAATGTATTACCAAAATCCATCTCACATTTCCAAATAAAATCGTCCACCACCATCTCAAATCAAAAAGGATTAATTAAACTATATTTCCTCTCTTTTCTAATTACCTTAACT------CTAAGC--------TTATTTCTACTTAGTTTCCACGAGTAATCTCCATAATTACTAGTACTCCAGTAAGCAAGGACCAACCAGTAACAATAACTAATCAAGTCCCATAGCTATACAAAGCCGCAATTCCTATTGCCTCCTCACTGAAAAAACCTGAATCACCTGTATCATAAATAACCCAATCACCTGCACCATTAAACTTAAATACTACCTCAACC------TCATCCTCCTCTAAAATATAGCAAACAGTTAACAACTCCGCTAATACACCTGTAATAAACATCGCAAATACAGATTTATTAGACGCTCAAGCCTCAGGATATGGCTCAGTAGCCATAGCCGTAGTATATCCAAACACCACAAGCATACCCCCTAAATAAATTAAAAAGACCATTAAACCTAAAAAAGAACCCCCAAAATTTAACACAATACCACAACCAATACTGCCAGCCACAATTAAACCAAACCCACCATAAATTGGAGAAGGCTTTGAAGAAAAACTAACAAAGCTAATCACAAAGATAACACTTAAAATAAATACAATGTATGTTGTCAT-TATTCTCACATGGAATCTAACCATGACCAATGATATGAAAAACCATCGTTGTA-TTTCAACTATAAGAA-T-T----TAATGACCAACATCCGAAAATCCCACCCGCTCGCCAAAATTATCAATAAATCATTCATTGATTTACCTGCTCCCTCTAACATCTCAGCATGATGAAATTTCGGCTCCCTATTAGGAATTTGCCTTATCTTACAAATCTTAACAGGCCTATTCTTAGCCATACACTACTCATCAGATACAATAACCGCCTTCTCATCAGTAACCCATATTTGCCGTGACGTCAATTACGGTTGAATCATTCGATATATGCATGCGAACGGAGCCTCTATATTTTTTATCTGCCTATTCATTCATGTAGGCCGAGGAATATATTATGGCTCTTATACCTTTTCAGAAACATGAAACATTGGAATCCTATTATTATTCACAGTGATAGCTACAGCCTTCATAGGTTATGTTCTACCATGAGGCCAAATATCCTTCTGAGGAGCCACAGTAATTACAAACCTCCTATCAGCAATCCCCTATATCGGAACCGACCTAGTAGAATGAATTTGAGGAGGCTTCTCAGTAGATAAAGCCACTCTAACACGTTTCTTTGCCTTCCACTTTATTCTCCCCTTCATTATCTCAGCCTTAGCAGCAGTACACTTATTATTCCTCCACGAAACAGGATCTAACAACCCTTCAGGAGTAATATCTGACTCAGACAAAATTCCATTTCACCCCTATTACACAATCAAAGACATTCTAGGTCTGCTATTTTTAATCACAACATTAATACTACTAGTACTATTCTCTCCTGACCTCCTAGGAGACCCAGACAACTATACCCCTGCTAACCCTCTAAACACTCCACCCCATATTAAACCCGAGTGATATTTCCTATTTGCATACGCAATTCTCCGATCCATTCCTAACAAACTAGGAGGAGTATTAGCCCTCATTTTATCAATTCTAGTCCTAGCAATTATTCCAATACTACA-TACCTCAAAACAACGAAGCATAATATTCCGACCCCTTAGCCAATGCCTATTTTGAATCCTAGTAGCTAACTTACTTACCCTAACGTGAATCGGAGGCCAACCAGTAGAACATCCTTTCATTATTATTGGACAACTAGCCTCCATCTCCTACTTTCTAATTCTCCTCATCCTAATACCAATCTTTAGTATTATTGAAAACCACTTACTAAAATGAAGA----GTCTTTGTAGT--ATATACA-AATACCTTGGTCTTGTAAACCAAAAAAGGAGA--GC--ATT--TATCCTCCCTAAGACT----CTCAAGGAAGAAGC-A--ACAG-CCCCACCATCAGCACCCAAAGCTGAAATTCT-----------------TT-T-TAA-ACTATTCCCTG-CAATA------CTAAGAAACCACCCAATAATTTTTGTAATTCATATATTGCACGCATTCGAACTGTGCTTGCCCAGTATGTCTTAAAAATCTCCCAACAA-----GCATATA-TAATTCTACCTA-ACATAGCANG--CGTTACATATTAATTA-TTAAC--------------------------CCCCCAT------------------------------------------------ATRCAATCTA---TCCATCA------------------------------------------------------------------------------------------------AT------------------------------------------------------------------------------------------------------------------------------------------------------------------------------------------------------------------------------------------GCTATACAAAACACACTATG----------------------------------------------------------------------------------TAC---ACCGTACATTAACCGC-------TAGCTTCCCCCCCC-----------------------------------------------------------------CCCCCCGGTATGTAC-ATCGTGCATT--AACCGCTAGTCC----CCATGAAT-A-TTAGGCATGTACAAT-ATATCTATT--------------------------------------------------------------------------AATATTACATA--TTACATACTATGCATA-ATCG-TGCA----------------------------------------------------------------------------------TTATACT------ACTTACGA----------GCAGTTT-TC---------TATGTTCTTCAGT-----TAT-T----ACAG-C-TTGACC-ACCTGCCCCCGAGAAACCATCAATCCTTGC-TAGAC-GTATAC-CT-CTTCTCGCT--CCGGG-CCCATTT-CAACGTG-GGGGTTTCTA-TACTGGAACTATACCTGGCATCTGGTTCTTACC-TCAGGGCCATGGAAGTTATTTAC--TCCAATCCTAC-AA-------TCCTCTCAAATGGGACATCTCGATGGACTAGTGACTA-ATCAGCCCATGA------TCAC---------ACATAACTGTGG--TGTCATGCATTTGGTATC-TTTTTATTT-G-G-GGGGGGAGAACTTGCTATGA---------------------------------------CTCAGCTATGACC-------TA-AA------------------------------------------------GGTCTCGACGC-AGTCAG-ATATTATGTA------------GCTGGACTT--ATTCTC-TATGCTAGGACTC-AACAATAC---------------ATAGGT-----TAGGTGTTA----------------------------------------------------TTCAGTCAAT--GGTTACGGGACATACAACTCA---------ACTTATAAGGTCACAA-----------------------------------CAT-ACA---------------------------------------------------------------------------------------------------------------------------------------------------------------------------------------------------------------------------------------------------------------GCAT------------------------------------------------------------------------------------------------------------------------------------------------------------------ACAGGCACCCACGTATA----------CGCACGTATACACATACATACGTACACATCC---------------------------------------------------A------------------------------------------------------------------------------------------------------------------------------------------------------------------------------------------------------------------------------------------------------------------------------------------------------------ACAA-------CCAAAAATAAATAAATAATTTA----ACTTAA--CCTCTT-------------A----------------CCCTT-CAATGAA---------------------------------------------------------------------------------------------------------------------------------------------------------------------------------------------------------------------------------------------------------------------------------------------------A-------AATATTTACCA-CT--TACCAA--------------------------TTCTTAATAGATATAAATCACAAATAC--CAAAATCACA------TTTAG--TT----------------------------------------------------------CGTGACTATCTATAGATAT-GGACCCCCAGC--------------------------------------------TCTATTT-CGTTACTATTGAC-T-----------------------------------------------------------------------------------------------------------------------------------------------------------------------------------------------------------------------------------------------------------------------------------------------------------------------------------------------------------------------------------------------------------------------------------------------------------------------------------------------------------------------------AATGCCTTTTT----------AATAACCTAATAACA--------------------------------------------CTCTCAA---------------------------------------------------------------------------------------------------------------------------------------------------------------------------------------------------------------------------------------------------------------------------------------------------------------------------------------------------------------------------------------------------------------------------------------------------------------TATTAACCTT-------------------------------------------------
>NC_039591_Paradoxurus_hermaphroditus_mitochondrion,_complete_genome
GTTAATGTAGCTTAACTACA----AAAGC-AAGGCACTG-AAAATGCCTAGATGAGCCATCC-GGCTCCATAAACA-T---AAAGGTTTGGTCCTAGCCTTCCCATTAGTTATTAATAAATCTACACATGCAAGCCTCCGCACTCCGGTGAG-GACG-CCCTTCAAGTC-AT---CTA-TGATAT-AAAGGAGCAGGTATCAAGCACACA----A-CAA-CTGTAGCTCATAACACCTCGCTA-AGCCACA-CCCCCACGGGATACAGCAGTGACAAAAATTAAGCCATGAATGAAAGTTCGACTAAGTTAT-ATTAA--AG-T--AGGGTTGGTAAATTTCGTGCCAGCCACCGCGGTCATACGATTAACCCGGACTAATGGC-CCTACGGCGTAAAGCGTGTTACAGAAAT---ATA----TCTATGTTAAAGTTAAGTTTTAACTAGGCCGTAAAAAGCTACAGTTA-ATAC-AAAAATATA-TCACGAAAGTAACTTTAACATAT-CTTA-TTACACGATAGCTAAGCTTCAAACTGGGATTAGATACCCCACTATGCTTAGCCCT-AAACCTAGATATATAAT-CAAACAAATATATCCGCCAG-AGAACTACTAGCAACAGCTTAAAACTCAAA-GGACTTGGCGGTGCTTTATATCCCTCTAGAGGAGCCTGTTCTAT-AATCGATAAACCCCGATATACCTCACCATCTCTTGCTA-ATTCAGTTTATATACCGCCATCTTCAGCAAACCCTA--AAAAGGAAGAAAAGTAAGCATAAACATC-TTAAC-----ATAAAAAAGTTAGGTCAAGGTGTAACCCATGAGGT-GGGAAGC-AATGGGCTACATTTTCTATTT-CT-AGAA-CA---C-T-------TTTACGAATACCCTTATGAAA--CATAAG-GGTTAAAGGAGGATTTAGTAGTAAACT-AAGAACAGAGAGCTTAGTTGAATAGGGCCATGAAGCACGCACACACCGCCCGTCACCCTCCTCAAGTAACAATAATAAGCA----TA--AAATAATATACC-----CAAAACA-C----AAAA-------------CACAAGAGGAGACAAGTCGTAACAAGGTAAGCATACTGGAAAGTGTGCTTGGAT--AAACAAGATATAGCTTAAG-C--AAAGCATCTG-GCTTACACCCAGAAGATTTCATACTAAACTGAATATCTTG-AG---CCAAAACTAGTCC---A---AACACTCAT-----------------A-AACTCAATT--ATCATAA-AA-TAGT----AAA----TTAAAACATTTAGTTTAAC-CCTTAAAAGTATAGGAGATAGAAATT-T------AATTTGGCGCTATAGAGATAGTACCGCAAGGGAAAGATGAAAG--AA-A--TA-TTAAAAGCATAATACAGC-AAAGATTACCCCTTGTACCTTTTGCATAATGAGCTAGCTAGA-CATAATCTA-ACAAAGA-GAACTT-AAGCTAGAT-ACCCCGAAACCAGACGAGCTACCTATGAACAATCTTTTATAGGATAAACTCGTCTATGTAGCAAAATAGTGAGAAGATTCATAGGTAGAGGTGAAACG-CCTAACGAGCCTGGTGATAGCTGGTTGTCCA-GAATAGAATTTTAGTTCAACTTTAAA-CTTACCT-AA-AAAA--------CT--ATT-AATTCTAATGTAAGTTTAAAATATAGTCTAAAAAGGTACAGCTTTTTAGAC-TTAGGATACAACCTTTCTTAGAGAGT-AAACA-TT-AATA---T-----AACCATAGTTGGCTTAAAAGCAGCCATCAATTAA-GAAAGCGTTCAAGCTCAAC---AA-ATAAAACAAC--TTAATCCCAAA---AAT-A------TATAATCAA----CTCCTAATAT--TAAT-ACTGGGCTAATCTATTTTA-TTATAGAAGAAATAATGCTAATATGAGTAA-CAAG-AA-A-TATTTTCT-CCTTGCATAAGCTTATATCAG--AACGGAT-AA-CCACTGATAGTTAACAAC--AAGATATAAATAATCTAACAA-T--AAA-CCCAATATC-AAAT-CAATTGTTAACCCAACACAGGCATGCAA---TT-----A--AGGAAAGATTAAAAGAAGTAAAAGGAACTCGGCAAACAT-AAACCCCGCCTGTTTACC-AAAAACATCACCTCTAGCATATCCAGTATTAGAGGCACTGCCTGCCCAGTGAC--ATTCGTTAAACGGCCGCGGTATCCTGACCGTGCAAAGGTAGCATAATCACTTGTTCCCTAAATAGGGACTCGTATGAATGGCCACACGAGGGTTTTACTGTCTCTTACTTCCAATCCGTGAAATTGACCTTCCCGTGAAGAGGCGGGAATATAATAATAAGACGAGAAGACCCTATGGAGCTTCAATTAACTGATCC-AAAG-------AG--A--TTAAT-ATAT---ACCGAC-AGGA--ATAACAATC-CTCCAT-A---ATGGATCAACAATTTAGGTTGGGGTGACCTCGGAGTAC-AAAATAACCTCCGAA-TGA--TTTCTAATCAAGACTA-ACCAGTCAAAA----------------GTACTACATCA----TTAATTGATCC-AA----A--ATTATTTGATCAACGGAACAAGTTACCCTAGGGATAACAGCGCAATCCTATTTTAGAGTCCATATCGACAA-TAGGGTTTACGACCTCGATGTTGGATCAGGACATCCCGATGGTGCAGCAGCTATCAAAGGTTCGTTTGTTCAACGATTAA-AGTCCTACGTGATCTGAGTTCAGACCGGAGCAATCCAGGTCGGTTTCTATCTATTA-AATAATCTCTCCCAGTACGAAAGGACAAGAGAGATAAGGCCTACTTT-A-CTA-AAGCGCCTTCAACC-TAATAGATGAT-ATAAT-CTTAATCTAAACAGTTTA-----CC-ACAT-ATA-TTACCC---GAGAATTCGGG-TTTGTTAGGGTGGCAGAGCCCGGTAATTGCATAAAACTTAAACCTTTAC-ACTCAGAGGTTCAATT--CCTCTCCCTAAC-A-AC-ATGCACATAATCAATATTATCTCATATGTTATTCCTATTCTTCTCGCCGTAGCCTTCCTAACATTAGTCGAACGAAAAGTATTAGGATATATACAATTCCGTAAAGGACCAAACATTGTAGGACCTTACGGACTACTCCAACCTATTGCAGACGCCGTAAAACTCTTTATCAAAGAACCCCTCCGACCCCTCACATCCTCCGTATCAATATTTATTATAGCCCCTATCCTAGCTCTATCCCTAGCTCTAACTATATGAGTCCCCCTACCCATACCATATCCACTTATTAACATGAACTTAGGAGTTCTATTTATACTAGCCATATCAAGTCTAGCTGTTTATTCTATCTTATGATCTGGATGAGCTTCAAATTCAAAATATGCCCTCATTGGAGCCCTACGAGCAGTAGCCCAAACAATTTCCTACGAAGTCACATTAGCCATTATTCTCTTATCAGTACTTCTAATAAATGGATCCTTCACATTATCCACACTAATCACTACCCAAGAACATATATGACTAATTATCCCCTCATGACCCCTGGCCATAATATGATTTATCTCAACATTAGCAGAGACTAACCGAGCCCCTTTTGATTTAACAGAAGGAGAATCAGAACTTGTCTCCGGGTTCAATGTAGAATATGCAGCAGGTCCCTTTGCTCTTTTCTTCCTAGCAGAATATGCCAACATTATCATAATAAATATATTCACAACAATTCTCTTCTTTGGAGCATTTCATAACCCCTATATACCAGAACTCTACATCGTTAACTTTACTATCAAAACCTTATTTCTAACAATTATTTTCCTATGAATCCGAGCATCCTACCCACGATTCCGATATGATCAACTCATGCATCTATTATGAAAAAATTTCCTCCCCCTTACTCTAGCCTTATGTATGTGACATGTATCACTACCCATCATTACAGCAAGCATCCCACCTTTAACAT--------------AGAAATATGTCTGA-TAAAAGAGTTACTTTGATAGAGTAAATAATAGAGGT-TTA-AATCCTCTTATTTCTAGAATTATAGGACTTGAACCTAATCTTAAGAATTCAAAATTCTTCGTGCTACC-TA----TTACACTATATCC--------TAAAGTAAGGTCAGCTAA-A-TAAGCTATCGGGCCCATACCCCGAAAATGTTGGTTTATACCCTTCCCGTACTAATTAAACCCCCTATCCTCATTATTATTATATCAACTGTTATTTCAGGAACTATAATTGTACTAACAAGCTCACACTGAATATTAACTTGAATTGGCTTCGAAATAAATATATTAGCTGTAATTCCCATCCTAATAAAAAAATTTAACCCACGAGCCATAGAAGCATCCACAAAATATTTTCTTATACAAGCAACCGCATCCATATTATTAATAATAGGAATTATTATTAACTTACTACACTCAGGACAATGAACAATTCTCAATAATCTTAATCCCACAGCATCAATCCTAATAACCATTGCCCTAGCAATAAAATTAGGCCTAGCCCCATTTCACTTCTGAGTACCCGAAGTCACACAAGGAATCTCCCTAACCTCAGGTATAATCCTATTAACCTGACAAAAAATTGCACCTTTATCAGTTCTCTATCAAATTTCACCCACCATTAACCCCAGCCTACTACTTCTAATAGCTATTCTATCAGTACTAATTGGAGGATGAGGAGGACTAAATCAAACACAACTACGAAAAATCTTAGCATATTCTTCAATCGCCCATATAGGATGAATATCCACTATCCTAATTTATAATCCCACAATAATAACTCTCAACCTAATCATT-TATATTATAATAACACTATCCACATTTATATTATTTATGTATAGTTCAGCCACAACAACCTTAGCCCTCTCACAAACATGAAATAAAGCACCCCTAATTACTTCACTAATTTTAATATTAATATTATCCTTGGGAGGACTCCCACCACTCTCAGGTTTTATCCCAAAATGAATAATTATTCAAGAATTGACTAAAAATGAAATAATTATTATACCTACATTCTTAGCTATCACAGCATTACTCAACCTATTCTTCTACATACGACTTACATATGCCACAGCATTAACCATATTTCCCTCAACAAATAGCATGAAAATAAAATGACAATTTGAAAGCACAAAAAAGATAATCCTCTTACCTCCCCTTATTGTAATATCTACTATATTAATCCCACTCACACCTATAGTTTCAATCCTGGAAT-------AA-GAATTTAGGTT-AAA----TAGACCAAGAGCCTTCAAAGCCCTAAGTAAAT-CTCAA-TCGATTTAATTCTTGAACA-AC-ATAATATT------TTAAGGACTGCAAGAATCTATCTTACATCAATTGATTGCAAATCAAACACTTTAA-TTAAGCTAAGCCCTC--CCTAGATTGG----TGGGCTTCCAT--CCCACG-AAATTTTAGTTAACAGCTAAATACCCTAA-TCAAC-T-GGCTTCAATCTA-CTTCTCCCGCCG---TCT-A-GAAAAAAAAGGCGGGAGAAGCCCCGGCAGCG---TTAAAGCTGCTTCTTTGAATTTGCAATTCAACATGA----TCTATTCACCACGGAGC-TTGGCAAAAAGAGGGC-TT--AAA-CCTCTGTACTTAGATTTACAGTCTAATG-CTTA-ACTCAGCCATTTTA----CC-------------TATGTTCATAAACCGTTGATTGTTTTCAACAAATCATAAAGATATTGGCACTCTTTACCTCTTATTTGGTGCCTGAGCCGGAATAGTAGGGACTGCTCTAAGCCTGTTAATTCGAGCAGAACTTGGTCAACCTGGCACTTTATTAGGGGATGATCAAATTTACAATGTTATTGTTACCGCCCATGCATTTGTAATAATCTTCTTTATAGTTATGCCCATCATAATTGGGGGTTTCGGAAATTGACTAGTACCATTAATAATTGGAGCACCTGATATAGCATTTCCACGAATAAATAATATAAGCTTCTGACTTCTTCCTCCGTCATTTCTACTCTTACTTGCATCTTCAATAGTGGAAGCCGGTGCTGGAACTGGATGGACTGTCTATCCTCCTCTAGCCGGCAATCTAGCCCACGCAGGAGCATCCGTGGACTTAACTATTTTTTCTCTTCACCTTGCAGGTGTATCTTCAATTCTAGGAGCTATTAATTTTATTACTACAATTATTAATATAAAACCACCCGCTATGTCCCAATACCAAACACCCTTATTCGTTTGATCCGTCTTAATTACTGCTGTTTTATTACTTTTATCACTGCCAGTCCTAGCAGCTGGTATTACTATATTATTAACTGATCGAAACTTAAATACTACCTTCTTTGATCCCGCTGGAGGAGGGGACCCTATTCTATATCAACATTTATTCTGATTTTTTGGTCACCCTGAAGTTTATATTTTAATTTTACCAGGATTTGGAATAATTTCACATATTGTTACTTACTATTCAGGTAAAAAAGAACCCTTTGGATATATGGGTATAGTTTGAGCAATAATATCTATTGGTTTTTTAGGCTTTATTGTATGAGCTCACCATATATTTACTGTAGGTATAGACGTTGATACACGAGCTTACTTTACGTCAGCTACTATAATTATTGCCATTCCAACTGGAGTGAAAGTATTTAGCTGACTCGCAACTCTTCACGGAGGAAATATTAAATGATCTCCCGCCATACTATGAGCCCTAGGCTTTATTTTTCTATTTACTGTAGGCGGTTTAACAGGTATCGTATTAGCAAACTCCTCATTAGATATTGTTCTTCATGACACATATTATGTAGTAGCCCATTTTCACTATGTATTATCAATGGGAGCAGTATTTGCTATTATAGGAGGTTTTGTACATTGATTTCCACTATTCTCAGGATATACCCTTGATAATACATGAGCAAAAATTCACTTCACAATTATATTTGTAGGTGTAAATATAACATTCTTCCCTCAACATTTTCTAGGTTTATCCGGTATACCTCGACGCTATTCTGATTATCCAGACGCATATACAACCTGAAATACAGTTTCCTCAATAGGCTCTTTTATCTCACTAACAGCAGTAATACTGATAATTTTTATAATTTGAGAAGCCTTCGCATCCAAACGAGAAGTAGAAATAGTAGAATTAACTTCAACTAATCTAGAATGACTACATGGATGCCCTCCTCCTTATCATACATTTGAAGAGCCAGCTTATGTATCTCAA----AAAT----------------AAGAAAGGAAGGAATCGAA-CCCCCTAAAATTGGTTTCAAGCCAATGTCATAACCATTATGTCTTTCTCAAT--GA---GAGATACTAGTAAAAAAATTACATGACTTTGTCAAAGTTAAATTATAGGTTTTAA-CCCTTTGTGTCTC-TATGGCATATCCCTTTCAACTAGGTTTTCAAGATGCTACATCACCTATTATGGAGGAACTTCTACACTTTCATGATCATACATTAATAATTGTATTTCTAATTAGCTCTTTAGTCCTTTACATTATTTCACTAATATTAACAACTAAACTTACACATACAAGCACAATAGATGCCCAAGAAGTAGAAACTATCTGAACTATTCTACCAGCTATTATTCTTATTCTTATTGCCTTACCTTCACTACGAATTCTTTATATAATAGACGAAATTAATAACCCATCATTAACTGTAAAAACTATAGGGCATCAATGATACTGAAGCTATGAATATACAGACTATGAAGACCTAAACTTTGACTCCTACATAATCCCTACTCAAGAATTAAAACCTGGAGAACTACGCCTCCTTGAAGTCGATAATCGAGTAGTTTTACCCATAGAAATAACTATTCGTATACTTATTTCATCAGAAGATGTTTTACACTCATGAGCTGTTCCATCACTAGGTTTAAAAACTGATGCTATTCCCGGTCGACTAAATCAAACAACTTTAATAGGAACCCGACCTGGATTATATTATGGCCAATGCTCAGAGATCTGTGGCTCAAATCATAGTTTTATACCCATCGTACTTGAACTAGTCCCATTGACATACTTCGAAAAATGATCAGTATCAATACTATAA-------------------------------------------------------------------------ATTCATTAAGAAGCT-AAAT--TAGCATTAACCTTTTAAGTTAAAGAT-TAGGAGATT---AA-GCCTCCTCTTAATG-GTATGCCACAACTAGATACATCCACCTGATTAATTACTATTATATCCATAATCATTACACTATTTATTATATTTCAACTAAAAATTTCAACACAC-CTTTATCCAGAAAACCCAAAACCTA-------AATCAACAATAAAACTAGATCAACCT------AATCCTTGAGAGAAAAAATGAACGAAAATCTATTCGCCTCTTTCATTACCCCAACAATAATAGGACTTCCTATTGTTATTTTAATTATTATATTTCCAAGCATCTTATTTCCCTCACCTAACCGCTTAATTAATAACCGCATAATCTCTCTACAGCAATGACTATTACAATTAACAGCAAAACAAATATTAAGTATTCATAATCACAAAGGACAAACTTGAGCTTTAATATTAATATCCTTAATTATATTCATTGGCTCAACTAATCTATTAGGGCTACTCCCACATTCATTTACATCTACCACTCAATTATCAATAAACCTAGGAATAGCTATCCCTCTATGAGCTGCCACCGTAGCCACAGGATTTCGACATAAAACAAAAGCATCCTTAGCACATTTCCTACCCCAAGGAACTCCTCTACCCCTAATTCCTATGCTTGTAATTATCGAAACTATTAGTCTATTTATTCAACCAATAGCCTTAGCTGTACGATTAACAGCTAATATTACTGCAGGTCATCTATTAATGCACTTAATTGGAGGAGCTACCCTAGCCTTAATTAA---TATTAGCACCTCTGTTGCTCTTATTACTTTCGTAATTCTTGCTTTATTAACAATTCTCGAATTTGCTGTTGCTCTAATTCAAGCTTATGTTTTTACCCTACTAGTAAGTCTATACTTACATGATAACACCTAATGACCCACCAAACTCATGCTTATCACATAGTAAATCCAAGTCCATGACCATTAACAGGAGCTCTCTCAGCTCTTCTAATAACTTCTGGGTTAGCAATATGATTTCATTTTAACTCTACTTTACTATTAACTCTAGGTTTAACAACTAATATATTAACTATATATCAATGATGACGAGATATTATCCGAGAAAGTACATTCCAAGGCCACCATACCCCCATTGTTCAAAAAGGTTTACGATATGGAATAATCCTTTTTATTATTTCAGAAGTCTTTTTCTTCGCAGGATTCTTCTGGGCTTTTTATCACTCAAGTCTTGCCCCAACCCCAGAGCTAGGAGGTTGCTGACCACCTACCGGCATTACACCCCTTAACCCCCTGGAAGTCCCACTACTTAATACCTCTGTCCTATTAGCCTCCGGAGTATCAATTACTTGAGCTCATCATAGTTTAATAGAAGGTAATCGAAAACATATACTCCAAGCCCTATTTATTACTATTTTCCTAGGAGTCTACTTTACATTACTACAAGCTTCCGAATATTACGAAACATCATTCACAATTTCAGATGGAGTATATGGATCCACTTTCTTTATAGCCACAGGATTCCACGGGCTCCATGTAATTATTGGCTCAACTTTCTTAATTGTCTGCTTCCTTCGTCAACTAAAATTTCACTTTACATCCAATCATCACTTTGGGTTTGAAGCCGCTGCTTGATACTGACATTTCGTAGACGTAGTATGATTATTCCTATATGTTTCTATCTATTGATGAGGATCCTA-TTTCTTTAGTATTAA-TTAGTACAGTTGACTTCCAATCAACTAGTTTCGGTA-A---A--ATCCGAAAAGAAATAATTAATATACTATTAGTTTTAATTACCAATACACTATTATCAACATTACTTGTATTAATCGCATTTTGATTACCCCAATTAAATACTTATGCAGAAAAAGCAAGTCCATATGAATGTGGATTTGACCCAATAGGATCTGCTCGTCTACCTTTCTCTATAAAATTTTTCCTAGTAGCCATTACATTCTTACTCTTTGACCTAGAAATTGCCCTTCTATTACCTCTACCCTGAGCCTCACAAACAAATAATTTATCAACAATGTTAACTATGGCATTGCTATTGATTTCCCTCTTAGCTGCAAGCCTAGCTTATGAATGAACTCAAAAAGGATTAGAATGAGCTGAATA-TGATAATTAGTTTAA-ATC-AAAACAAATGATTTCGACTCATTAAATTATAGCC--AGAACTATAATTATC-AA-ATGTCTATCGTATATATTAATATTTTCTTAGCCTTTATTATATCTCTTATAGGATTATTAGTATATCGATCTCACCTAATATCCTCCCTTCTATGTTTAGAAGGCATAATATTATCCCTATTCGTTATAATAACTATAATTATCCTAAGTAATCACTTTACATTAGCCAATATAGCCCCTATTATCCTACTAGTATTCGCTGCCTGTGAAGCAGCACTAGGCCTATCCCTCCTAGTAATAGTATCTAATACATATGGGACTGATTACGTACAAAATCTGAATCTACTACAATGCTAAAAATTATTATTCCAACTATTATACTTATACCACTAACATGACTTTCTAAGCCCAACATGATCTGAATTAATTCAACAACCTACAGCCTACT---AATTAGTATAATTAGCCTCACTTATTTACATCAACCAAACGAAAATAGTCTTAATTATTCACTATTATTTTTCTCAGACCCACTCTCTGCACCTCTACTAGTATTAACTACATGACTATTACCCCTAATACTAATAGCCAGCCAGTCCCACTTATCAAAAGAAACTTTAACTCGAAAAAAGCTATACATTATAATACTTGTTCTCTTGCAATTACTATTAATCATAACCTTTACTGCCATAGAATTAATTATATTTTACATTTTATTTGAAGCTACCCTAATTCCTACTTTAATTATTATTACCCGATGAGGTAACCAAACGGAACGACTGAACGCAGGACTATACTTCTTATTCTACACCTTAGTAGGCTCACTACCCTTATTAGTCGCACTTTTATATATACAAAACACATTAGGGACCCTAAACTTTTTAATTATACAATATTGAGTAAAACCTATCTCACCTACT---TGATCTAATATCTTCCTATGACTAGCATGCATAATAGCATTCATAGTAAAAATACCTTTATATGGCTTACATCTCTGATTACCCAAAGCACATGTAGAAGCTCCTATCGCCGGGTCAATAGTTCTTGCTGCCGTATTACTAAAATTAGGCGGGTATGGAATAATACGCATTACTATAATACTTAACCCATTAATAGACCAAATA-GCATACCCATTCTTAATATTATCCTTATGAGGCATAATCATAACAAGCTCCATTTGTTTACGCCAAACAGACCTAAAATCTCTAATTGCATATTCATCCGTAAGCCATATAGCCTTAGTAATTGCGGCTGTACTTATTCAAACACCCTGAAGCTATATAGGCGCAACAGCTTTAATAATTGCCCACGGACTAACATCATCAATATTATTTTGTCTAGCAAACTCAAACTACGAACGAGTACATAGTCGAACAATAATCCTAGCACGAGGTTTACAAACTCTCCTTCCCTTAATAGCCGCATGATGATTATTAGCTAGCCTAGCAAATTTAGCTTTACCACCTACAATTAACCTAATTGGAGAATTATTCGTAGTTATGGCTTCCTTCTCATGATCTAACATTACCATTATCCTCATAGGAACCAATATTATTATTACAGCTTTATATTCTCTCTACATATTAATCACAACCCAACGAGGTAAATACCCACACCATATTATAAACATCAAACCTTCCTTTACACGAGAAAATGCTCTAATAATACTTCACCTACTTCCATTATTACTTCTATCCTTAAATCCCAAAATCATCTTAGGCCCTATTCACTGTAAATATA-GTTT-AACTAAAACATTAGATTGTGAAT-CTAATAATAGAAGTTT-AAACCTTCTTACTT-ACC-GA-AAAAGT-A-T---GCAAGAACTGCTAATTC-ATGC-TTCCGTGCCTAAAA-ACATGGCTTTTTC-AACTTTTATAGGATAGAAGTAATCCATTGGTCTTAGGAACCAAAAA--ATTGGTGCAACTCCAAATAAAAGTAATTAATCTATTTACATCAC---TAACACTAACAACTATATTCATCTTACTCCTACCCATTATATTATCTAATTTCCAAATATATAAAAACAACCTATATCCTTATTATGTAAAAACTACAATCTCTTCCGCCTTTATTATAAGCCTACTACCAACTATAATATTTATCTCCTCTGGACAAGAAGTAATCATCTCAAATTGACATTGACTAACAATACAAACTCTAAAATTAACCATGAGCTTTAAACTGGATTACTTTTCAATTATATTTATCCCAGTAGCACTTTTTGTCACGTGATCTATTATAGAATTCTCAATATGATATATATACTCAGACCCATATATTAATCGATTCTTCAAATATCTCCTTATATTCCTCATTACCATAATAATTTTAGTAACCGCTAATAACCTATTCCAACTATTTATCGGCTGAGAAGGAGTCGGCATTATATCTTTCCTACTTATTGGATGATGATATGGCCGAACTGACGCAAATACCGCTGCCCTTCAAGCAATTTTATATAATCGCATTGGAGACGTAGGATTCATCATAGCTATAGCATGATTCCTTACCAATTTAAATTCATGAGACTTTCAACAAATATTCATTACTCAACATGAAAACTTAAATACTCCCTTAACAGGACTCCTCCTAGCAGCCACCGGTAAATCTGCCCAGTTCGGCCTTCATCCTTGACTTCCATCCGCTATAGAAGGCCCTACTCCCGTATCTGCACTACTCCATTCCAGTACAATAGTTGTAGCTGGAGTTTTCTTATTAATCCGCTTCTATCCACTTATAGAACAAAACAAAACCATTCAAACTATAACATTATGTCTAGGAGCTATAACAACACTATTTACAGCCATCTGTGCCCTTACACAAAATGATATTAAAAAAATTGTTGCTTTCTCTACCTCAAGTCAACTCGGACTAATAATTGTAACAATCGGTATTAATCAACCTTATCTTGCATTTCTACATATTTGCACCCATGCATTCTTTAAAGCAATACTATTTTTATGCTCTGGGTCAATTATCCATAACCTAAACAATGAGCAAGATATTCGAAAAATAGGTGGCCTATATAAATCAATACCATTCACCACAACCTCCCTCATCATTGGAAGCCTCGCACTTACAGGCATGCCCTTCCTAACAGGATTTTATTCCAAAGATCTGATTATCGAGACAGCCAATACGTCGTATACCAACGCCTGAGCCCTATTAACAACTCTAACCGCCACATCCCTAACGGCAGCCTACAGTACTCGAATTATATTCTACGCACTCCTAGGACAACCCCGTTCTAATTCCTTAATCTTAATCAACGAAAATAATCCCCTCTTAATAAACTCTATCAAACGCCTTCTAATAGGAAGTATTTTTGCGGGGTACCTGATTTCTCAAAATATTCCCCCAATAACAATTCCACAGATAACTATGCCTTATTATCTGAAATTAACAGCCCTTGCCGTGACTATTACAGGTTTCATCTTGGCACTAGAACTCAACCTCACAACTAAAAATCTAAAATTTAATTATCCTACAAGCCTCTTCAAATTTTCTAACCTTTTAGGGTATTTCCCAACTATTATTCACCGCTTCCCACCAAAAATCAATCTAATTATAAGTCAAAAATCTGCATCCATATTACTAGATGCAATTTGACTAGAAAATGTATTACCAAAATCTATTTCACATTTCCAAATAAAATCATCCACCATTATTTCTAACCAAAAAGGATTAATCAAACTCTATTTCCTCTCTTTCTTAATTACCCTGCCC------CTCAGC--------TTAATTTTACTTAATTTCCACGAGTAATTTCCATAATTACTAATACTCCAGTAAGCAAGGATCAACCAGTAACAATAACCAATCAAGTCCCATAACTATATAAAGCTGCAATTCCTATAGCTTCCTCACTGAAAAATCCTGAATCACCCGTATCATAAATAACTCAATCACCTGCACCATTAAATTTAAACACAACCTCAACC------TCTTCCTCCTCTAAAATATAACAAGCAGTTAGCAACTCTGCTAACACCCCTGTAATAAATATTGCAAACACAGACTTATTAGATGCTCAAGCCTCAGGATATGGCTCAGTAGCTATAGCTGTAGTATATCCAAACACTACAAGCATACCTCCTAAATAAATTAAAAAGACTATTAAACCTAAAAAAGAACCCCCAAAACTTAATACAATACCACAACCAACACTACCAGCCACAATTAAACCAAACCCACCATAAATTGGAGAAGGCTTTGAAGAAAAACTAACAAAGCTAATCACAAAAATAATACTTAAAATAAATACAATATATGTTGTCAT-TATTCCCACATGGAATCTAACCATGACTAATGATATGAAAAACCATCGTTGTA-TTTCAACTACAAGAA-T-T----TAATGACCAACATTCGAAAATCCCATCCACTCGCCAAAATTATTAATGATTCATTCATTGATTTACCTGCTCCATCTAACATCTCAGTATGATGAAATTTCGGTTCATTACTAGGAATTTGTCTTATCCTACAAATTTTAACAGGTTTATTTCTAGCTATACACTATTCATCAGACACAGCCACCGCCTTCTCATCAGTAACCCACATTTGCCGTGACGTTAACTATGGATGAATTATCCGATATATACATGCTAATGGAGCCTCCATATTCTTCATCTGCTTATTTATACATGTAGGACGAGGAATATACTACGGCTCATATACCTTTTCAGAGACATGAAATATCGGAATCTTACTATTATTTGCAGTAATAGCTACAGCCTTTATAGGTTATGTCCTACCATGAGGACAAATATCATTCTGAGGAGCCACAGTAATTACAAATCTCCTATCAGCAATCCCCTACATTGGAATTAACCTAGTTGAATGAATCTGAGGGGGCTTCTCAGTAGACAAAGCTACCCTAACACGCTTCTTCGCCTTCCACTTTATTCTTCCATTCATCATCTCCGCCCTAGCAGCAGTCCATCTATTATTCCTCCATGAAACAGGATCCAATAATCCCTCAGGAATAATATCTAACTCAGATAAAATTCCATTTCACCCCTACTATACAATCAAAGATATCCTAGGTTTCCTAGTCTTAACTATAATATTAATATTACTAGTTTTATTCTCACCTGACTTCCTAGGAGACCCAGACAACTATACTCCTGCTAATCCCCTAAATACCCCACCCCATATCAAACCCGAATGATATTTCCTATTCGCATACGCTATTCTCCGATCAATCCCTAACAAACTAGGAGGAGTATTAGCCCTCATTCTATCAATTTTAATCCTAGCAATCATTCCACTACTACA-CACTTCAAAACAACGAAGTATAATATTCCGACCATTCAGTCAATGCCTATTCTGAATTCTAGTAGCTAATCTACTTACCCTAACATGAATTGGAGGTCAACCAGTAGAACACCCCTTCATTATTATCGGACAATTAGCCTCTATCTCCTACTTTTCAATTATCCTAGTCCTAATACCAATCTCCGGTATTATCGAAAACCATTTATTAAAATGAAGA----GTCTTTGTAGT--ATATGCA-AATACTTTGGTCTTGTAAACCAAAAAAGGAGG--AC--ACT--TAACCTCCCTAAGACT-----TCAAGGAAGAAGC-A--ATAA-CTCCACCATCAGCACCCAAAGCTGAAATTCT-----------------TT-T-TAA-ACTATTCCCTG-TAATA------CCAGAAAATCACCCAACAACTTTCATAATTCATATATTACATATACCCATACTGTGCTTGCCCAGTATGTT---------------------------------------------------------------------------------------------------------------------------------------------------------------------------------------------------------------------------------------------------------------------------------------------------------------------------------------------------------------------------------------------------------------------------------------------------------------------------------------------------------------------------------------------------------------------------------------------------------------------------------------------------------------------CTCCCCCCCCC-----------------------------------------------------------------CCCCCCGGTATGTAC-GTCGTGCATT--AATCGCTAGTCC----CCATGAAT-A-TTAAGCAGGTACAAT-ATATCTATT--------------------------------------------------------------------------AATATTACATA--AGACATATCATGTAT--ATCG-TGCA----------------------------------------------------------------------------------TTACTCC------TTTCACGA----------GCAATAC-TT---------TATGTTCTTCAAC-----TAT-CCGAAAGAG-C-TTAATC-ACCTGGCCTCGAGAAACCAGCAACCCTTGC-TAGAT-GTATAC-CT-CTTCTCGCT--CCGGG-CCCATTT-CAACGTG-GGGGTTTCTA-TTACGGAACTATACCTGGCATCTGGTTCTTACT-TCAGGGCCATGGAAGTTATATAC--TCCAATCCTAC-AG-------TTTTCTCAAATAGGACATCTCGATGGACTAATGACTA-ATCAGCCCATGA------TCAC---------ACATAACTGTGG--TGTCATGCATTTGGTATC-TTTTAATTT-T-T-AGGGGGGGAACTTGCTATGA---------------------------------------CTCAGCTATGACC------GTA-AA------------------------------------------------GGTCTCGACGC-AGTCAA-ATGTTATGTA------------GCTGGACTT--ATTCTC-TATGCGGGGACTC-AACAATAC---------------ACATAT-----AAGTTGCTA----------------------------------------------------TTCAGTCAAT--GGTTACAGGACATATATCTAATT--TCTACGTTCCAAAGGACACAAGTACG----CGCTCTCACATACG----CATGTACGCAT-ACACGTACACACGTATACACCCACGTACACGTACACACGTACACACGT----------------------------------------ACACACGTATACACCCACGTACACGTACGC----------------------------------------------------------------------------------------------------------------ACGTACACACGTACAC----------ACGTAT------------------------------------------------------------------------------------------------------------------------------------------------------------------ACACCCACGTACACGTA----------CGCACGTATACACGTACACACGTATACACCC---------------------------------------------------ACGTAC--ACGCATATACGCACACGCACACGC--------------------------------ACACGCACACGCACACACGCAC--------------------------------AC------GCACACGCACACGCACACGT--ATACACGCACACG----------------------------------------------------ATACACGCACGCACGTACGCACACGCG---------T-------------------------------------------------TTATTT-------TAAAAGATAAACAACTAGCTTA----ATCAAA--CCCCCCTTACCCCCCGTTAA----------------CCCTA-CGATGAAA-TAT-GAACTTAT--------------------TAATGTCCTGCCAAA-----CCCCAAAAACAAGACT-----------------------------------------------TAAATCCATTT-A---CAAACATAAGG----------------------------------------------------------------------------------------------------------------------------------------TCT-T-AAGATA-------TATATTCACTA-TTAACATAAA--------------------------CCCTAACCAGATAAAAACTATAAGTATAATAGACCTACA------TTTAG-ATC----------------------------------------------------------CGTGACTATCTATAGATAT-GGGTCCCTAGC--------------------------------------------TCTATTT-CGTTACTATTAAA-T-----------------------------------------------------------------------------------------------------------------------------------------------------------------------------------------------------------------------------------------------------------------------------------------------------------------------------------------------------------------------------------------------------------------------------------------------------------------------------------------------------------------------------ATTTACCCTT------------ATAATTATATGAAA--------------------------------------------CACCCAA---------------------------------------------------------------------------------------------------------------------------------------------------------------------------------------------------------------------------------------------------------------------------------------------------------------------------------------------------------------------------------------------------------------------------------------------------------------CATCACCACT-------------------------------------------------
>NC_053971_Chrotogale_owstoni_mitochondrion,_complete_genome
GTTAATGTAGCTTAATT-TA---TAAAGC-AAAGCACTG-AAAATGCTTAGATGAGCCACCA-GGCTCCATAAACA-C---AAAGGTTTGGTCCTAGCCTTCCCATTAGTTATTAATAAAATTACACATGCAAGCTTCCGCACCCCGGTGAA-AATA-CCCTTTAAATC-AT---TCA-TGACAT-AAAGGAGTGGGTATCAAGCACACA----A-CAA-TTGTAGCTTACAACACCTTGCTC-AGCCACA-CCCCCACGGGATACAGCAGTGACAAAAATTAAGCTATGAATGAAAGTTCGACTAAGTTAT-ATTAA--AC-T--AGGGTTGGTAAATTTCGTGCCAGCCACCGCGGCCATACGATTAACCCAAACTAATGGC-CCTACGGCGTAAAGCGTGTTACAGAAAC---TA-----TTTATACTAAAGTTAAATTTTAACTAGGCCGTAAAAAGCTACAGTTA-ACAC-AAAAATATA-ATACGAAAGTAACTTTATTACCT-CAAA-ACACACGATAGCTAAGACCCAAACTGGGATTAGATACCCCACTATGCTTAGCCCT-AAACCTAAATAGTTAAA-TAAACAAAACTATTCGCCAG-AGAACTACTAGCAACAGCCTAAAACTCAAA-GGACTTGGCGGTGCTTTACATCCCTCTAGAGGAGCCTGTTCTAT-AATCGATAAACCCCGATAAACCTCACCACCCCTTGCTA-ATACAGTCTATATACCGCCATCTTCAGCAAACCCTA--AAAAGGAAGAACAGTAAGCATAAATATA-TTAAC-----ATAAAAAAGTTAGGTCAAGGTGTAACCCATGAGGT-GGGAAGC-AATGGGCTACATTTTCTA-CT-CC-AGAA-CATAAC-TA------CTCACGAAAATTTTTATGAAA--C-TAAA-AATTAAAGGAGGATTTAGTAGTAAATT-GAGAATAGAGTGCTCAATTGAATAGGGCCATAAAGCACGCACACACCGCCCGTCACCCTCCTCAAGTGAC-AAAACAACTC----TA--AAGTAACCTATT-----TAATACA-T---AAAAT-------------CATAAGAGGAGACAAGTCGTAACAAGGTAAGCATACTGGAAAGTGTGCTTGGAT--AAACAAGATGTAGCTTAAA-C--AAAGCATCTG-GCTTACACCCAGAAGATTTCATATTAAATTGACCATCTTG-AG---CCAAAGCTAGCCC---A---AACACCCTC-----------------ACAACTCAACT--ATAATAC-GT-AAAT----AAA----TTAAAACATTTAATT-AAC-CCATAAAAGTATAGGAGATAGAAATT-T------AATTTGGCGCTATAGAGATAGTACCGCAAGGGAAAGATGAAAG--AA-G--TG-TTAAAAGCATAAAATAGC-AAAGATTACCCCTTGTACCTTTTGCATAATGAGTTAGCTAGA-CATAATCTA-ACAAAGA-GAACTT-AAGCTAGAT-TCCCCGAAACCAGACGAGCTACCTATGAACAATCTATTACAGGATAAACTCGTCTATGTTGCAAAATAGTGAGATGATTTATAGGTAGAGGTGAAACG-CCTAACGAGCCTGGTGATAGCTGGTTGCCCA-GAATAGAATTTTAGTTCGACTTTAAA-CTTACCT-AA-AAAA-------CCC--ATG-AATTCTAATGTAAGTTTAAAATATATTCTAAAAAGGTACAGCTTTTTAGAA-TCAGGATACAGCCTTTTTTAGAGAGT-AAGCA-TT-AAAA---T-----AACCATAGTTGGCCTAAAAGCAGCCACCAATTAA-GAAAGCGTTCAAGCTCAAC---AA-TCAAAACAAC--TTAATACCAAA---AAT-A------TGCAACCAA----CTCCTAATAT--GGAT-ACTGGGCTAATCTATTCGA-CAATAGAAGAAATAATGCTAATATGAGTAA-CAAG-AA-T-TA-TTTCT-CCTTGCATAAGCTTATATCAG--AACGGAT-AC-CCACTGATAGTTAACAAC--AAGATACCTACAACCCAACAATT--AAA-CCAAGTATC-AACC-CAATTGTTAACCCAACACAGGTATGCAA---TC-----A--AGGAAAGATTAAAAGAAGTAAAAGGAACTCGGCAAATAC-AAACCCCGCCTGTTTACC-AAAAACATCACCTCTAGCATATCTAGTATTAGAGGCACTGCCTGCCCAGTGAC--ATTAGTTAAACGGCCGCGGTATCCTGACCGTGCAAAGGTAGCATAATCATTTGTTCCTTAAATAGGGACTTGTATGAATGGCCACACGAGGGTTTAACTGTCTCTTACTTCCAATCCGTGAAATTGACCTTCCCGTGAAGAGGCGGGAATACAATAATAAGACGAGAAGACCCTATGGAGCTTCAATTAATTAATCC-AAGG-------AT--A--CCAACAATAC---ACCGAC-AGGT--ACAACAAAA-ATCCAC-A---ATGGATTAACAATTTAGGTTGGGGTGACCTCGGAGAAC-AAAACAACCTCCGAG-TGA--TTT-AAATCAAGACCT-ACCAGTCAAAA----------------ATAATATATCA----CTTATTGATCCAAA----A--ATAATTTGATCAACGGAACAAGTTACCCTAGGGATAACAGCGCAATCCTATTCTAGAGTCCATATCGACAA-TAGGGTTTACGACCTCGATGTTGGATCAGGACATCCCGATGGTGCAGCAGCTATCAAAGGTTCGTTTGTTCAACGATTAATAGTCCTACGTGATCTGAGTTCAGACCGGAGCAATCCAGGTCGGTTTCTATCTATTC-AACAATTTCTCCCAGTACGAAAGGACAAGAGAAACAAGGCCCACTTC-ATCAA-AAGCGCCTTCAACC-TAATAGATGAT-ATAAT-CTTAATCTACACAGTTTC----CCC-ACTC-AT--TTACCC---AAGAAATAGGG-TTTGTTAGGGTGGCAGAGCCCGGTAATTGCATAAAACTTAAACCTTTAT-ATTCAGAGGTTCAATT--CCTCTCCCTAAC-A-AC-ATGTTTATAATTAATATAATCTCACTAATTATTCCTATCCTCCTCGCCGTAGCCTTCCTAACACTAGTTGAACGCAAAGTCCTAGGGTATATACAATTCCGCAAAGGACCGAACATTGTAGGACCATATGGTTTACTCCAACCCATTGCAGATGCCGTAAAACTATTCACCAAAGAACCTCTCCGACCTATCACATCCTCCGTATCCATATTCATCATAGCCCCTATCTTAGCCCTATCCCTAGCCTTAACCATGTGAATCCCACTACCAATACCCTACTCACTCATTAACATAAATCTAGGAATCTTATTCATACTAGCCATATCAAGTCTTGCAGTATATTCCATTCTATGATCCGGATGAGCTTCAAACTCAAAATATGCTCTCATCGGAGCCCTACGAGCCGTAGCCCAAACAATCTCCTATGAAGTAACATTAGCCATTATTCTCTTATCTGTACTTCTCATAAATGGCTCCTTCACACTAAATACATTAATTATTACTCAAGAACATATATGATTAATCATCCCTTCATGACCCCTAGCCATAATATGATTCATCTCAACACTAGCAGAAACTAACCGAGCTCCCTTTGACCTGACAGAAGGAGAATCAGAGCTCGTATCCGGATTTAATGTAGAATATGCAGCAGGTCCCTTCGCCCTATTTTTCCTAGCAGAATATGCCAACATTATTATAATAAATATCCTCACAACAATTCTATTCTTCGGAGCATTCCACAACCCATATATACCAGAATTATATACCATCAACTTTACTATCAAGACCCTAATACTAACAGTCACATTCCTCTGAATTCGAGCATCATACCCACGATTCCGATATGACCAACTTATACACCTTTTATGAAAAAACTTCCTACCCCTCACCCTAGCCTTGTGTATATGACATGTATCCTTACCCATTATCACAGCAAGTATCCCACCCTTGACAT------AAAAATACAGAAATATGTCTGA-CAAAAGAATTACTTTGATAGAGTAAATAATAGAGGT-TAG-AGCCCTCTTATTTCTAGAATTATAGGATTCGAACCTAATCTTAAGAATCCAAAAATCTTCGTGCTACCACA--T-TTACACTACATTC--------TAAAGTAAGGTCAGCTAA-A-TAAGCTATCGGGCCCATACCCCGAAAATGTTGGTTCACACCCTTCCCGTACTAATTAAACCCCCTATCCTCATCACCATTATATCTACCGTCATCCTAGGAACCATAATTGTAATAATAAGCTCCCACTGAATATTAACATGAATTGGCTTCGAAATAAACATATTAGCCATCATCCCTATTCTAATAAAAAAATTCAACCCACGAGCCATAGAAGCATCTACAAAATATTTCCTAACACAAGCAACTGCATCCATACTACTCATAATAGGAATCATTATTAATCTTCAGCACTCAGGACAATGAACCATATCAAACAACCTTAACCCCACAGCATCTACCCTCATAACCATCGCTCTAGCAATAAAACTAGGCCTAGCACCATTCCACTTTTGAGTACCTGAAGTCACACAAGGAATCTCCTTATCATCCGGCATAATTCTACTAACATGACAAAAAATTGCACCCCTATCAGTACTCTATCAAATCTCACCCACCCTTAATCCTAACCTAATTTTACCCATAGCTATTTTATCTGTCCTAATCGGAGGATGAGGAGGACTAAACCAAACACAACTACGAAAAATCCTAGCCTATTCCTCAATCGCTCATATAGGATGAATAGCCACCATCTTACCCTATAGCCCTACAATAATAACCCTAAATCTAACCATA-TATATCATCATAACACTTACCATCTTCATACTATTTATACACAACTCCGCCACAACAACACTATCACTCTCACAAACATGAAACAAAATACCCCTAATCACTTCACTAATCCTCACACTAATATTATCCCTAGGAGGACTCCCACCACTTTCAGGGTTTATACCAAAATGGATAATCATTCAAGAATTAACTAAAAATGAAATAATTATTATACCCACAATTCTAGCCATAACAGCATTACTAAATTTATATTTTTACATACGATTAACCTACGCTACAACACTAACCATATTTCCCCTAACCAACAACATAAAAATAAAATGACAATTCGAAAGCACAAAAAAAATAACCCTCTTAGCACCCCTCACTGTAATATCTACCATACTACTTCCACTAACACCCATAATCTCTATCTTGGAGT-------AG-GAATTTAGGTT-AAA---ATAGACCAAAAGCCTTCAAAGCTTTAAGTAGAA-CATAA-CAGATCTAATTCCTGAACA-TA-TAACCAC-------CTAAGGACTGCAAGAATTTATCTCACATCAATTGATTGCAAATCAAACACTTTAA-TTAAGCTAAGCCCTT--ACTAGATTGG----TGGGCTTTCAT--CCCACG-AAAATTTAGTTAACAGCTAAATACCCTAA-TCAAC-T-GGCTTCAATCTA-CTTCTCCCGCCG---CCT-A--GAAAAAAAGGCGGGAGAAGCCCCGGCAGCG---TCAAAGCTGCTTCTTTGAATTTGCAATTCAACATGA-----TAATACACCACAGGGC-CTGGTAAAAAGAGGGG-TC--CAA-CCTCTGTACTTAGATTTACAGTCTAATG-CTTTAACTCAGCCATTTTA----CC-------------TATGTTCATAAACCGCTGATTGTTTTCCACAAACCATAAAGATATTGGCACTCTCTACCTTTTATTTGGTGCCTGAGCTGGAATAGTCGGTACTGCCTTAAGCCTATTAATCCGAGCAGAACTTGGTCAACCTGGTACATTATTAGGGGATGACCAGATTTATAATGTGATTGTCACCGCACATGCATTTGTAATAATTTTCTTTATGGTCATACCTATTATAATTGGAGGCTTTGGAAACTGATTAGTTCCATTAATAATTGGAGCCCCCGATATAGCATTCCCTCGAATAAACAACATAAGTTTCTGACTTCTTCCGCCATCCTTTCTGCTCTTACTTGCATCCTCGATAGTTGAAGCCGGTGCAGGAACCGGATGAACTGTATATCCACCTTTAGCTGGTAATCTAGCCCATGCAGGAGCATCTGTAGACTTAACTATCTTTTCTCTCCACCTTGCAGGTGTATCCTCTATTTTAGGGGCTATTAATTTTATTACTACAATTATTAACATAAAACCACCCGCTATATCCCAATATCAGACACCATTATTCGTTTGATCTGTATTAATTACTGCTGTCCTACTACTCTTATCATTACCAGTCTTAGCTGCCGGTATTACAATGCTATTAACAGACCGAAACCTCAATACTACCTTCTTTGACCCCGCTGGAGGAGGAGACCCTATCTTATATCAACATTTATTCTGATTTTTTGGACACCCAGAAGTTTATATCCTAATTCTCCCAGGCTTTGGGATAATTTCGCATATTGTTACTTACTATTCAGGTAAAAAAGAACCCTTTGGTTATATAGGTATAGTTTGAGCTATAATATCTATTGGCTTCCTAGGCTTTATTGTATGAGCTCACCATATATTTACTGTAGGAATAGACGTTGATACACGAGCATACTTTACATCAGCTACTATAATTATCGCAATCCCCACTGGAGTAAAAGTATTTAGCTGACTCGCTACTCTTCATGGAGGAAATATTAAGTGATCTCCTGCTATATTGTGAGCCCTAGGCTTTATTTTTCTATTTACAGTAGGCGGCCTAACAGGAATTGTCCTTGCTAACTCTTCTTTAGACATTGTCCTTCATGATACATATTATGTAGTAGCCCACTTCCACTATGTACTATCAATGGGAGCTGTTTTTGCCATCATAGGAGGCTTCGTCCATTGATTCCCCTTGTTTTCAGGATATACCCTTGATAATACCTGAGCAAAAATCCACTTCACAATTATATTTGTAGGTGTAAACATAACATTCTTCCCTCAACATTTCCTAGGATTATCTGGAATACCCCGACGCTATTCTGATTACCCAGATGCATATACAACTTGAAACACAATTTCCTCAATAGGCTCCTTTATCTCATTAACAGCAGTAATATTAATAATTTTTATAATTTGAGAAGCCTTCGCATCTAAACGAGAAGTAGCAATAGTAGAATTAACTTCAACTAACCTGGAGTGACTACACGGATGCCCTCCTCCATATCATACATTTGAAGAGCCCACTTATGTATCTTTA----AAAT----------------AAGAAAGGAAGGAATCGAA-CCTCCTAAAACTGGTTTCAAGCCAACGTCATAACCATTATGTCTTTCTCAAT--GA---GAGACTCTAGTAAAAAAATTACATAACTTTGTCAAAGTTAAATTATAGGTTAAAA-TCCTTTGTGTCTT-CATGGCATACCCTTTTCAACTAGGCTTCCAAGATGCAACGTCCCCTATTATAGAAGAACTTCTACACTTTCATGACCATACATTAATAATCGTATTTTTAATTAGCTCCTTAGTTCTCTATATTATTTCACTGATATTAACAACTAAACTTACTCACACAAGCACAATAGATGCCCAAGAAGTGGAAACTATTTGAACAATTCTACCAGCTATTATTCTTATCTTAATTGCTCTACCTTCATTACGAATTCTTTATATAATAGATGAAATTAATAACCCATCATTAACTGTAAAAACTATAGGACACCAATGATACTGAAGCTATGAATATACAGATTATGAAGACTTGAGTTTTGACTCCTATATAGTCCCTACTCAAGACCTAAAACCAGGAGAATTACGTCTACTAGAAGTTGACAATCGAGTGGTTCTCCCCATAGAAATAACTATTCGAATATTAATTTCATCAGAAGATGTATTACACTCATGAGCCGTTCCATCATTAGGCCTTAAAACCGACGCAATCCCTGGCCGATTAAACCAAACAACTCTAATAAGTACACGACCTGGGTTATATTATGGCCAATGCTCAGAAATCTGCGGCTCAAACCATAGCTTTATACCTATTGTCCTAGAGTTAGTTCCATTGTCATACTTCGAAAAATGGTCAACATCTATATTATAA-------------------------------------------------------------------------AATCATTAAGAAGCT-ATATCTAAGCATTAACCTTTTAAGTTAAAGAT-TGAGAGTCT---AA-ATCTCTCCTTAATG-AAATGCCACAATTAGACACATCAACTTGATTAATTACTATTTTATCAATAATTATAACACTATTTATTGTATTCCAATTAAAAGTCTCAAAACAC-TTATTTCCATGAAATCCAGAGCCCA-------AATCAGCAATAATATTAAAACAGCCT------AACCCTTGAGAAAAAAAATGAACGAAAATCTATTCGCCTCTTTCATTACCCCTACAATAATAGGACTCCCTATTGTTATCTTAATTATTATATTTCCGAGCATTTTATTTCCTTCGCCTAACCGACTGATCAATAATCGCCTTATTTCCCTACAACAATGATTATTACAATTAACAACAAAACAAATATTAAATATTCACAATTACAAAGGACAAACCTGAGCCCTTATATTAATATCCCTAATTTTATTTATTGGCTCGACCAACTTACTAGGACTATTACCACATTCATTTACACCTACCACCCAACTATCAATAAATCTAGGTATAGCTATTCCCTTATGAGCCGCTACCGTAGTCACCGGGTTTCGACATAAAACAAAATCATCCTTAGCACATTTTCTACCACAAGGAACTCCTTTACCACTAATCCCCATACTCGTAATTATTGAAACTATCAGCTTATTTATTCAACCAATAGCCCTTGCCGTACGACTTACAGCTAACATTACTGCAGGTCACCTATTAATTCACCTAATTGGAGGAGCTACCTTAGCTTTAATAAA---TATTAATATATCCATTGCCCTCATCACATTTACTATTCTTATTTTACTAACAATCCTTGAATTTGCCGTAGCTCTTATTCAAGCCTACGTCTTTACCCTACTAGTGAGCCTATATTTACATGATAATACCTAATGACCCACCAAACCCATGCATATCACATAGTAAACCCAAGTCCATGACCACTTACAGGAGCTTTATCAGCCCTTCTAATAACTTCAGGCTTAGCAATATGATTCCACTTCAACTCAACATTACTATTGATATTAGGCCTAACAACTAATATATTAACTATATATCAATGATGACGAGACGTAATTCGAGAAAGCACATTCCAAGGCCACCACACCCCCATTGTCCAAAAAGGTTTACGATATGGAATAATTCTCTTTATTGTTTCAGAAGTATTCTTCTTCGCAGGCTTCTTCTGGGCCTTTTATCACTCAAGCCTTGCTCCTACCCCAGAATTAGGAGGCTGCTGACCACCTACAGGCATTGTTCCTCTTAATCCTCTTGAAGTCCCATTACTTAATACCTCAGTATTATTAGCCTCCGGAGTATCCATTACCTGAGCCCACCATAGCCTAATAGAAGGTAACCGTAAACACATACTCCAAGCCCTATTTATTACAATTTCCCTAGGAGTATATTTCACATTACTTCAAGCCTCCGAATATTACGAGACATCTTTTACAATCTCTGACGGAGTTTATGGGTCTACCTTTTTCATAGCTACAGGGTTCCATGGACTCCACGTAATCATTGGTTCCACTTTCCTAATCGTTTGTTTTCTTCGCCAATTGAAATTTCACTTCACATCCAACCACCATTTCGGATTCGAAGCTGCTGCTTGATACTGACATTTCGTAGACGTAGTATGACTTTTCTTATACGTTTCTATCTATTGATGAGGATCATA-TTTCTTTAGTATTAA-TTAGTACAACTGACTTCCAATCAGTTAGTTTCGGTG-C--AA--ACCCGAAAAGAAATAATTAACATATTATTAGTCCTGCTCACCAATACACTATTATCTACATTACTTGTATTAATTGCATTCTGATTACCTCAACTGAACATTTATGCAGAAAAAGCAAGTCCATACGAATGTGGCTTTGACCCTATAGGATCAGCTCGCCTACCGTTTTCCATAAAATTTTTCCTAGTAGCCATTACATTTTTACTTTTTGATCTAGAGATTGCCCTCCTATTACCCCTACCCTGAGCTTCACAAACTAAAGATTTAACAACTATAATTACTATAGCTTTACTATTAATTTCCCTATTAGCTGCAAGCCTTGCCTATGAATGAACCCAAAAAGGACTAGAGTGAGCTGAATA-TGATAATTAGTTTAA-TAC-AAAACAAATGATTTCGACTCATTAAATTATAGTT--AACTCTATAATTATC-AA-ATGACTATAGTATATATTAACATCTTTTTAGCTTTCATTGTATCCTTCATAGGATTACTCATATATCGATCCCACTTAATATCTTCACTCCTCTGCCTAGAAGGTATAATATTATCCCTATTTGTCATAATAACCATAGTAATCCTAAATAACCACTTCACACTAGCCAACATAACCCCTATTATTTTATTGGTATTCGCCGCCTGTGAAGCAGCACTAGGTTTGTCCCTCCTAGTAATAGTATCTAATACATACGGAACTGATTACGTACAAAATCTAAACTTACTACAATGCTAAAAATTATTATACCAACCATCATACTTATACCACTAACATGATTATCCAAACCTAACATAATCTGAATTAATTCAACAACCTATAGTTTGCT---AATCAGCTTCATTGGCCTCACTTACCTTAACCAACCCAATGATAGCGGCACCAACTACTCACTATTATTTTTCTCAGACCCACTTTCCGCCCCATTATTAGTATTAACAACATGACTACTACCCCTTATATTAATAGCCAGTCAATCCCATTTATCAAAAGAAACACTAGCCCGAAAAAAACTATATATCACAATACTAATCCTCTTACAACTATTCCTAATCATAACATTTACTGCCACAGAACTTATCATATTTTATATTCTATTTGAAGCTACCCTAATCCCTACTCTAATCATTATTACCCGATGAGGAAACCAAACAGAACGATTAAACGCAGGCCTCTACTTCCTATTTTACACTCTAGTAGGTTCACTACCCCTTTTAATTGCACTATTATATATTCAAAACACATCAGGAACCCTAAATTTCTTAACTATACAATTATGAATAAAACCAATCTCACCTACT---TGATCTAATATTTTCCTATGACTAGCATGTATAATAGCATTTATAGTAAAAATACCTCTATACGGACTACACTTATGGCTACCTAAAGCCCATGTAGAAGCTCCCATTGCTGGGTCAATAGTACTTGCCGCCGTATTACTAAAACTAGGAGGATATGGAATAATACGAATCACAATACTACTTAATCCATTAATAAACCAAATA-GCATACCCCTTTCTAATATTATCCCTATGAGGAATAATTATAACAAGCTCCATTTGTTTACGTCAAACAGACCTAAAATCCCTAATTGCATATTCATCAGTAAGCCACATAGCCCTAGTCATTGTAGCTATTTTGATTCAAACACCATGAAGCTATATGGGAGCAACAGCCCTAATAATCGCCCACGGACTAACATCATCTATATTATTTTGCCTAGCAAACTCAAACTATGAACGAATCCACAGCCGAACTATAATCTTAGCCCGAGGCTTACAAACTCTCCTTCCCCTTATAGCTGCCTGATGACTATTAGCTAGCCTAGCAAACCTAGCCCTACCTCCTACAATTAATCTAGTAGGAGAATTATTTGTAGTTATAGCTTCCTTCTCATGATCTAATTTTACCATTATCCTAATAGGAGCTAACATCATCATCACAGCCCTATATTCTCTTTATATACTAATTATAACTCAACGAGGAACGTATACACATCATATCATAAACATAAAACCCTCCTTTACACGAGAAAATGCCCTAATAACTCTTCACCTTTTTCCACTACTACTCCTATCCTTGAACCCCAAAATCATTCTGGGTCCTATTCACTGTAAATATA-GTTT-AGTAAAAACATTAGATTGTGAAT-CTAATAATAGAAGTTT-AAACCTTCTTATTT-ACC-GA-AAAAGA-A-T---GCAAGAACTGCTAACTC-ATGC-CTCCGTGCTTAAAA-ACACGGCTTTTTC-AACTTTTATAGGATAGAAGTAATCCATTGGTCTTAGGAACCAAAAA--ATTGGTGCAACTCCAAATAAAAGTAATTAACCTATTTACCTCAT---CAATATTAACAATAATACTTATATTATTACTACCCATTATTTCATCCAATACACAACTATATAAAAATAACCTCTATCCCCACTACGTAAAAACAATGATCTCTTATACCTTCATCATCAGTATACTTCCAGCCACAATATTTATTGCCTTTGGACAAGAAATAATTATCTCAAATTGACACTGATTGACAATTCAAACTCTAAAACTATCCCTAAGCTTCAAATTAGATTACTTCTCAATTATTTTTATTCCAGTAGCACTATTCGTCACATGATCAATTATAGAATTCTCAACATGATATATATATACAGACCCATACATTAATCGATTTTTCAAATATCTTCTCATATTCCTTATTACAATAATCATTCTAGTTACCGCTAACAATCTATTCCAACTATTCATCGGCTGAGAAGGAGTAGGCATTATATCTTTTCTACTTATCGGATGATGACATGGCCGAGCCGATGCAAACACTGCCGCCCTACAAGCAATCCTATACAATCGCATCGGAGATGTGGGCTTTATCATAGCCATAGCATGGTTCCTCATTCACTCAAACACATGAGACTTCCAACAAATTTTTATTATTCAACATGAAAATCTCAACATACCCTTAATAGGCCTCCTTCTAGCAGCTACTGGTAAATCTGCCCAATTCGGCCTTCACCCTTGACTACCTTCAGCCATAGAAGGACCCACACCCGTCTCCGCCCTACTCCACTCAAGCACAATAGTTGTAGCCGGAGTATTTTTATTAATCCGCTTTTACCCACTTATAGAACAAAACAAAACCATCCAAACCATAACACTATGCCTAGGAGCAATAACAACCCTATTCACTGCCATCTGCGCCCTTACACAAAATGATATTAAAAAAATTATTGCTTTTTCCACTTCAAGCCAACTCGGACTTATAATTGTTACCATCGGCATTAACCAACCTTACCTTGCATTCTTACATATCTGCACCCACGCATTTTTTAAAGCCATATTATTCTTATGCTCCGGATCAATTATCCATAACCTAAACAACGAACAAGACATTCGAAAAATGGGCGGCCTATATAAATCAATACCATTTACCACAACCTCCCTCATCATTGGAAGCCTCGCACTAACAGGTATACCCTTCCTAACAGGATTCTACTCTAAAGACCTAATCATTGAGACAGCCAACACGTCGTATACCAACGCCTGAGCCCTCCTAATAACTCTCATTGCTACATCCCTAACAGCAGCCTACAGTACTCGAATCATATTCTATGTACTCTTAGGACAACCCCGCTTCAACTCCCTAATCCTAATCAATGAGAATAACCCCCCTATAATTAATTCCATCAAACGCCTCTTAATCGGAAGCATTTTCGCAGGTTACCTAATCKCCAACAACATTCCCCCAACAACAATCCCACAAATAACTATACCTTACTATTTAAAACTAACTGCCCTCATCGTAACCATTATAGGCTTTATCCTGGCCCTAGAACTTAATCTTATATCTAAAAACTTAAAATTAAATTATCCCACAGGCCTATTTAAATTTTCCAATCTCCTAGGATATTTTCCAATTATCATTCACCGCCTCCCACCAATAATAAACCTAACTATAAGTCAAAAATCTGCATCAATATTATTAGACGCAATTTGACTAGAAAATGTATTACCAAAATCCATCTCCTACTTCCAAATAAAATCATCCTCCACTGTCTCCAACCAAAAAGGACTAATTAAACTTTATTTCCTTTCCTTCTTCATTACCCTAACT------CTCAGC--------CTAACATTACTTAATTTCCACGAGTGATCTCCATAATTACTAATACACCAGTAAGTAAAGATCAACCAGTAACAATAACTAATCAAGTCCCATAGCTATACAAAGCCGCAATCCCCATAGCTTCCTCACTAAAAAAACCTGAATCACCAGTATCATAAATAACCCAATCACCCGCACCGTTAAACTTAAAAATAATCTCAATC------TCATCCTCTCCCAAAACATAGCAAGCAACCATTAACTCTGCTAACACCCCCGTAATAAACATTGCAAACACAGACTTATTTGACACCCAAGCCTCAGGATAGGGCTCAGTAGCCATAGCCGTAGTATAACCAAATACCACAAGTATACCCCCCAAATAAATTAAAAAAACCATTAAACCTAAAAAAGAACCCCCAAAACTCAACACAATTCCACAACCAACACTACCAGCCACAATTAAACCAAACCCCCCATAAATTGGAGAAGGCTTTGAAGAAAAACTAACAAAGCTAACCACAAATAATACACTTAACATGAACACGATGTAAATTGTCAT-TATTCCTACATGGAATTTAACCATGACCAATGATATGAAAAACCATCGTTGTA-TTTCAACTATAAGAA-T-T----TAATGACCAACATCCGAAAATCTCACCCAATCGCCAAAATCATTAACGAATCCTTTATTGATTTACCTGCTCCCTCTAACATCTCAGCATGATGAAATTTCGGCTCTCTCCTAGGAATCTGCTTAATCCTCCAAATCCTAACCGGATTATTCCTAGCCATACACTATTCATCAGATACAATAACTGCATTCTCATCAGTAACCCACATTTGCCGCGACGTTAACCACGGTTGAATAATCCGATATATACACGCCAATGGAGCTTCCCTATTCTTCATTTGTTTATTCATACATGTAGGTCGTGGAGTGTACTATGGCTCTTATACCTTTTCAGAAACATGAAATATTGGAATCTTACTATTACTCACAGTGATAGCAACCGCCTTTATAGGCTACGTACTACCATGAGGACAAATGTCCTTCTGAGGGGCTACCGTAATCACCAACCTTTTATCAGCAATCCCATATATTGGGACCAACTTAGTAGAATGAATTTGAGGAGGCTTTTCAGTAGATAAAGCCACCCTAACACGCTTCTTTGCCTTCCACTTTATTCTTCCTTTCATCATTTCAGCCCTAGCAGCAGTCCACTTATTATTTCTACACGAAACAGGATCTAATAATCCCTCAGGAGTAATATCTGACTCAGATAAAATTCCATTCCATCCATACTATACAATCAAAGATATCCTCGGCCTGTTATTTCTAATCCTAGCACTAATATTGCTAGTTCTATTTTCACCTGACCTTTTAGGAGACCCAGACAACTACACCCCTGCAAACCCTCTAAACACCCCTCCCCATATTAAACCTGAATGATATTTTCTATTTGCATATGCAATCCTACGATCTATCCCTAACAAACTAGGAGGTGTTCTAGCTCTCGCTATATCAATCCTCATCCTAGCAATTATCCCAATATTACA-CACTTCAAAACAACGAAGCATAATATTCCGACCATTAAGCCAATGCATATTCTGACTCCTAGTAGCAAATCTCCTAATCCTAACATGAATTGGAGGCCAACCAGTAGAATATCCCTTCATTACTATTGGCCAACTAGCCTCCGTACTATATTTCCTAATTCTCCTAATCCTAATACCTATTTCAGGCATTATCGAAAACCACCTATTAAAATGAAGA----GTCTTTGTAGT--ATAT-AC-AATACTCTGGTCTTGTAAACCAAAAAAGGAGA--AT--A----TACCCTCCCTAAGACT-----TCAAGGAAGAGGC----ACCG-CCCCACCATCAGCACCCAAAGCTGAAATTCT-----------------TT-T-TAA-ACTATTCCCTG-CAATA------CTATAAATTTACCCTACAACTTTTGTAATTCATATATTACATATACCCCTACTGTGCTTGCCCAGTATGTCCCCATACCCGAATA-------------------------------------------------------------------------------------------AAGCAT------------------------------------------------GTACAGTATA---TCTATTA------------------------------------------------------------------------------------------------AT------------------------------------------------------------------------------------------------------------------------------------------------------------------------------------------------------------------------------------------ATTACATAAGACATATTATG----------------------------------------------------------------------------------TAC---ATCGTGCATTAATTGC-------TTGTCCCCATGAATATTAAGCATGTACAGTATATCTATTAATAT-----------------------T------ACATAAGACATATTATGTAT-ATCGTGCATT--AATTGCTTGTCC----CCATGAAT-A-TTAAGCATGTACAGT-ATATCTATT--------------------------------------------------------------------------AATATTACATA--AGACATATCATGTAT--ATCG-TGCA----------------------------------------------------------------------------------TTATACTT---TAACTCTAGA----------GCAATATCTC---------TATGCAATTCAGT-----TAT-CTGAAGGAATC-TTGATA-ACCTAGCCTCGAGAAACCAGCAACCCTTGC-TAGAA-GTATAC-CT-CTTCTCGCT--CCGGG-CCCATTT-CAACGTG-GGGGTTTCTA-CAGTGGAACTATACCTGGCATCTGGTTCTTACC-TCAGGGCCATGATACTGCTTAAC--TCCAATCCTGC-AG-------TTGCTTCAAATGGGACATCTCGATGGACTTATGACTA-ATCAGCCCATGA------TCAC---------ACATAACTGTGG--TGTCATGCATTTGGTATC-TTTTAATTT-T-T-AGGGGGGGAACTTGCTATGA---------------------------------------CTCAGCTATGACC------GTA-AA------------------------------------------------GGTCTCGACAC-AGTCAA-ATACATTGTA------------GCTGGACTT--ATTCTC-TATGCTAGGACTC-CGCAATGC--------------GGAAAGC-----ATGGTACAT----------------------------------------------------TTCAGTCAAT--GGTTACAGGACATACATCTTA---------ACACCTAACGTTTCAACCGGA----CACA----------------------CGT-ACGCGCACCCACGTGTACG------------------CACGCACGTAC----------------------------------------GTACACACACACACCCACGTGTACGCACGC----------------------------------------------------------------------------------------------------------------ACGTACGT--------------------ACAC------------------------------------------------------------------------------------------------------------------------------------------------------------------ACACACACCCACGTGTA----------CGCACGCACGTACGTACACACACACACCCAC---------------------------------------------------GTGTACGCACGCACGTACGTACACACACACCC----------ACGTGTACRCACGCACGTACACGTACACGTACACGTACACGTAC--------------------------------AC------GTACACGTACACGTACACGTACACGTACACGTACACGTACACGTACACGT----------------ACACG-TACACGTACGCGCGTATACACGTATACACGTATACACGTA-------------------------------------------------------------TTTATT-------TAATATATAAATAATTAGCTTA----ACCAAA--CCCCCCTTACCCCCCGTTAA----------------CCCTA-TAATAAGAACAC-AAATTTAT--------------------TATTGTCTTGCCAAA-----CCCCTAAAACAAGAC------------------------------------------------TAAATATGTATCT---ACAATATAAGG----------------------------------------------------------------------------------------------------------------------------------------CCT-T-AATA-A-------AAATTATACTACTTACCAAAAA--------------------------TCCCAATTAATCATCAGCCACAAATAC--CAGAATTACA------CCTAG-ATT----------------------------------------------------------CGCAACTATCTATAGATAT-GCCCCCTGAAC--------------------------------------------TCTAACT-CGCCACTATTGAA-------------------------------------------------------------------------------------------------------------------------------------------------------------------------------------------------------------------------------------------------------------------------------------------------------------------------------------------------------------------------------------------------------------------------------------------------------------------------------------------------------------------------------AACTTTCCCTACAACCATATCAA-----AACAACAA--------------------------------------------CACCCAG---------------------------------------------------------------------------------------------------------------------------------------------------------------------------------------------------------------------------------------------------------------------------------------------------------------------------------------------------------------------------------------------------------------------------------------------------------------TATTACTTTT-------------------------------------------------
>KX447638_Prionodon_pardicolor_pardicolor_mitochondrion,_complete_genome
GTTAATGTAGCTTAAAC-CA---TAAAGC-AAGGCACTG-AAAATGCCTAGATGAGTTGTCACAACTCCATAAACA-T---AAAGGTTTGGTCCTGGCCTTTCTATTAGTTATTAGTAGGATTACACATGCAAGCTTCCGCATCCCGGTGAA-AATG-CCCTCTATGTC-AC---ACA-TGACCC-AAAGGAGCAGACATCAAGTACACA----A-CCA-CTGTAGCTTATGACGTCTTGCAG-AGCCACA-CCCCCACGGGATACAGCAGTGATAAAAATTAAGCCATGAATGAAAGTTCGACTAAGCCAT-ACTAA--AT-CA-AGGGTTGGTAAATTTCGTGCCAGCCACCGCGGTCATACGATTAACCCAAACTAATAGA-CTTACGGCGTAAAGCGTGTTAAAGAGAC---AA-----CCCTTACTAGAGTTGAGCCCTAACTAGGCTGTAAAAAGCTGCAGTTA-ACAT-AAAAATACA-GCACGAAAGTAACTCTAATATCT-CCAA-CCACACGATAGCTAAGACCCAAACTGGGATTAGATACCCCACTATGCTTAGCCCT-AAACCTAGATGATTCAC-TTAACAAAATCATTCGCCAG-AGAACTACTAGCAACAGCTTAAAACTCAAA-GGACTTGGCGGTGCTTTATATCCCTCTAGAGGAGCCTGTTCTAT-AATCGATAAACCCCGATATACCTCACCACCCCTTGCTA-ATTCAGTTTATATACCGCCATCTTCAGCAAACCCTT--AAAAGGAATAAAAGTAAGCATAAGTATCTTTAAC-----ATAAAAAAGTTAGGTCAAGGTGTAACCTATGAGGT-GGGAAGT-AATGGGCTACATTTTCTG-AA-CC-AGAA-CACCCC-T--------AAACGAAAGTTCTTATGAAA--C-TAAG-AACTAAAGGAGGATTTAGCAGTAAATT-GAGAACAGAGCGCTCAATTGAATCGGGCCATGAAGCACGCACACACCGCCCGTCACCCTCCTCAAGTGATAGCCCCTA--------C--AGATTAAATAAT-----CATTTCC-T---AAAAT-------------CACAAGAGGAGATAAGTCGTAACAAGGTAAGCATACTGGAAAGTGTGCTTGGAT--AATCAAGATGTAGCTTAAA-T--AAAGCATCTG-GCTTACACCCAGAAGATTTCATATTAAACTGACCATCTTG-AG---CTAAAACTAGCCC---A---AACAACTAT-----------------A-AACTTAACT--TACTCTT-AC-CAAT----AAA----TCAAAACATTTAGTTAATA-GTCTTAAAGTATAGGAGATAGAAATT-T------GACTTGGCGCTATAGAGATAGTACCGCAAGGGAAAGATGAAAG--AA-A--TA-TTAAAAGCACCACATAGC-AAAGATTACTCCTTGTACCTTTTGCATAATGAGTCAGCCAGA--ACACCCTA-GCAAAGA-GAACTT-AAGCTAGTC-TCCCCGAAACCAGACGAGCTACCTGTGAACAATC-TGTCTAGGATGAACTCATCTATGTTGCAAAATAGTGAGATGATTTGCAGGTAGAGGTGAAAAG-CCTAACGAGCCTGGTGATAGCTGGTTACCCA-GAATAGAATTTTAGTTCAACTTTAAA-CTTACCC-GC-AAACC----TCCCT--TAA-AATTTTAATGTAAGTTTAAAATATAATCTAAAAAGGTACAGCTTTTTAGAA-CTAGGATACAGCCTTTTTTAGTGAGT-AAGCA-TA-ACTA---TT----AACCATAGTTGGCCTAAAAGCAGCCATCAATTAA-GAAAGCGTTCAAGCTCAAC---AA-TCAAAATATC--TTAATACCAAA---AAT-A------TGCAACCAA----CTCCTAAC-T--GAAT-ACTGGGTTAATCTATTATG-AAATAGAAGCAATAATGCTGACATGAGTAA-CAAG-AA-A-TA-TTTCT-CCTTGCATAAGCTTATATCAG--AACGGAT-AA-CCACTGATAGTTAACAAC--AAGATATGAAAAATCTACCCA-T--AAA-CCTAATATC-AAGT-TAATTGTTAATCCAACACAGGTATGCAA---CC-----A--AGGAAAGATTAAAAGAAGTAAAAGGAACTCGGCAAACAT-AAGCCCCGCCTGTTTACC-AAAAACATCACCTCTAGCATCTCTAGTATTAGAGGCACTGCCTGCCCAGTGAC--ATTAGTTAAACGGCCGCGGTATCCTGACCGTGCAAAGGTAGCATAATCACTTGTTCCCTAAATAGGGACTCGTATGAATGGCCACACGAGGGCTTTACTGTCTCTTACTTCCAATCCGTGAAATTGACCTTCCCGTGAAGAGGCGGGGATATAATAATAAGACGAGAAGACCCTATGGAGCTTTAATTAACTGACCC-AAAG-------AG--ATTTCACCAATAC--AACCGAT-AGGA--GCAACAAAC-CTCTA--C---ATGGGCCAGCAATTTAGGTTGGGGTGACCTCGGAGAAT-AAAAAAACCTCCGAG-TGA--TTT-TAATCTAGACTA-ACTAGTCAAAA----------------GTATCACATCA----CTTATTGATCCAAA----AA----ACTTGATCAACGGAACAAGTTACCCTAGGGATAACAGCGCAATCCTATTTTAGAGTCCATATCGACAA-TAGGGTTTACGACCTCGATGTTGGATCAGGACATCCCGATGGTGCAGCAGCTATCAAAGGTTCGTTTGTTCAACGATTAA-AGTCCTACGTGATCTGAGTTCAGACCGGAGCAATCCAGGTCGGTTTCTATCTATTA-AATTATTTCTCCCAGTACGAAAGGACAAGAGAAATAGGGCCCACCTT-A-TCA-AGGCGCCCTCAACTGCAATAGATGAT-TTAAT-CTCAATCTAGACAGTTTA----CTC-AATC-TTA-ATACCCATAGACACTATGGG-CTCGTTAGGATGGCAGAGCCCGGTAATTGCATAAAACTTAAGCTTTTAT-AGTCAGAGGTTCAACT--CCTCTTCCTAAC-A-AT-ATGTTCATACTTAATATCTTATCATTAATTGTCCCAATCCTCCTCGCCGTAGCTTTCCTTACACTAGTCGAACGTAAAGTTTTAGGCTACATACAACTCCGCAAAGGACCAAACATTGTAGGACCATATGGCCTTCTCCAACCCATCGCAGACGCTATTAAATTATTCACCAAAGAACCCCTGCAACCCCTTACATCTTCCACATCTATATTTATTATCGCACCAATCTTAGCTCTCTCGCTAGCCCTAACCATATGAATTCCCCTACCAATACCCTACCCACTCATTAATATAAACCTGGGAGTACTATTTATATTAGCTATATCAAGCCTAGCCGTATATTCCATCCTATGATCAGGGTGAGCTTCAAATTCTAAATATGCCCTAATCGGAGCTCTACGAGCCGTAGCCCAAACAATCTCATATGAAGTCACACTAGCCATTATCCTTCTATCCGTACTATTAATAAACGGGTCATTCACACTAGCTACTCTAATCACAACCCAAGAACATACATGATTAATTTTCCCCGCATGGCCCCTGGCTATAATATGATTTATTTCAACCCTAGCAGAAACTAACCGAGCCCCCTTTGATCTTACAGAAGGAGAATCAGAACTCGTCTCCGGTTTCAACGTAGAATATGCAGCTGGACCCTTCGCCCTATTTTTCCTAGCGGAATATGCCAACATTATTATAATAAATATTCTTACAACAATTTTATTCTTCGGAGCATTTCACAGCCCCTACATACCTGAACTATACACCATTAACTTCACCATTAAAACCCTATTCTTAACCATCTCCTTCCTATGAATTCGAGCATCCTACCCCCGATTCCGATACGACCAACTTATACACTTACTATGAAAAAACTTCCTGCCCCTAACCTTAGCCCTGTGCATATGACACGTATCCCTCCCTATTATAACCGCAAGCATTCCACCCCAAACAT------A-------AGAAATATGTCTGA-CAAAAGAGTTACTTTGATAGAGTAAATAATAGAGGT-TTA-AGCCCTCTTATTTCTAGAGCGATAGGAGTTGAACCTAATCCTAAGAATTCAAAAATCTTCGTGCTACCATA----TTACACCATGCCC--------TACAGTAAGGTCAGCTAA-A-TAAGCTATCGGGCCCATACCCCGAAAATGTTGGTTTATATCCTTCCCGTACTAATTAAACCTCCTATCCTCATTATTATTATATCAACCGTAATTTCAGGGACTATAATTGTAATAACAAGCTCCCATTGACTAACTATCTGAATCGGCTTTGAAATAAATATACTAGCCATCATCCCTATCCTCATAAAAAAGTTTAATCCTCGAGCCATAGAAGCAGCTACAAAATATTTCCTCACACAAGCAACCGCATCTATACTATTAATAATAGGGATCATTATTAACCTTCTATTCACAGGACAATGAACAGTATCAAAAACCCTCAACCCCTTAGCATCAATTATAATAACCATAGCCCTGGCAATAAAACTAGGCCTAGCTCCTTTCCACTTTTGAGTCCCTGAAGTCGCACAAGGAGTCTCCCTATCCTCAAGCCTTATCCTACTAACATGACAAAAAATCGCACCATTATCAGTCATGTACCAAATCTCATCCAACACTAATCCTAATCTAATTCTAACAATAGCTATCCTATCAGTTATTATTGGAGGCTGAGGCGGACTAAACCAAACACAACTACGAAAAATCATAGCATACTCCTCAATCGCCCATATAGGATGAATAACCGCTATTATTGTATATAGTCCAACAATAATAATCCTCAACTTAACAATC-TACATTATTATAACACTTACTATCTTTATATTATTCATACTTAACTCCTCCACCACAACACTATCATTATCCCAAACATGAAACAAAATACCTTTAATTACCTCATTAATTCTAATACTTATACTGTCCATAGGCGGCCTACCACCACTCTCAGGATTTATTCCCAAATGAATAATCGTCTTAGAATTAACAAAAAACGAGATAATTATTATCCCTACCCTATTAGCCATTACAGCACTACTTAACCTATATTTCTACATACGACTAACATACGCCACATCACTTACCCTATTCCCCTCAGCTAACAACATAAAAATAAAATGACAATTCGAAACCACAAAAAAAATTACCCTACTCCCACCACTCATTGTACTATCTACCATACTACTTCCTCTCACCCCCATAATATCTATCCTGGACT-------AG-AAGTTTAGGTT-AAA----TAGACCAAGAGCCTTCAAAGCTCTAAGTAAG--CCTCA-CTGACTTAACTTCTGAATT-CC-C-------------ATAAGGACTGCAAGAATTTATCTCACATCAATTGATTGCAAATCAAACACTTTAA-TTAAGCTAAGCCCTT--ACTAGATTGG----TGGGATCCAAC--CCCACG-AAATTTTAGTTAACAGCTAAATACCCTAA-TCAAC-T-GGCTTCAATCTA-CTTCTCCCGCCG---TCT-A-GAAAAAAAAGGCGGGAGAAGCCCCGGCAGCG---TCTAAGCTGCTTCTTTGAATTTGCAATTCAACATGA-----ACATTCACCACAGGAC-TTGATAAAAAGAGGAT-TT--AAA-CCTCTGTTCTTAGATTTACAGTCTAATG-CTTT-ACTCAGCCATTTTA----CC-------------TATGTTCATAAACCGTTGATTATTTTCCACTAATCACAAAGATATCGGCACTCTTTACCTCCTATTTGGTGCTTGAGCTGGCATAGTGGGGACTGCTCTTAGCCTTTTAATCCGAGCTGAACTAGGCCAACCTGGTACACTATTAGGAGACGACCAGATCTATAATGTAGTAGTCACCGCCCATGCCTTTGTTATAATTTTCTTCATAGTAATACCAATTATGATTGGGGGATTTGGAAACTGATTAGTGCCCCTAATAATTGGAGCACCAGACATAGCATTTCCTCGAATGAATAATATAAGCTTTTGACTACTGCCCCCATCTTTCTTACTTCTTCTTGCATCTTCAATAGTAGAGGCCGGGGCAGGAACTGGATGGACAGTATATCCCCCTCTAGCTGGTAATTTAGCACATGCAGGAGCATCCGTAGATTTAACTATCTTCTCTTTACACCTCGCAGGTGTATCTTCAATCTTGGGGGCTATTAACTTTATTACAACAATTATCAACATAAAACCCCCTGCTATATCTCAATATCAAACACCTTTATTTGTCTGATCAGTCTTAATCACTGCTGTACTATTACTTTTATCCCTGCCAGTTCTAGCAGCCGGAATTACTATACTATTAACGGACCGAAACTTAAACACTACTTTCTTCGACCCTGCGGGAGGCGGAGACCCCATCTTATATCAACATTTATTCTGATTCTTTGGACACCCTGAAGTATACATTCTTATTTTACCTGGATTTGGCATAATCTCACACATCGTCACCTATTATTCAGGTAAAAAAGAACCCTTTGGTTATATAGGAATGGTGTGAGCAATAATATCAATCGGCTTTCTGGGGTTTATTGTATGAGCCCATCATATGTTTACTGTAGGTATAGACGTAGACACACGAGCATACTTTACATCAGCCACCATAATCATCGCAATTCCTACCGGAGTAAAAGTGTTTAGCTGGCTTGCAACCCTTCACGGAGGGAATATTAAATGATCACCCGCCATGCTATGAGCCCTGGGCTTTATCTTCTTATTTACCGTAGGAGGTCTAACAGGCATTGTACTAGCAAATTCCTCACTAGATATCGTTCTTCATGACACATATTACGTAGTAGCCCACTTCCACTATGTACTATCGATGGGAGCGGTCTTTGCTATTATAGGAGGATTTGTCCATTGATTCCCTTTATTCTCAGGTTATACCTTAGATAATACTTGAGCAAAAATCCACTTCACAATCATATTTGTAGGTGTTAATATAACATTCTTTCCTCAACATTTCCTTGGACTATCCGGAATGCCCCGACGCTATTCCGACTATCCTGATGCCTACACAACTTGAAATACAATCTCTTCAATAGGCTCTTTTATCTCACTAACGGCTGTAATACTTATAATCTTCATGATCTGGGAGGCCTTCGCATCAAAACGAGAAGTAATAATAGTAGAACTTACCTCAACTAATCTTGAATGATTACACGGGTGTCCTCCTCCATATCATACATTTGAAGAACCTACCTACGTATCTTCA----AAAT----------------AAGAAAGGAAGGAATCGAA-CCTTCTAGGACTGGTTTCAAGCCAATATCATATCCACTATGTCTTTCTCAAT--AAG--GAGATACTAGT-AAAATTTTACATAACTTTGTCAAAGTTAAATTATAGGTTAAAA-TCCTTTGTGTCTC-CATGGCGTATCCCTTTCAACTAGGTTTCCAAGATGCTACTTCTCCTATTATAGAGGAGCTTTTACACTTCCACGACCACACGCTAATAATTGTATTCTTAATTAGCTCTCTAGTCCTTTATATTATCTCTCTTATACTCACTACCAAACTCACACATACAAGTACTATAGACGCTCAAGAAGTAGAAACCATTTGAACTATTCTGCCTGCTATTATTTTAATCCTTATTGCCCTTCCCTCTCTACGAATTCTTTATATAATAGATGAGATTAACAACCCCGCATTAACTGTAAAAACTATGGGACATCAATGATACTGAAGCTATGAATATACTGATTACGAAGACTTAAACTTTGATTCCTATATAATCCCGACTCAAGAGCTGAAACCCGGAGAGCTTCGACTATTAGAAGTTGATAACCGTGTAGTTCTCCCAATAGAAATAACCGTTCGAATATTAATTTCGTCAGAAGATGTACTACACTCATGAGCAGTCCCATCCCTAGGGTTAAAGACTGATGCAATCCCGGGTCGATTGAACCAAACAACTCTAATAAGTACACGCCCAGGGTTATATTACGGCCAGTGCTCAGAAATCTGTGGCTCAAACCACAGTTTTATGCCTATTGTCCTTGAATTAGTACCACTAGCACACTTTGAGAAATGATCAGCATCCATACTATAA-------------------------------------------------------------------------TATCATTAAGAAGCT-ATAT--AAGCATTAACCTTTTAAGTTAAAGAC-TAGGAGTTT---AA-GCCTCCTCTTAATG-ATATGCCACAACTAGACACATCTACCTGATTTATCACAATCGTGTCAATAATTATAACCCTATTTATCGTATTTCAACTAAAAGTATCAAAACAC-CTATATCCTTGAAACCCAGAAACTA-------AGTCTGCAACCATACTAAAACAACCT------AATCCTTGAGAAAAAAAATGAACGAAAATCTATTCGCCTCTTTCACTACCCCAACAATAATAGGTCTGCCCATTGTCATCCTGATCGTAATATTTCCAAGTATCCTATTTCCTTCACCTAACCGACTAATCAATAATCGTCTAATTTCCCTACAACAATGACTCCTGCAATTAACATCAAAGCAAATACTAACTATTCACAATAATAAAGGACAAACATGAGCCTTAATACTAATATCTCTAATTCTATTCATTGGCTCAACAAATCTACTGGGTCTTTTACCCCACTCATTTACCCCTACAACCCAACTATCAATAAATCTGGGGATGGCTATCCCCTTATGAGCAGGAACCGTCGTTACTGGCTTCCGGTATAAAATAAAAGCATCCTTAGCACACTTCCTACCCCAAGGTACACCTCTTCCTCTAATTCCTATACTTGTGATTATCGAAACCATTAGTCTTTTTATTCAACCCATAGCCTTAGCTGTACGATTAACAGCTAATATTACCGCAGGTCACCTGTTGATTCACTTAATTGGAGGGGCCACGCTAGCCTTAATAAA---TATTAGTACCTCCGTAGCCTTCATTACCTTCATTATTTTAGTCTTACTAACAATCCTCGAATTTGCAGTTGCTCTAATTCAAGCCTATGTTTTTACCTTACTAGTAAGCTTATACTTACATGACAACACCTAATGACCCACCAAACCCATGCATACCACATAGTTAATCCCAGTCCATGGCCACTTACAGGAGCTCTTTCAGCCCTATTAATAACCTCAGGACTAGTAATATGATTTCATTACACCTCAATATTACTCCTAGCCCTAGGAATAACAACTAACCTATTGACTATATATCAATGATGACGAGATATTGTTCGAGAAAGTACATTTCAAGGTCATCATACACCTATTGTTCAAAAAGGGTTACGATACGGAATAATCTTGTTCATTGTCTCCGAAGTATTATTCTTTGCAGGCTTTTTCTGAGCATTCTATCACTCAAGCCTGGCCCCAACACCAGAACTAGGAGGCTGCTGACCTCCCACAGGTATTACTCCCCTGAATCCCCTAGAAGTCCCATTACTCAATACTTCCGTACTACTAGCCTCTGGAGTATCAATTACCTGAGCCCACCATAGCCTAATAGAAGGTAATCGAAAACATATGCTCCAAGCCCTGTTCATTACCATTTCTCTAGGAATCTATTTTACCCTTCTTCAAGCCTCAGAATATTATGAAACATCCTTTACAATCTCAGATGGAGTATATGGATCCACCTTTTTTATGGCCACAGGATTTCACGGACTCCATGTTATTATTGGCTCCACTTTTCTTATTGTCTGCTTTATACGTCAATTAAAGTATCACTTTACATCAAATCACCACTTCGGGTTCGAAGCTGCTGCTTGATATTGACATTTCGTAGATGTAGTCTGACTATTCCTCTACGTCTCTATCTATTGATGAGGATCCTA-CTCTTTTAGTATTAA-ATAGTACAGTTGACTTCCAATCAACCAGTTTCGGTA-T---A--ACCTGAAAAAGAGTAATAAATGTTCTACTAGCTCTACTTACCAACACTCTACTGTCATCACTGCTTGTTTTAATTGCATTCTGATTACCCCAGCTAAATGTCTACGCAGAAAAAGCAAGCCCCTATGAATGTGGATTTGACCCAATAGGATCTGCTCGCCTGCCTTTCTCCATAAAATTCTTCTTGGTAGCTATTACATTTCTGCTATTTGACCTAGAAATTGCACTACTACTACCCCTACCCTGAGCCTCACAAACAAATAACCTATCAACAATACTTACTATAGCACTCCTATTGATTTCACTTTTAGCTGCAAGCCTGGCTTACGAATGAACCCAGAAAGGATTAGAATGATCTGAATA-TGATAATTAGTTTAG-ACT-AAAATTAATGATTTCGACTCATTAGACTACAGTT--AATTCTGTAATTATC-AA-ATGTCTATAGTCTATATTAACATCTTTATAGCTTTCATCACATCCCTTATAGGGCTGTTAGTATATCGATCCCACTTAATATCCTCCCTTCTATGCCTAGAGGGTATAATACTGTCCCTGTTCGTAATAATGACCATGACCATTCTAAACAACCACTTTACACTAGCCAGCATAACCCCCATCATCTTACTAGTTTTCGCCGCCTGTGAAGCAGCCCTAGGCTTGTCTCTTCTAGTAATAGTCTCCAACACCTATGGAACCGACTACGTACAAAATCTAAACCTCTTACAATGTTAAAAATTATTATCCCTACAACAATACTTATCCCCCTGACATGACTATCAAAACCTAATATAATCTGAATTAATTCTACAGCCTACAGCCTATT---AATTAGCCTTATTAGCCTAATATACCTTAATCAATTTGGCGACAACAGCCTTAATTTCTCATTACTTTTCTTCTCGGACTCACTGTCTGCGCCTTTACTGATTTTAACAACATGACTGCTGCCATTAATAATTATGGCTAGTCAATCACACTTGTCAAAAGAAGCCTTGACCCGAAAAAAATTATATATCACTATACTTATTTTACTACAGCTATTCTTGATCATAACCTTTACCGCCACAGAACTAATTATATTTTACATTCTATTCGAAGCTACATTAGTCCCTACTCTAATTATTATTACCCGATGAGGTAGCCAGACAGAACGACTAAATGCCGGCCTGTACTTTCTATTTTATACCCTAGTGGGCTCATTACCTCTACTAGTCGCACTATTATATATTCAAAGCACAACAGGATCTCTAAATTTTTTAATCATCCAATACTGAGCAAAACCAATCTCAACCACA---TGATCAAATATTTTTCTCTGACTAGCATGCATAATAGCATTCCTAGTAAAAATGCCCCTATATGGCCTACACCTATGATTACCCAAAGCACACGTAGAGGCTCCTATCGCCGGATCAATGGTCTTAGCTGCTATCCTACTAAAACTGGGCGGATACGGAATAATGCGTATTACAGTTATACTTAGCCCAGCAACAGGCCAAATA-GCATATCCTTTCATAATATTGTCCTTATGAGGAATAATTATAACGAGCTCTATCTGTCTTCGCCAAACAGACTTAAAGTCCCTAATCGCATACTCATCTGTAAGTCATATAGCCCTAGTGATTGTAGCAGTCCTTATTCAAACACCATGAAGTTATATAGGAGCAACCGCTTTAATAATTGCTCACGGTCTAACATCATCCATATTATTCTGCCTCGCAAACTCCAACTATGAACGAGTACATAGCCGAACTATAATCTTGGCACGAGGCTTACAAACTATCCTCCCCCTAATAGCCGCCTGATGACTTCTAGCTAGCCTCGCAAACCTAGCCCTACCACCTACAATCAACCTTGTAGGAGAGCTATTTATTGTAGTAGCCTCCTTCTCATGATCTAACATGACCATTATCCTCATAGGAATAAATATTATTATTACAGCCCTATACTCTCTATATATATTAATCACAACTCAACGAGGTAAATATACACATCATATCAAAAGTATTAAACCATCTTTCACACGAGAAAACGCCCTAATAGCCCTCCACCTACTACCTCTCCTACTGTTATCACTAAATCCCATAGTAGTTCTGGGCCCCATTTACTGTAAATATA-GTTT-AATAAAAACATTAGATTGTGAAT-CTAAAAATAGGAGTTC-AAACCCCCTTAATT-ACC-GA-GAAAGTAA-C---GCAAGAACTGCTAATTC-ATGC-TTCCATGTATAAAA-ACATGGCTTTTTC-AACTTTTATAGGATAGAAGTAATCCATTGGTCTTAGGAACCAAAAA--ATTGGTGCAACTCCAAATAAAAGTAATAAACGCATTTACTTCAT---CTATATTAACAGCAATAACTATTTTACTCCTACCCATTTTTCTACCCCAACCAAAACTACTCAAAAATAAACTGTACCCCCACTATGTAAAAACCACAATCTCATATGCTTTCATTATAAGTATAATCCCAGCTATAATGTTTCTCCACTCCGGAAAAGAAGCAATCGTCTCAAACTGACATTGAATAACAATTCATACCCTAAAATTATCACTAAGCTTTAAACTAGACTATTTTTCAATCATCTTTGTACCAGTAGCACTATTTGTCACATGATCTATTATAGAGTTCTCAATATGATATATACACTCTGACCCCTACATCAACCGTTTTTTTAAATACCTTCTTATATTTCTCATTACTATAATTATTCTAGTTACTGCCAATAACCTATTTCAACTTTTCATCGGATGAGAAGGAGTGGGAATTATGTCCTTTCTACTTATCGGTTGATGATACGGCCGAACCGACGCAAATACTGCTGCCCTACAAGCCATCTTATACAACCGCATTGGGGACGTCGGGTTCATTGTAGCCATAGCATGATTCCTCACCAATTTAAACACATGAGACTTTCAACAAGTAATCATAATTCAAAATAACAAACTAAACATCCCACTACTAGGACTTCTCCTAGCAGCTACTGGCAAGTCTGCCCAATTCGGCCTGCACCCATGACTTCCATCAGCCATAGAAGGGCCCACCCCCGTCTCTGCTCTACTGCACTCAAGTACAATAGTTGTAGCAGGAGTATTCCTACTAATTCGCTTTCATCCACTTATAGAGCAAAACAAGATAATTCAGACTATTACCCTATGCTTAGGTGCTATTACTACCTTATTCACCGCAATTTGTGCCCTTACACAAAACGACATTAAAAAAATCGTAGCATTCTCCACCTCAAGCCAACTCGGACTAATAATCGTAACAATTGGCATCAACCAGCCCTACCTCGCATTCCTACACATCTGCACACATGCATTCTTTAAAGCTATATTATTTATATGCTCGGGATCAATTATTCATAGCCTAAATGACGAACAAGACATTCGAAAAATAGGTGGACTTTATAAATCTATGCCCTTCACCACCACCTCCCTCATCATTGGAAGCCTCGCACTTACAGGAATGCCATTCCTAACAGGCTTTTACTCTAAAGACCTAATCATCGAGACCGCCAACACGTCGTATACCAACGCCTGAGCCCTACTAACTACTCTTATCGCCACATCCCTAACAGCTGCCTACAGTACCCGAATTATATTCTTTGCACTTCTAGGACAGCCGCGTTTCAATTCCATAATTTTAATCAACGAAAATAATCCCCTCCTAATCAATTCCATCAAACGTCTTTTAATTGGAAGCATTTTTGCAGGGTACTTAATTTCTTATAATATTCCCCCTACAACAGTTCCACAGATAACTATGCCACATTATCTGAAATTTACTGCCCTTGCCGTGACTATTATAGGCTTCGTCCTGGCATTAGAACTAAACCTTGCAACTAAAAACCTAAAATTTGATCATCCTTCAAACCTCTTCAAATTCTCTACTCTCTTAGGATATTTCCCAACAATCATACACCGCTTCCCACCAATAATTAACCTCACTATAAGCCAAAAATCCGCATCAATATTACTAGACTTAATCTGACTAGAAAATGTACTACCAAAGTCCATTTCCTACTTTCAAATAAAATCATCAACTGTAGTAACCAACCAAAAAGGACTAATCAAACTATATTTCCTTTCCTTCATGATTACCCTAGCT------CTCGGC--------CTACTCTTACTTAATTTCCACGAGTAACCTCTATAATTACTAAAACACCCGTCAATAAAGACCAACCAGTAACAATAACTAATCAGGTCCCATAACTATATAATGCCGCAATCCCCATGGCTTCTTCACTAAAAAACCCTGAATCCCCAGTATCATAAATTACTCAATCACCTGCACCATTAAACTTAAATACAACCTCAACC------TCATCCTCCTTTAAAATATAGCAAGCCATCAACAACTCAGCTAAAATCCCAGTAATAAGAACCCCTAGCACAGCTTTATTAGACGTCCAGACCTCAGGATAAGGCTCTGTGGCCATAGCTGTAGTGTAACCAAACACCACAAGCATTCCTCCCAAATAAATTAAAAATACCATTAACCCTAAAAATGACCCCCCAAAATTCAATACAATACCACAACCGACTCCACCAGCTACAATCAAACCTAACCCACCATAAATAGGTGAAGGCTTTGAAGAAAAACTTACAAAGCTAATCACAAAAATGGTACTTAAAATGAATACAATGTATGTTATCAT-AATTCTCACATGGAATCTAACCATGACCAATGATATGAAAAACCATCGTTGTA-TTTCAACTATAAGAA---T----TAATGACCAACATCCGAAAATCCCACCCACTTATTAAAATTATCAACGGATCCTTTATTGATCTCCCAACTCCATCCAACATTTCAGCTTGATGAAATTTCGGCTCTCTGTTAGGAATCTGCTTAATCCTACAAATCCTAACAGGCCTATTCCTAGCTATACACTATACATCAGATACAGCAACCGCCTTCTCGTCAGTAACTCACATTTGCCGTGACGTCAACTATGGATGAATCATCCGATATATACATGCTAACGGGGCTTCTATATTCTTCATTTGCCTATTCATGCACGTAGGCCGAGGAATATACTATGGCTCCTATACGTTCCTAGAAACATGAAATATCGGAATCATTCTATTATTTGCAGTCATAGCAACAGCCTTTATAGGCTATGTTTTACCATGAGGCCAAATATCTTTCTGAGGGGCTACCGTAATTACCAATCTACTATCAGCAATCCCATACATCGGCACTAGCTTAGTAGAATGAATTTGAGGTGGTTTCTCAGTAGATAAAGCCACCTTAACACGATTTTTCGCCTTTCACTTTATTCTTCCATTTATCATCGCCGCCCTAGCAGCAGTTCACCTACTATTTCTCCACGAAACTGGATCAAATAACCCCTCAGGAATTACGTCCGACCTAGACAAAATCCCCTTTCATCCATACTACACAATCAAAGACATCCTAGGCCTGCTATTCCTTATTCAAGTCCTAATACTTCTAGTCCTATTTTCACCAGACATACTTGGAGACCCAGACAATTATATCCCCGCCAACCCCTTAAATACTCCACCCCATATTAAACCCGAATGATACTTTCTATTCGCATACGCAATCCTACGATCTATCCCCAATAAATTAGGAGGAGTCCTAGCCCTCGTTCTTTCCATCCTAATTCTAGCTATCATCCCCCTACTTCA-CACCTCAAAACAACGAGGAATGATATTCCGACCACTAAGCCAATGCCTCTTCTGATTACTTGTAGCAGACCTACTCACCCTAACATGAATCGGAGGACAACCTGTAGAATACCCCTTTATTATTATTGGTCAACTAGCCTCAGTCATCTACTTCTCAATCATCCTAATTCTAATGCCTATTTCCGGTATCATTGAGAACCACCTTCTAAAATGAAGA----GTCTTTGTAGT--ATAT-AT-AATACTTTGGTCTTGTAAACCAAAAAAGGAGG--AC--A-T--CCCCCTCCCTAAGACT-----TCAAGGAAGAAGC-A--ATCG-CCCCACCACCAGCACCCAAAGCTGAAGTTCT-----------------TT-T-TAA-ACTATTCCTTG-CTAAT------ACTAAAATCGACCTTCTAACGCCCGTAATTCATATATTGCATAAGTATGTACTGTGCTTGCCCAGTATGTCTT----------------------------------------------------------------------------------------------------------------------------------------------------------------------------------------------------------------------------------------------------------------------------------T------------------------------------------------------------------------------------------------------------------------------------------------------------------------------------------------------------------------------------------ATTTTACTAATTATACTATG----------------------------------------------------------------------------------TAC-------------------------------------------------------------------------------------------------------------------------ATCGTGCATT--AACTGCTTGTCC----CCATTAACTA-TTAGGCATGTACATA-AAATCCT-T--------------------------------------------------------------------------GATATTACATA--ATACATTACAAATATATACCG-TACA----------------------------------------------------------------------------------TATTACT----GACTTTCAAG----------ACTATCC-TT---------CATGGACCTCAAC-----TGT-CCGAAAGAG-C-TTAATC-ACCAAGCCTCGAGAACCCAACAACCCTTGC-TCGAA-GTATAC-CT-CTTCTTGCT--CTGGGTCCCATCT-CAACGTG-GGGGTTTCTA-TTACAGAACTATACCTGGCATCTGGTTCTTACA-TCAGGGCCATGATATTCATA-AC--TCCAATCCTAC-AG-------TTATCTCAAATGGGACATCTCGATGGACTAATGACTA-ATCAGCCCATGA------TCAC---------ACATAACTGTGG--TGTCATGCATTTGGTATC-TTTTTTTTT-T-G-GGGGGGAGAACTTGCTATGA---------------------------------------CTCAGCTATGACC------GTA-AA------------------------------------------------GGTCTCGACGC-AGTCAA-ATATAATGTA------------GCTGGGCTT--ATTCTC-TATGCGGGGTTTC-CACACGGCGA------------GACAAAT-----CAGGTGTAT----------------------------------------------------TTCAGTCAAT--GGTCTCAGGACATATACTCTT-------AAACCTCTAAGGACTCAAACGGG---------------------------ACACGT-AAGGCCCCCCACGTGTACG--------------------TATACCCAC----------------------------------------ACACGTATACGCACACACGTATACGCACAC----------------------------------------------------------------------------------------------------------------ACGT------------------------ATAC------------------------------------------------------------------------------------------------------------------------------------------------------------------GCACACACGTATACGCA----------CACACGTATACGCACACACGTATACGCACAC---------------------------------------------------ACGTAT--ACGCACACACGTATACGCACACAC------------GTATACGCACACACGTATACGCACACACGTATACGCACACAC--------------------------------GT------ATACGCACACACGTATACGC--ACACACGTATACG------------CAC----------------ACACG-TATACGCACACACGTATACGCACACACGTGCACACGCACACG---------C-------------------------------------------------GTTATT-------TAGCAAATAAACAACTAGCTTA----GACAAA--CCCCCCTTACCCCCCGTTAA----------------CCCTA-TGATAAA--CAC-GTACTTAT--------------------TTATGTCTTGCCAAA-----CCCCAAAAACAAGAC------------------------------------------------TAAGCACGTAT-C---CAAACACAAGG----------------------------------------------------------------------------------------------------------------------------------------CCT-A-ATATTA-------ACGTCTAATTTATTACCA--AA--------------------------CCCTAGCTAGTTACTTATCACAAATAC--TAGAATTACA------TCTCGCACT----------------------------------------------------------CGTGGCTATCTATAGATAC-GTGGTCCTAGC--------------------------------------------TCTAACT-CACCCCTATTGAG-------------------------------------------------------------------------------------------------------------------------------------------------------------------------------------------------------------------------------------------------------------------------------------------------------------------------------------------------------------------------------------------------------------------------------------------------------------------------------------------------------------------------------CATATCACATAAACTAACATCAC----TAATTACAA--------------------------------------------CACTTTA---------------------------------------------------------------------------------------------------------------------------------------------------------------------------------------------------------------------------------------------------------------------------------------------------------------------------------------------------------------------------------------------------------------------------------------------------------------A----------------------------------------------------------
>NC_028323_Otocolobus_manul_isolate_OMA_mitochondrion,_complete_genome
GTTAATGTAGCTTAAATACA---TAAAGC-AAGGCACTG-AAAATGCCTAGATGAGTCGCCA-GACTCCATAAACA-C---AAAGGTTTGGTCCTGGCCTTTCCGTTAGTTATTAATAGGATTACACATGCAAGTCTCCACATTCCGGTGAA-AATG-CCCTCCGAGTC-AC---CCAACGACCT-AAAGGAGCTGGTATCAAGCTCACA----ATTCA-CAGTAGCTCATGACGCCTTGCTT-AGCCACA-CCCCCACGGGATACAGCAGTGATAAAAATTAAGCCATGAACGAAAGTTTGACTAAGCTAT-ATTAA--AC--A-AGGGTTGGTAAATTTCGTGCCAGCCACCGCGGTCATACGATTAACCCAAACTAATAGA-TCCACGGCGTAAAGCGTGTTACAGAG-A---AAA----ACCATACTAAAGTTAAACCTTAACTAGGCTGTAAAAAGCTACAGTTA-ACAT-AAAAATACATGCACGAAAGTAACTTTAATATCT-CCGA-CTACACGATAGCTAAGGCCCAAACTGGGATTAGATACCCCACTATGCTTAGCCCT-AAACTTAGATAGTTAGCTT-AACAAAACTATCCGCCAG-AGAACTACTAGCCACAGCTTAAAACTCAAA-GGACTTGGCGGTGCTTTACATCCCTCTAGAGGAGCCTGTTCTAT-AATCGATAAACCCCGATATACCTCACCATCTCTTGCTA-ATTCAGCCTATATACCGCCATCTTCAGCAAACCCTA--AAAAGGAAGAAAAGTAAGCATAAGTATC-TTAAC-----ACAAAAAAGTTAGGTCAAGGTGTAGCCCATGAGGT-GGGAAGC-AATGGGCTACATTTTCTAAAA-TT-AGAA-CA-------------TCAACGAAAATCCTTATGAAA--T-TAAG-TATTAAAGGAGGATTTAGTAGTAAATTTGAGAATAGAGAGCTCAATTGAATCGGGCCATGAAGCACGCACACACCGCCCGTCACCCTCCTCAAGTGGTCACC-TCC-----------AAAAAACCTATT-----TAAACTA-C--CATATC-------------TACAAGAGGAGATAAGTCGTAACAAGGTAAGCATACTGGAAAGTGTGCTTGGAT---AACAAGATGTAGCTTAAA-C--AAAGCATCTG-GCCTACACCCAGAAGATTTCATATTAAATTGACCATCTTG-AG---CCAAAGCTAGCCC---A---AACATATAT-----------------A-AACACAATT--AACGCTA-AA-AAAT----AAA----ACAAAACATTTAGTT-ACT-TCA-AAAAGTATAGGAGATAGAAATT-T------AACTTGGCGCTATAGAGAAAGTACCGCAAGGGAAAGATGAAAG--AT-A-TGA-TTTAAAGCACCACACAGC-AAAGATTACCCCTTGTACCTTTTGCATAATGAGTTAGCTAGA-A-TAACCTA-ACAAAGA-GAACTT-TAGCTAGGC-CCCCCGAAACCAGACGAGCTACCCATGAACAATCTATTACAGGATGAACTCGTCTATGTTGCAAAATAGTGAGATGATTTATGGGTAGAGGTGAAAAG-CCTAACGAGCCTGGTGATAGCTGGTTGCCCA-GAACAGAATTTTAGTTCAACTTTAAA-CTTACCTC-A-AAAA-------CTC--CAA-AATTCCAATGTAAGTTTAAAATATAATCTAAAAAGGTACAGCTTTTTAGAA-CTAGGATACAGCCTTCATTAGAGAGT-AAGCA-TA-AATA---CA----AACCATAGTTGGCCTAAAAGCAGCCATCAATTAA-GAAAGCGTTCAAGCTCAAC---AA-TTTAAACATC--TTAATGCCAAA---AATAG------TGCAACCAA----CTCCTAAC-C--TAAA-ACTGGGCTAATCTATTTAA-TAATAGAAGCAACAATGCTAATATGAGTAA-CAAG-AA-A-TA-CTTCT-CCCTGCATGAGCTTATATCAG--AACGGAT-AA-CCACTGATAGTTAACAAC--AAGATATATATAACCCAACCA-T--AAA-TAAAATATC-AAAC-TAATTGTTAACCCAACACAGGTATGCAAA--TT-----A--AGGAAAGATTAAAAGAAGTAAAAGGAACTCGGCAAACAC-AAGCCCCGCCTGTTTACC-AAAAACATCACCTCTAGCATTTCTAGTATTAGAGGCACTGCCTGCCCAGTGAC--ACTAGTTAAACGGCCGCGGTATCCTGACCGTGCAAAGGTAGCATAATCATTTGTTCCCTAAATAGGGACTTGTATGAATGGCCACACGAGGGCTTTACTGTCTCTTACTTCTAATCCGTGAAATTGACCTTCCCGTGAAGAGGCGGGAATACAACAATAAGACGAGAAGACCCTATGGAGCTTTAATTAACCGGCCC-AAAG-------AA--ACCTTATTAAC----AACCGAC-AGGG--ATAACAAAC-CTCTA--C---ATGGACCGGCAATTTAGGTTGGGGTGACCTCGGAGAAC-AAAATAACCTCCGAG-TGA--TTT-AAATCTAGACTA-ACCAGTCAAAA----------------GTATTACATCA----CTTATTGATCCAAA----AA-----CTTGATCAACGGAACAAGTTACCCTAGGGATAACAGCGCAATCCTATTTCAGAGTCCATATCGACAA-TAGGGTTTACGACCTCGATGTTGGATCAGGACATCCCGATGGTGCAGCAGCTATCAAAGGTTCGTTTGTTCAACGATTAA-AGTCCTACGTGATCTGAGTTCAGACCGGAGTAATCCAGGTCGGTTTCTATCTATTA-AATAATTTCTCCCAGTACGAAAGGATAAGAGAAATAAGGCCTACTTC-A-ATA-AAGCGCCTTTAACT-AAATAGATGAT-ATAAT-CTTAATCTAGACAGTTTA----TCT-AATT-ATA-CTACCCG---AGAGCTCGGG-TTTGTTAGGGTGGCAGAGCCCGGTAACTGCATAAAACTTAAGCTTTTAT-TATCAGAGGTTCAATT--CCTCTCCTTAAC-A-AC-ATGTTTATAATTAATATCCTTTCACTTATTATCCCCATTCTCCTCGCCGTAGCCTTCTTAACCCTGGTTGAACGAAAAGTACTAGGTTACATACAACTCCGCAAAGGACCAAATGTCGTAGGACCATACGGCCTACTCCAACCTATCGCAGACGCCGTAAAACTCTTTACCAAAGAACCCCTCCGACCCCTTACATCCTCCATATTAATATTCATTATAGCACCAATCTTAGCTCTCACTCTAGCCCTAACTATATGAATTCCACTACCCATACCATACCCACTCATTAATATAAACTTAGGAGTACTATTCATACTAGCCATATCAAGCCTAGCTGTCTATTCCATTCTATGATCAGGATGAGCCTCAAATTCAAAATATGCTCTAATCGGAGCCCTACGAGCCGTCGCCCAAACAATCTCATACGAAGTCACACTAGCCATCATTCTCCTATCAGTACTACTAATAAACGGATCCTTTACACTAGCCACACTAATTATTACCCAAGAATTTATATGATTAATTATTCCTGCATGACCCCTAGCTATAATATGATTTATCTCAACCCTAGCAGAAACTAACCGAGCTCCATTCGACCTAACAGAGGGAGAATCTGAACTAGTCTCCGGATTTAATGTAGAATACGCAGCAGGCCCCTTCGCCCTATTCTTTCTAGCAGAATACGCCAATATCATTATAATAAATATCCTCACAACAATCTTATTCTTTGGAGCATTCCACAGTCCCTATATACCAGAATTATATACCATCAACTTCACAGTAAAAACTCTATTACTAACAATCACTTTTCTATGAATCCGAGCATCCTACCCACGATTCCGATATGACCAACTAATGCACCTCCTATGAAAAAATTTCCTGCCTCTTACCCTAGCTTTATGCATATGACATGTATCACTACCTATTACCACAGCAAGTATCCCACCTCAAACAT------A-------AGAAATATGTCTGA-CAAAAGAGTTACTTTGATAGAGTAAAACATAGAGGT-TTA-AACCCTCTTATTTCTAGAACAATAGGAATCGAACCTAATCCTAAGAATCCAAAAATCTTCGTGCTACCATT--A-TTACACCACATTC--------TAAAGTAAGGTCAGCTAA-A-TAAGCTATCGGGCCCATACCCCGAAAATGTTGGTTTATACCCTTCCCATACTAATCAAACCCCCTATCTCTATTATTATTATATTAACTGTTATCTCAGGAACTATACTTGTAATAACAACCTCTCATTGACTCATAGTCTGAATTGGCTTCGAAATAAACCTATTAGCTATCATCCCCATCCTCATAAAAAAATATAACCCACGAACCATAGAAGCAGCCACCAAATATTTCCTAACACAAGCAACCGCCTCCATAATCCTAATAATAGGAATTATCATTAATTTACTGCACTCTGGACAATGATCAGTGTCAAAAGATCTCAACCCCATAGCATCAATCATAATAACAACCGCCCTAGCAATAAAACTAGGACTAGCCCCATTCCACTTCTGAGTACCCGAAGTTACACAAGGAATTTCCATGTCATCAGGCTTAATTTTACTAACATGACAAAAAATCGCACCACTATCCATCCTTTACCAAATCTCATCAACCACTAACCCTAACCTACTCTTAACAATATCCATCATATCTGTAATAATCGGAGGCTGAGGAGGTCTTAATCAAACACAATTACGGAAAATCATAGCATATTCCTCAATTGCTCACATAGGCTGAATGACAGCTGTCATAATATATAATCCCACAATAATATTTATAAATCTAATCATC-TATATCATCATAACACTAACCACCTTTATACTATTTATATACAACTCCACCACAACAACATCATCCCTGTCACAAATATGAAATAAAAACCCCCTAATCACCTCACTTATCCTAGTACTAATAATATCCTTAGGCGGCCTCCCCCCACTCTCCGGATTCATCCCAAAATGAATAATCATCCAAGAACTAACCAAAAACGAAATAATTATAGTACCAACACTACTAGCCATAACAGCACTACTCAACTTATTCTTCTACATACGACTAACATACACCACCGCACTGACCATATTTCCATCAAACAATAATATAAAAATAAAATGACGATTCGAATGCACAAAAAAAATAATATTCCTACCCCCTCTAATCGTAATATCAACCATACTACTTCCACTCACACCAATATTATCCACTCTGGATT-------AG-AAGTTTAGGTT-AAA---CTAGACCAAGAGCCTTCAAAGCTCTAAGCAAG--TCCCA-CAGACTTAACTTCTGCACT-C--CAAACTACC-----CTAAGGACTGCAAGAATCTATCTTACATCAATTGATTGCAAATCAAACACTTTAA-TTAAGCTAAGTCCTC--ACTAGATTGG----TGGGCTCCAAC--CCCACG-AAATTTTAGTTAACAGCTAAATACCCTAA-TCAAC-T-GGCTTCAATCCA-CTTCTCCCGCCG---TCT-A-GAAAAAAAAGGCGGGAGAAGCCCCGGCAGCG---TC-AAGCTGCTTCTTTGAATTTGCAATTCAATATGA------TATTCACTACAGGAC-TTGGTAAAAAGAGGAC-TT--GAA-CCTCTGTCTTTAGATTTACAGTCTAATG-CTT--ACTCAGCCATCTTA----CC-------------TATGTTCATAAACCGTTGATTATTTTCAACTAATCATAAGGATATCGGCACTCTCTACCTTCTATTTGGTGCCTGAGCTGGCATAGTAGGGACCGCCCTCAGCCTTCTAATCCGGGCCGAACTGGGTCAACCTGGCACACTACTAGGAGACGACCAGATTTATAATGTAGTTGTCACTGCTCATGCTTTTGTAATAATTTTCTTTATGGTTATGCCTATTATAATTGGAGGGTTCGGAAATTGGTTAATCCCGTTAATAATTGGAGCCCCTGACATAGCGTTTCCCCGAATAAACAATATGAGTTTCTGACTCCTTCCTCCATCCTTTCTACTTCTACTCGCTTCATCTATGGTAGAAGCCGGAGCAGGGACTGGGTGAACAGTATATCCACCCCTAGCCGGTAACCTAGCTCATGCAGGAGCATCCGTGGACTTAACTATTTTCTCACTACACTTAGCAGGTGTTTCTTCAATCTTGGGTGCTATTAACTTTATTACCACTATTATCAACATAAAACCCCCTGCCATATCTCAATATCAAACACCCCTTTTTGTTTGATCAGTTTTAATCACTGCTGTTCTGTTACTTCTGTCACTCCCAGTTTTAGCAGCAGGAATCACTATATTATTAACAGATCGAAATCTAAACACCACATTCTTTGACCCTGCTGGGGGAGGAGATCCTATCTTGTACCAACATTTATTCTGATTCTTTGGCCACCCAGAAGTTTACATTTTAATTTTACCCGGTTTTGGAATAATCTCACATATTGTTACCTACTATTCAGGTAAAAAAGAACCTTTTGGCTACATGGGAATAGTATGAGCCATAATATCAATCGGCTTTCTGGGCTTTATTGTATGGGCCCATCACATGTTTACTGTAGGAATAGATGTAGATACACGAGCATATTTTACATCAGCCACTATAATCATCGCAATTCCTACTGGGGTAAAAGTATTTAGTTGACTGGCCACTCTTCACGGGGGTAATATTAAATGATCCCCTGCAATATTGTGAGCTTTAGGCTTTATTTTTCTGTTTACCGTAGGGGGCCTAACGGGAATTGTACTAGCAAACTCCTCACTAGATATTGTTCTTCACGATACATATTACGTAGTAGCCCACTTCCATTACGTCTTGTCAATAGGAGCAGTCTTCGCTATTATAGGAGGCTTCGTTCATTGATTCCCCCTATTCTCAGGATATACTCTTGACAATACTTGAGCAAAAATTCACTTCACAATTATATTCGTGGGTGTCAACATAACATTTTTTCCTCAACACTTTCTAGGTTTATCCGGAATACCACGACGTTATTCTGACTACCCAGATGCATATACAACCTGAAATACAATTTCCTCAATGGGCTCTTTCATCTCATTAACGGCAGTCATGTTAATAGTCTTCATAGTATGAGAAGCTTTTGCATCCAAGCGAGAAGTGGCTATAGTAGAATTAACCACAACTAATCTTGAGTGATTACATGGATGTCCCCCTCCATATCATACATTTGAAGAACCGACCTATGTATTATTA----AAAT----------------AAGAAAGGAAGGAATCGAA-CCCTCTTTAACTGGTTTCAAGCCAATACCATAACCACTATGTCTTTCTTAAT--CAA--GAAGTATTAGTAAAATAATTACATAACTTTGTCGAAGTTAAATTATAGGCTTGAA-TCCTATATACTTC-CATGGCATATCCTTTCCAACTAGGCTTTCAAGATGCTACATCTCCTATTATAGAAGAGCTACTACACTTCCATGACCATACATTAATAATCGTATTTCTAATCAGCTCTCTAGTCCTTTATATTATTTCATTAATATTAACAACCAAGCTTACGCACACAAGTACAATAGATGCTCAAGAAGTAGAGACTATCTGAACTATTTTACCCGCTATTATCCTAATTCTTATTGCTCTGCCCTCCTTACGAATCCTCTATATAATGGACGAAATCAACAACCCCTCCCTTACAGTAAAAACAATAGGACATCAATGATATTGAAGCTATGAATATACCGACTACGAAGACTTAAATTTTGACTCTTACATAATTCCTACTCAAGAACTAAAACCTGGAGAACTCCGGCTATTAGAAGTTGACAATCGAGTAGTTTTACCAATAGAAATAACTATTCGCATATTAATTTCATCAGAAGACGTGCTACACTCATGAGCCGTCCCATCTCTAGGCCTAAAAACTGACGCTATTCCAGGCCGACTAAATCAAACAACCCTAATAAGCACACGACCTGGATTGTATTACGGTCAGTGCTCAGAAATCTGTGGCTCAAATCACAGCTTCATGCCTATTGTCCTTGAATTAGTCCCACTGACATATTTTGAAAAATGATCTGCATCCATACTATAA-------------------------------------------------------------------------ATTCATTAAGAAGCT-AAAT-TAAGCATTAACCTTTTAAGTTAAAGAC-TGGGAGCTC---AA-ATCTCCCCTTAATG-ATATGCCACAACTAGATACATCAACCTGATTTATTACTATTATATCAATAATTACAACACTATTTATTGTATTTCAACTAAAAATTTCAAAACAC-TTGTACCCGTCAAATCCAGAACCTA-------AACCCACAACCACACTAAAACAACTT------AACCCCTGAGAAAAAAAATGAACGAAAATCTATTCGCCTCTTTCACTACCCCAACAATAATAGGATTACCTATTGTTATTCTAATTATTATATTCCCAAGTATCCTATTTCCTTCACCTAGCCGACTAATTAATAACCGCTTAATCTCACTACAACAATGACTAATACAATTAACATCAAAACAAATACTGACCATCCATAATCAAAAAGGACAAACCTGAGCCCTAATACTAATATCCCTTATTCTATTTATCGGATCAACAAACCTACTAGGCTTACTACCCCATTCATTTACCCCAACCACTCAATTATCAATAAACTTAGGGATAGCCATCCCGTTATGAGCCGGCACTGTAATTACCGGGTTTCGCCACAAAACCAAAGCATCTCTGGCCCACTTTTTACCACAAGGAACACCTATTCCTCTAATCCCCATGCTTGTAATCATCGAAACTATTAGTCTCTTTATCCAACCCATAGCCCTAGCCGTACGACTTACAGCTAATATTACTGCAGGTCACTTATTAATACATTTAATCGGAGGGGCCGCTCTGGCCCTAATAAA---CATTAGCACTTCCATTGCTCTAATTACCTTTATTATTCTAATCCTACTAACAATTCTTGAATTTGCTGTAGCTCTAATTCAAGCCTACGTCTTCACCCTACTAGTAAGCCTATACTTACATGACAACACCTAATGACCCACCAAACCCATGCGTATCACATAGTAAACCCCAGCCCATGACCACTTACAGGGGCCCTTTCAGCCCTTCTAATAACCTCAGGCCTGGCTATATGATTTCACTATAACTCAACATTCCTTCTATCCCTTGGTATAACTACTAACCTGTTAACTATATATCAATGATGACGGGATATTGTCCGAGAAAGCACATTCCAAGGCCACCATACACCTATTGTTCAAAAAGGCCTTCGATACGGAATAATCCTTTTTATCGTCTCAGAAGTATTCTTTTTCGCAGGCTTCTTCTGGGCCTTTTACCACTCAAGCCTAGCTCCAACCCCTGAACTAGGAGGATGCTGACCGCCAACGGGCATTACTCCCCTGAATCCCCTAGAAGTACCACTGCTTAACACCTCTGTACTTCTAGCCTCCGGAGTATCAATCACCTGAGCCCACCACAGTTTGATGGAAGGTAACCGAAAACATATGCTCCAAGCATTATTTATCACGATCTCCCTAGGAGTTTACTTTACACTCCTCCAAGCCTCCGAATACTACGAAACATCATTTACAATCTCAGACGGAGTTTACGGATCTACCTTCTTTATGGCCACAGGATTTCACGGATTACATGTAATTATTGGCTCCACTTTCCTAATTGTATGCTTCTTACGCCAACTAAAGTATCACTTTACGTCAAACCATCACTTTGGATTCGAAGCCGCCGCTTGATATTGACATTTCGTAGACGTAGTTTGACTATTCTTATACGTTTCTATTTATTGATGAGGATCCTA-TTCCTTTAGTATTAA-TAAGTACAGTTGACTTCCAATCAATCAGTTTCGGCA-T---A--ACCCGAAAAGGAATAATAAACGTAATACTCGCCCTACTTACCAACACACTCCTATCCACACTACTTGTATTCATCGCATTCTGACTACCCCAGCTAAACATTTATGCAGAAAAAGCAAGCCCTTATGAATGTGGATTTGACCCTATAGGATCTGCCCGCTTACCCTTTTCTATAAAATTTTTCTTAGTGGCTATTACATTTTTATTATTTGATCTAGAGATTGCACTACTACTCCCCCTTCCCTGAGCCTCACAAACGGACAAGCTATCAACTATACTCACCATGGCCCTTTTACTAATCTCACTACTAGCCGCAAGTCTAGCCTACGAATGAACCCAAAAAGGACTAGAATGGACTGAATA-TGATAATTAGTTTAA-ACT-AAAACAAGTGATTTCGACTCATTAGATTATAGCT--TATCCTATAATTATC-AA-ATGTCCATAGTCTACATCAACATCTTCCTAGCTTTTACCATATCACTCATAGGATTACTAATATATCGATCCCACTTAATATCTTCCCTCCTATGCCTAGAAGGTATAATACTAGCTCTATTTATTATAATAACCGTAGCAATCCTAAACAACCATTTTACACTAGCCAACATAACCCCTATTATTCTGCTGGTTTTTGCAGCTTGCGAAGCAGCACTGGGCTTATCCCTACTAGTAATAGTATCAAATACATACGGTACTGACTATGTACAAAACCTAAACCTCTTACAATGCTAAAAATTATTATTCCCACTGCCATACTTATACCAATAACATGACTATCAAAACCCAACATAATCTGAATTAACTCAACAACCTATAGCCTACT---AATTAGCCTCATCAGCCTCTCTTATCTAAATCAATTAAACGACAACAGTCTAAATTTTTCGTTTCTATTTTTCTTAGACCCACTCTCCGCACCCTTACTAGTGCTAACAACATGACTCCTACCATTAATACTCATGGCCAGCCAATCACACTTGTCAAAAGAAACCTTAACTCGAAAAAAACTGTACATCACAATACTCATCCTCCTACAACTCCTCTTAATCATAACATTTACCGCCACAGAGCTAATCATATTTTATATCCTATTTGAAGCCACATTAATCCCCACCTTAATTATTATTACCCGATGGGGTAACCAAACGGAACGACTAAACGCCGGCCTATACTTCTTGTTTTACACCCTAGTAGGCTCACTACCCCTTTTAGTCGCATTACTATATATCCAAAATACAATAGGAACCCTAAACTTCCTAATTATTCAATATTGAGCCAAACCTATCTCAACTACC---TGATCTAACATTTTCCTTTGACTAGCATGCATAATAGCATTCATGGTAAAAATACCCCTATACGGACTTCACCTCTGACTGCCAAAAGCACATGTTGAAGCCCCTATCGCCGGTTCAATAGTCCTTGCCGCCGTATTATTAAAACTAGGAGGATACGGAATGATGCGCATTACAGTTTTACTCAATCCTACAACAAATTACATA-GCATACCCCTTCATGATATTATCCCTATGAGGAATAGTTATAACAAGTTCTATTTGTCTACGTCAAACAGATCTAAAATCTTTAATCGCATACTCATCCGTAAGCCACATAGCCCTAGTAATTGTAGCGGTATTAATCCAAACACCCTGGAGCTATACAGGAGCCACAGCACTAATAATTGCCCATGGACTGACTTCATCTATACTGTTCTGCCTTGCAAACTCAAACTATGAACGAGTACATAGCCGAACAATAATTTTAGCACGAGGCTTACAAACTATCCTCCCCCTAATAGCTGCCTGATGACTATTAGCCAGTCTCGCAAACCTAGCCCTACCACCCACAATTAATCTAATCGGAGAATTATTTGTAGTAATAGCCTCTTTCTCATGATCAAACATAACCATCATCTTAATAGGTACAAACATCATCATCACAGCCCTATATTCCCTCTACATACTTATTACAACTCAGCGAGGCAAATACACACATCACATTAAAAATATCAACCCATCATTTACACGAGAAAACGCCCTAATAACCCTTCACCTGCTCCCCCTTCTTCTCCTATCACTTAATCCCAAAATTGTACTAGGCCCCATTTACTGTAAATATA-GTTT-AACAAAAACATTAGATTGTGAGT-CTAACAACAGAAGCGT-AAACCTTCTTATTT-ACC-GA-AAAAGT-A-T---GCAAGAACTGCTAATTC-ATGC-CTCCACGCATAAAA-ACGTGGCTTTTTC-AACTTTTATAGGATAGAAGTAATCCATTGGTCTTAGGAACCAAAAA--ATTGGTGCAACTCCAAATAAAAGTAATTAATCTATTTACCTCAC---TTATACTAACTACAATATTTATTCTACTTTTACCCATTATCATATCCAACACCCAGCTGTACAAAAACAGCCTATACCCTCACTATGTAAAAACCACAATCCTCTACGCTTTTACCATTAGCATAATCCCAACTATAATATTTATCTCCTCAGGACAAGAAACAGTTATCTCAAACTGACACTGACTATCAATTCAAACCCTCAAACTATCCTTAAGCTTTAAAATAGACTATTTCTCAATCATCTTCATCCCTGTAGCACTTTTCGTCACATGATCAATCATGGAATTCTCAATATGGTATATATACTCAGATCCACACATCAACCGATTTTTCAAATACCTTCTAATATTCCTAATCACCATAATAATTCTGGTAACCGCTAATAACTTATTCCAATTATTCATCGGATGGGAGGGAGTAGGAATTATATCTTTCCTACTCATCGGATGATGATACGGCCGAATAGACGCAAACACTGCTGCTCTACAGGCAATCCTCTATAACCGCATCGGAGACGTAGGTTTTATTATAACCATAGCATGATTTCTTGCCAACTCAAATGCATGGGACTTCCAACAAATTTTTATTACCCAACATGAAAACCTAAATATTCCACTAATAGGACTTCTATTAGCAGCCACAGGCAAATCCGCTCAATTTGGCCTACACCCATGATTACCATCCGCCATAGAAGGCCCAACTCCTGTCTCTGCCCTACTCCACTCAAGCACAATAGTCGTAGCCGGAGTATTTTTACTAATCCGCTTTTACCCACTTATAGAACAAAATAAAACTATCCAAACCCTCACCCTATGCCTAGGAGCTATTACAACCCTATTCACAGCTATTTGTGCTCTTACACAAAACGATATCAAAAAAATCGTTGCCTTTTCAACCTCAAGTCAACTAGGCCTAATAATTGTGACAATCGGAATTAATCAACCTTACCTCGCATTCCTACACATTTGCACACACGCATTCTTCAAAGCCATATTATTCATATGCTCAGGATCAATCATCCACAATCTGAACGACGAACAAGACATTCGAAAAATAGGCGGACTATATAAACCAATACCCTTCACTACCACATCCCTAATTATTGGAAGTCTCGCATTAACAGGAATACCCTTCCTAACAGGCTTTTACTCCAAAGACCTAATCATCGAGACAGCCAATACGTCGTATACCAACGCCTGAGCCCTATTAATTACTCTCATTGCCACATCCCTTACAGCTGCCTACAGTACTCGAATTATATTCTTTGTACTCTTGGGACAACCACGATTCAATGCCTTGAATATAATCAATGAAAATAATACCCACCTTATCAATTCCATCAAACGCCTAATAATTGGAAGTATCTTTGCAGGATATCTAATCTCCTATAACATCCCCCCAACAACCATCCCACAAATAACTATACCCCACTATCTGAAACTAACTGCCCTCGCCGTGACTATCGCAGGCTTTATCCTGGCATTAGAACTCAACCTCGCGGCCAAAAACTTAAAATTTACATACCCCTCAAACCTCTTTAAGTTCTCCAACCTCCTGGGGTACTTTCCAATCGTAATACACCGCCTCCCATCAAAAATGAGCCTAACTATGAGCCAAAAGTCCGCATCGATACTACTAGATATAATTTGACTAGAAAATGTATTACCAAAATCCATCTCCTACTTCCAAATAAAAATATCAACCACCGTATCTAATCAGAAAGGACTAGTTAAACTCTACTTCTTATCTTTTATAATCACCCTGACT------CTCAGC--------CTAATCCTACTTAATTTCCACGAGTAACCTCCATGATTACCAATACACCAATAAGCAAAGACCAACCAGTGACAACCACCAATCAAGTCCCATAGCTATATAATGCTGCAATCCCCATAGCCTCCTCACTAAAAAATCCTGAATCACCCGTATCATAAATCACTCAATCACCCGCACCATTAAACTTAAACACAACCTCCACC------TCATCTTCCTTTAAAATATAGCAAGCAGTCAACAACTCTGCCAACACCCCTGTAATAAACATTCCTAGCACGGCCTTATTAGATGTCCATGCCTCAGGATATGGCTCAGTAGCCATGGCCGTAGTATACCCAAACACTACAAGCATACCCCCTAAGTAAATCAAAAAAACCATTAAACCCAAAAATGATCCCCCAAAATTTAATACAATACCACAACCAACACCACCAGCCACAATTAAACCAAACCCCCCATAAATAGGAGAAGGCTTTGAAGAAAAACTTACAAAGCTCACTACAAAAATTGTACTTAAAATAAATACAATGTATGTTATCAT-TATTCTCACATGGAATCTAACCATGACCAATGATATGAAAAACCATCGTTGTA-TTTCAACTACAAGAA-C-T----TAATGACCAACATTCGAAAATCACACCCCCTTATTAAAATCATCAACCATTCATTCATTGACCTACCCGCCCCATCCAACATCTCAGCATGATGAAATTTCGGCTCCCTATTAGGAGTCTGCCTAATCTTACAAATTCTCACCGGCCTCTTTCTAGCCATACACTACACATCAGACACAGTAACCGCTTTTTCATCAGTTACTCACATCTGTCGCGATGTTAATTACGGCTGAATCATCCGATACATACACGCCAATGGAGCTTCCATATTCTTTATCTGCCTATACATGCACGTAGGACGAGGAATATATTACGGCTCCTACACCTTCTCAGAAACATGAAATATTGGAATTATACTTCTATTTGCAGTCATAGCCACAGCCTTTATAGGATATGTCCTACCATGAGGCCAAATATCCTTCTGAGGAGCAACTGTAATTACCAATCTTCTGTCAGCAATTCCATATATCGGAACCAGCCTAGTAGAATGAATCTGAGGGGGCTTCTCAGTAGACAAAGCTACCCTGACACGATTCTTTGCCTTCCACTTCATCCTCCCGTTTATTATCTCAGCCTTAGCAGCAGTACACCTCCTATTCCTCCACGAAACAGGATCTAATAACCCCTCAGGAATTACATCCAACTCAGACAAAATCCCATTTCACCCATACTACACAATCAAGGACATCCTAGGTCTCCTAGCATTAATCCTAATACTCATACTACTTGTTCTATTCTCACCAGACCTTCTAGGAGACCCAGACAACTACATCCCCGCTAATCCCTTAAACACCCCTCCTCATATTAAACCTGAATGATACTTCTTATTCGCATACGCAATCCTCCGATCCATTCCCAACAAACTAGGAGGGGTCCTAGCCCTCGTACTCTCTATCCTAGTCCTAGCAGTCATCCCAACCCTCCA-CACCTCTAAACAACGAGGAATAATATTCCGACCACTAAGCCAATGTCTATTCTGATTCTTAGTAGCAGACCTCCTAACCCTGACCTGAATCGGTGGCCAACCTGTAGAATACCCCTTCATCACTATCGGCCAACTAGCTTCCGTCTTATACTTCTCAACTCTCCTGATCCTAATACCTATCTCAGGCATTATTGAAAATCGCCTCCTTAAATGAAGA----GTCTTTGTAGT--ATAC-TA-AATACCTTGGTCTTGTAAACCAAAAAAGGAGA--AT--ACA----CCCTCCCTAAGACT-----TCAAGGAAGAAGCAA--AAAG-CCCCGCCATCAGCACCCAAAGCTGAAATTCT-----------------TTCT-TAA-ACTATTCCTTGCCAATA------CCAGAAACCAACATCACAACTTTCATAATTCATATATTGCATATACTCGTACTGTGCTTGCCCAGTATGTCC-TATCTTC-CACAAAAA-----AAGCCAA-G---------TAAAAATCCCCTA------TCATCACTACCC-AAAAC--------------------------ACATAAT------------------------------------------------GTAAAATAAA---CCTATCA------------------------------------------------------------------------------------------------AT-AATTAA--CCCA-----------------------CCCA---------------------------------------------------------------------------------------------------------------------------------------------------------------------------------------------------------------------------------------------------------------------------------------------------------------------------------------------------------TAAACAGCGCC-CCACGCC----------------------------C------ACATAAAATATACTATGTAT-ATCGTGCATT--AATCGCTAGTCC----CCATGAAT-A-TTAAGCATGTACAGT-A-GTTTATA--------------------------------------------------------------------------TATATTACATA--AGACAT-ATAATGCTTAATCG-TACA----------------------------------------------------------------------------------TTTCACTC---TACTCGCAGG----------ACTATCCTCA---------AATGGACCTCA--------AT-TCAGAAAAG-C-TTAATC-ACCTAGCCTCGAGAAACCAGCAACCCTTGC-CTGAACGTGTAC-CT-CTTCTCGCT--CCGGG-CCCATTT-CAACGTG-GGGGTTTCTA-TTACGGAACTATATCTGGCATCTGGTTCTTACT-TCAGGACCATAACGT-TCTTGAA--TCCAATCCTTCAAA-------CTCTCTCAAATGGGACATCTCGATGGACTAATGACTA-ATCAGCCCATGA------TCAC---------ACATAACTGTGG--TGTCATGCATTTGGTATC-TTTTAATTT-TTA-GGGGGTCGAACTTGCTATGA---------------------------------------CTCAGCTATGACC-------TA-AA------------------------------------------------GGTCTCGACTC-AGTCAA-ATAAATTGTA------------GCTGGGCTT--ATTCTC-TATGCGGGGTCTC-CACACGCACA-------------ACAGTC-----AAGGTGTTA----------------------------------------------------TTCAGTCAAT--GGTTACAGGACATATACTTAA---------ACTCCTATTGCTCC-ACAGGA----CACAG---------------------CAT-GCGCGCACCCACGTATACG------------------CGTACACGTAT----------------------------------------ACACGTAT------------ACACGTATAC----------------------------------------------------------------------------------------------------------------ACGTATACACGTAT--------------------------------------------------------------------------------------------------------------------------------------------------------------------------------------------------------------------------------------------------------------------------------------------------------------------------------------------------------------------------------------------------------------------------------------------------------------------------------------------------------ACACGTATACACGTATACACGTATACACGTATAC--------------------------------------------ACGTATACACGCAAAC-------ACTTT-------GATTTAGTAAATAACTAGCTTA----ATCAAA--CCCCCCTTACCCCCCGTTAA----------------CCTTACTTATAGTAATAC-GTGTCTAT--------------------TTATGTCTTGCCAAA-----CCCCAAAAACAAGAC------------------------------------------------TAGA-CCGCAC-C---TAAACATAAGG----------------------------------------------------------------------------------------------------------------------------------------CCT-A-AGAA---------AACGTTTATA-AACTTTACCAA--------------------------TCCCCTATCATTACTAGCTATTAGTACT---AAATCATA------ACTCT-GTT----------------------------------------------------------CGCAGTTATCTATAGATACGCCAACCCGACC--------------------------------------------TCTAACT-CGTCCCTATCGAA-C-----------------------------------------------------------------------------------------------------------------------------------------------------------------------------------------------------------------------------------------------------------------------------------------------------------------------------------------------------------------------------------------------------------------------------------------------------------------------------------------------------------------------------AATATCTTATATACCCAAACCAA-----------------------------------------------------------CCCCA---------------------------------------------------------------------------------------------------------------------------------------------------------------------------------------------------------------------------------------------------------------------------------------------------------------------------------------------------------------------------------------------------------------------------------------------------------------CACCCCA----------------------------------------------------
>NC_028310_Felis_silvestris_isolate_FSI_mitochondrion,_complete_genome
GTTAATGTAGCTTAAACATA---TAAAGC-AAGGCACTG-AAAATGCCTAGATGAGTCGCCA-GACTCCATAAACA-C---AAAGGTTTGGTCCTGGCCTTTCCATTAGTTATTAATAAGATTACACATGCAAGCCTCCGCATCCCGGTGAA-AATG-CCCTCTAAGTC-AC---CCAGTGACCT-AAAGGAGCTGGTATCAAGCACACA----A-CCA-CAGTAGCTCATAACACCTTGCTC-AGCCACA-CCCCCACGGGATACAGCAGTGATAAAAATTAAGCCATGAATGAAAGTTCGACTAAGCTAT-ATTAA--AC--A-AGGGTTGGTAAATTTCGTGCCAGCCACCGCGGCCATACGATTAACCCAAACTAATAGA-CCCACGGCGTAAAGCGTGTTACAGAGAA---AAA----AATATACTAAAGTTAAATTTTAACTAGGCCGTAGAAAGCTACAGTTA-ACAT-AAAAATACA-GCACGAAAGTAACTTTAACACCT-CCGA-CTACACGACAGCTAAGACCCAAACTGGGATTAGATACCCCACTATGCTTAGCCCT-AAACTTAGATAGTTACCCTAAACAAAACTATCCGCCAG-AGAACTACTAGCAATAGCTTAAAACTCAAA-GGACTTGGCGGTGCTTTATATCCCTCTAGAGGAGCCTGTTCTAT-AATCGATAAACCCCGATATACCTCACCATCTCTTGCTA-ATTCAGCCTATATACCGCCATCTTCAGCAAACCCTA--AAAAGGAAGAAAAGTAAGCACAAGTATC-TTAAC-----ATAAAAAAGTTAGGTCAAGGTGTAGCTCATGAGAT-GGGAAGC-AATGGGCTACATTTTCTAAAA-TT-AGAA-CA-------------CCCACGAAGATCCTTACGAAA--C-TAAG-TATTAAAGGAGGATTTAGTAGTAAATTTGAGAATAGAGAGCTCAATTGAATCGGGCCATGAAGCACGCACACACCGCCCGTCACCCTCCTCAAGTGGTAACT-CCC--------A--AAAAAACCTATT-----TAAATCA-T--CACACC-------------CACAAGAGGAGATAAGTCGTAACAAGGTAAGCATACTGGAAAGTGTGCTTGGAT---AACAAGATGTAGCTTAAA-C--AAAGCATCTG-GCTTACACCCAGAAGATTTCATATTAAACTGACCATCTTG-AG---CTAAAGCTAGCCC---A---AACATCTAC-----------------A-AACACAACT--AACACTA-GA-AAAT----AAA----ACAAAACATTTAGTC-ACC-TTATAAAAGTATAGGAGATAGAAATT-T------AACTTGGCGCTATAGAGAAAGTACCGCAAGGGAAAGATGAAAG--AT-A-AAA-TTAAAAGCACCACACAGC-AAAGATTACCCCTTGTACCTTTTGCATAATGAGTTAGCTAGA-A-CAACCTA-ACAAAGA-GAACTT-CAGCTAGGC-CCCCCGAAACCAGACGAGCTACCCATGAACAATCTATTACAGGATGAACTCGTCTATGTTGCAAAATAGTGAGAAGATTTGTGGGTAGAGGTGAAAAG-CCTAACGAGCCTGGTGATAGCTGGTTGCCCA-GAACAGAATCTTAGTTCAACTTTAAA-TTTACCTCAA-AAAA-------ACC--TAA-AATTCCAATGTAAGTTTAAAATATAGTCTAAAAGGGTACAGCTTTTTAGAC-CTAGGATACAGCCTTTATTAGAGAGT-AAGCA-TA-AATA---TA----AACCATAGTTGGCCTAAAAGCAGCCATCAATTAA-GAAAGCGTTCAAGCTCAAC---AA-TCAAAGCATC--TTAATGTCAAA---AATAA------TGCAACCAA----CTCCTAAC-C--TAAA-ACTGGGCTAATCTATTTAA-TAATAGAAGCAATAATGCTAATATGAGTAA-CAAG-AA-A-TA-TTTCT-CCCTGCATAAGCTTATATCAG--AACGGAT-AA-CCACTGATAGTTAACAAC--AAGATATATATAACCTAACCA-T--AAA-CAAAATATC-AAAT-TAATTGTTAACCCAACACAGGTATGCAAA--TT-----A--GGGAAAGATTAAAAGAAGTAAAAGGAACTCGGCAAACAC-AAGCCCCGCCTGTTTACC-AAAAACATCACCTCTAGCATTTCTAGTATTAGAGGCACTGCCTGCCCGGTGAC--GCTAGTTAAACGGCCGCGGTATCCTGACCGTGCAAAGGTAGCATAATCATTTGTTCCCTAAATAGGGACTTGTATGAACGGCCACACGAGGGCTTTACTGTCTCTTACTTCCAATCCGTGAAATTGACCTTCCCGTGAAGAGGCGGGAATATGATAATAAGACGAGAAGACCCTATGGAGCTTTAATTAACCGACCC-AAAG-------AG--ACCATATGAAC-C--AACCGAC-AGGA--ACAACAAAC-CTCTA--T---ATGGGCCGACAATTTAGGTTGGGGTGACCTCGGAGAAT-AAAACAACCTCCGAG-TGA--TTT-AAATCTAGACTA-ACCAGTCGAAA----------------GTACTACATCA----CTTATTGATCCAAA----AA----CCTTGATCAACGGAACAAGTTACCCTAGGGATAACAGCGCAATCCTATTTCAGAGTCCATATCGACAA-TAGGGTTTACGACCTCGATGTTGGATCAGGACATCCCGATGGTGCAGCAGCTATCAAAGGTTCGTTTGTTCAACGATTAA-AGTCCTACGTGATCTGAGTTCAGACCGGAGTAATCCAGGTCGGTTTCTATCTATTT-AATAACTTCTCCCAGTACGAAAGGACAAGAGAAGTGAGGCCCACTTC-A-CCA-AAGCGCCTTTAACC-AAATAGATGAT-ATAAT-CTTAATCTAGACAGTTTA----TCC-AAAC-ACA-CTACCCG---AGAGCTCGGG-TTTGTTAGGGTGGCAGAGCCCGGTAACTGCATAAAACTTAAGCTTTTAT-TATCAGAGGTTCAATT--CCTCTCCTTAAC-A-AC-ATGTTTATAATTAATGTACTCTCACTAATTATTCCTATTCTACTAGCTGTAGCCTTCCTAACCCTAGTCGAACGAAAAGTGCTAGGCTATATGCAACTTCGCAAAGGACCAAATGTCGTAGGACCATACGGCCTACTTCAACCTATCGCAGATGCTGTAAAACTCTTTACCAAAGAGCCTCTCCGACCCCTTACATCCTCTATATTAATATTCATCATAGCACCAATCCTAGCCCTCACACTAGCCCTAACCATATGAATCCCACTACCCATACCATACCCGCTCATTAACATAAACCTGGGAGTACTATTTATGCTAGCTATATCAAGCCTAGCTGTTTACTCCATCCTATGATCAGGATGAGCCTCAAATTCAAAATATGCCCTAATCGGAGCCCTACGAGCCGTCGCCCAAACAATCTCATACGAAGTCACACTAGCCATCATTCTCCTATCAGTACTACTAATAAACGGATCCTTCACACTAGCCACACTAATCACCACTCAAGAATATATGTGACTAATCATTCCTGCATGACCCCTAGCCATAATATGATTTATCTCAACCCTAGCAGAGACCAATCGAGCCCCATTCGACCTGACAGAAGGAGAATCAGAACTAGTCTCCGGATTCAATGTAGAATATGCAGCAGGCCCCTTCGCCCTATTCTTCCTAGCAGAATATGCCAACATCATCATAATAAATATCCTCACAACAATCCTATTCTTCGGAGCATTCCACAGCCCTTATATACCAGAACTATATACCATTAACTTTACAGTAAAGACCCTACTCCTAACAACTACTTTCTTATGGATCCGAGCATCCTACCCACGATTCCGATATGACCAACTAATACACCTCCTATGAAAAAACTTTCTGCCTCTCACCCTAGCCCTATGCATATGACATGTATCCCTACCTATCATCACAGCAAGTATCCCACCTCAAACAT------A-------AGAAATATGTCTGA-CAAAAGAGTTACTTTGATAGAGTAAAACATAGAGGT-TTA-AACCCTCTTATTTCTAGAATAATAGGAATCGAACCTAATCCTAAGAATCCAAAAATCTTCGTGCTACCATT--A-TTACACCATATTC--------TAAAGTAAGGTCAGCTAA-A-TAAGCTATCGGGCCCATACCCCGAAAATGTTGGTTTATACCCTTCCCATACTAATCAAACCCCCCATCTTTATTATTATTATATTAACCGTTATCTCAGGAACTATAATTGTAGTGACAACCTCCCACTGACTTCTAGTCTGAATTGGCTTTGAAATGAACCTATTAGCCATCATCCCCATCCTCATGAAAAAATATAACCCACGAGCCATAGAAGCAGCCACAAAATATTTCTTAACACAAGCAACCGCCTCTATAATCCTAATAATAGGAATCCTTATCAACCTACTACACTCGGGACAATGGACTGTACTAAAAGACCTTAATCCCATAGCATCAATCATAATAACAACCGCTCTAGCAATAAAACTAGGACTAGCCCCATTCCACTTCTGAGTACCCGAAGTTACACAAGGAATTTCCATATCATCAGGCTTAATTCTTCTAACATGACAAAAAATTGCACCACTATCAATCCTCTACCAAATCTCATCCACCATTAACCCTAACCTAATCCTAACAATATCCATCTTATCAGTCATAATCGGAGGCTGAGGAGGCCTAAACCAAACACAACTACGAAAAATCATAGCATACTCCTCAATCGCCCATATAGGCTGAATAACAGCTATCATAATGTACAGCCCCACAATAATAATCTTAAACCTAACTATC-TACATCATTATAACACTAACCACCTTCATACTATTTATACACAACTCCACCACAACAACAGCATCCCTATCACAAACATGAAATAAAACCCCTCTAATCACCTCACTCATCCTAGTATTAATAATATCCCTGGGAGGCCTCCCCCCACTCTCCGGATTTATCCCAAAATGAATAATCATCCAAGAATTAACTAAAAATGAATTAATCATAATGCCAACATTACTAGCCATAACAGCACTACTTAACCTATACTTCTACATACGACTAACATACACCACCGCACTAACCATGTTCCCCTCAAACAACAGTATAAAAATAAAATGACGATTTGAATGCACAAAAAAAATAACCTTCCTACCCCCTCTAGTTGTAATATCAACTATACTACTTCCACTCGCACCAATACTATCCATCCTAGATT-------AG-AAGTTTAGGTT-AAA---CTAGACCAAGAGCCTTCAAAGCTCTAAGCAAG--TCCTA-CAGACTTAACTTCTGCACA-TC-TAAACCATT-----CTAAGGACTGCAAGAATCTATCTTACATCAATTGATTGCAAATCAAACACTTTAA-TTAAGCTAAGTCCTC--ACTAGATTGG----TGGGCTCTAAC--CCCACG-AAATTTTAGTTAACAGCTAAATGCCCTAA-TCAAC-T-GGCTTCAATCCA-CTTCTCCCGCCG---TCT-A-GAAAAAAAAGGCGGGAGAAGCCCCGGCAGCG---CC-AAGCTGCTTCTTTGAATTTGCAATTCAACATGA------CATTCACCGCAGGAC-TTGGTAAAAAGAGGGC-TC--GAA-CCTCTGTCTTTAGATTTACAGTCTAATG-CTT--ACTCAGCCATTTTA----CC-------------TATGTTCATAAACCGTTGACTATTTTCAACTAATCACAAAGATATTGGTACTCTTTACCTTTTATTCGGTGCCTGAGCTGGCATGGTGGGGACTGCTCTTAGCCTTCTAATCCGGGCCGAACTGGGCCAACCTGGTACACTACTAGGAGATGATCAGATTTACAATGTAATCGTCACTGCCCATGCTTTTGTAATGATCTTTTTTATGGTGATGCCTATTATAATTGGAGGGTTCGGAAACTGATTGGTCCCATTAATAATTGGAGCTCCTGACATAGCATTTCCCCGAATAAACAACATGAGCTTCTGACTCCTCCCTCCATCCTTTCTACTCTTACTCGCCTCATCTATGGTAGAAGCCGGAGCAGGAACTGGCTGAACAGTATACCCACCCCTAGCCGGCAACCTGGCTCATGCAGGAGCATCCGTAGACCTAACTATTTTTTCACTACACCTGGCAGGTGTCTCCTCAATCTTGGGTGCTATTAATTTCATTACTACTATTATTAATATAAAACCTCCTGCCATGTCCCAATATCAAACACCTCTATTTGTCTGATCAGTCTTAATCACTGCTGTCTTACTACTTCTATCACTTCCAGTCTTAGCAGCGGGAATCACTATATTACTAACAGATCGAAACCTAAACACCACATTCTTTGACCCCGCTGGGGGAGGAGATCCTATCTTATACCAACACTTATTCTGATTCTTTGGCCATCCAGAAGTTTACATTTTAATCCTACCCGGTTTTGGGATAATCTCACATATTGTTACCTACTATTCAGGTAAAAAAGAACCCTTTGGCTACATGGGAATAGTTTGAGCCATGATATCAATCGGCTTCCTGGGCTTTATCGTATGAGCCCATCACATGTTTACTGTAGGAATGGATGTAGACACACGAGCATACTTTACATCAGCCACTATAATTATTGCCATTCCTACCGGGGTGAAAGTATTTAGTTGACTGGCTACTCTTCATGGAGGTAATATTAAATGGTCCCCTGCTATATTATGAGCCTTAGGCTTTATTTTCCTATTTACCGTAGGAGGCCTAACGGGAATTGTACTAGCAAACTCTTCATTAGACATTGTTCTTCACGATACATATTACGTAGTGGCCCACTTTCACTATGTCTTGTCAATAGGAGCAGTATTCGCTATCATAGGAGGCTTCGTCCATTGATTCCCCCTATTCTCAGGATATACCCTTGACAACACTTGAGCAAAGATTCACTTTACGATTATGTTTGTAGGAGTCAATATAACGTTCTTCCCTCAGCACTTCCTAGGTCTGTCCGGAATGCCACGACGTTATTCTGACTATCCAGATGCATATACAACTTGAAATACGATTTCCTCAATGGGCTCTTTCATCTCATTAACGGCAGTCATGTTAATAGTTTTCATAGTGTGAGAAGCTTTCGCATCCAAGCGAGAAGTGGCCATAGTAGAACTAACCACAACTAATCTTGAGTGATTGCATGGATGTCCTCCTCCGTACCACACATTTGAAGAGCCAACTTACGTACTATTA----AAAT----------------AAGAAAGGAAGGAATCGAA-CCCTCTTTAACTGGTTTCAAGCCAATGCCATAACCATTATGTCTTTCTCAAT--TAA--GAAGTATTAGTAAAACAATTACATAACTTTGTCGAAGTTAAATTATAGGCTTGAA-TCCTATATGCTTC-AATGGCGTACCCCTTTCAACTAGGTTTCCAAGATGCTACATCCCCTATTATAGAAGAACTCCTACACTTTCACGACCACACACTAATAATTGTATTTTTAATCAGCTCTTTAGTTCTTTATATTATCTCGTTGATGCTAACAACCAAGCTCACGCACACGAGTACAATAGATGCTCAAGAAGTAGAAACCATCTGAACCATCCTACCTGCCATTATCCTGATTCTTATCGCCCTACCCTCCTTACGAATTCTCTATATAATGGACGAAATCAACAACCCCTCCCTCACAGTAAAAACCATAGGACATCAATGATATTGAAGTTATGAGTACACTGACTACGAAGACTTGAATTTTGACTCTTACATAATTCCTACCCAAGAGCTAAAACCAGGAGAACTCCGGCTATTAGAAGTTGACAACCGAGTAGTTTTACCAATAGAAATGACCATTCGCATGTTAATCTCATCAGAAGATGTGTTACACTCATGAGCCGTCCCATCCCTAGGCCTAAAAACTGATGCTATCCCAGGCCGATTAAATCAAACAACTCTAATAGCTACACGACCTGGTTTATATTATGGCCAATGCTCAGAAATCTGTGGCTCAAACCATAGCTTCATACCCATTGTTCTCGAATTAGTCCCACTAACGTACTTTGAAAAATGATCTGCATCTATACTGTAA-------------------------------------------------------------------------ATTCATTAAGAAGCT-AAA--TGAGCATTAACCTTTTAAGTTAAAGAC-TGGGGGTTT---AA-ATCTCCCCTTAATG-ACATGCCACAACTAGATACATCCACCTGATCCATCACTATTATATCAATAATCATAACACTATTTATTGTATTCCAACTAAAAATCTCAAAATAC-TTATATCCATCAAACCCAGAACCTA-------AATCCACAACCACACTAAAACAACTT------AATCCCTGAGAAAAAAAATGAACGAAAATCTATTCGCCTCTTTCACTACCCCAACAATAATAGGATTACCTATTGTTATTTTAATTATTATATTTCCAAGTATTTTATTCCCTTCACCTAACCGACTAATTAATAACCGTCTAGTTTCACTCCAACAATGACTAGTACAATTAACATCAAAACAAATACTGGCTATTCATAATCATAAAGGACAAACCTGAGCCCTAATACTAATGTCCCTAATTCTATTTATTGGGTCAACAAACTTATTAGGCCTATTACCCCACTCATTCACCCCAACTACCCAATTATCAATAAATTTAGGAATAGCTATCCCGCTATGAGCCGGCACTGTAATTACCGGGTTTCGCCACAAGACTAAAGCATCTCTGGCCCACTTTCTACCACAAGGAACACCTGTCCCCCTAATTCCTATGCTTGTAGTCATTGAGACTATCAGCCTCTTTATCCAACCCATAGCCCTCGCCGTACGACTTACAGCCAACATCACCGCAGGTCACCTATTAATACATCTAATTGGAGGAGCCGCCCTAGCCCTCATAAA---CATTAGCACCTCTATTGCCTTAATCACCTTTACCATTCTCATTTTACTAACAATCCTTGAATTTGCCGTAGCCCTAATCCAAGCCTATGTTTTTACCCTACTAGTAAGCCTATACTTACATGATAACACCTAATGACCCACCAAACCCATGCATACCACATAGTCAACCCTAGCCCATGGCCACTTACAGGAGCCCTTTCAGCCCTCTTAATAACCTCAGGCCTGGCTATATGATTCCACTACAACTCAACACTGCTGTTAACCCTTGGAATAACTACCAACCTACTAACTATATATCAATGATGACGAGACATTATCCGAGAAAGCACATTCCAAGGCCATCATACACCTATCGTTCAAAAAGGCCTTCGATACGGAATAATCCTCTTTATCATCTCAGAAGTATTCTTTTTCGCAGGCTTCTTCTGGGCCTTCTACCACTCAAGCCTAGCCCCAACCCCCGAGCTAGGAGGATGCTGACCACCAACAGGCATTATTCCCCTAAACCCCCTGGAAGTTCCACTACTTAATACCTCCGTGCTTCTAGCCTCCGGAGTATCAATCACCTGAGCTCACCACAGTCTGATGGAGGGAAATCGAAAACACATGCTCCAAGCACTATTTATTACAATCTCTTTAGGGGTCTACTTTACACTCCTCCAAGCCTCCGAATACTATGAAACATCATTCACGATCTCGGACGGAGTATACGGATCTACCTTCTTCATGGCCACAGGATTCCATGGGCTACATGTAATTATTGGCTCTACTTTCCTAATTGTATGCTTCTTACGCCAACTAAAATATCACTTTACATCAAATCACCACTTCGGATTTGAAGCCGCCGCCTGATATTGACACTTCGTAGACGTAGTTTGACTATTCCTATACGTTTCTATTTATTGATGAGGATCCTA-TTCCTTTAGTATTAA-TAAGTACAGTTGACTTCCAATCAACCAGTTTCGGTA-T---A--ACCCGAAAAGGAATAATAAATGTAATACTTGCCTTACTTACCAATACACTCCTGTCCACACTACTTGTACTCATCGCATTCTGATTACCCCAACTAAACATCTATGCAGAAAAAGCAAGCCCCTATGAGTGCGGATTTGATCCCATAGGGTCCGCCCGCCTACCTTTCTCCATAAAATTCTTCTTGGTAGCCATTACATTCTTGCTATTTGACCTAGAAATTGCACTACTACTCCCCCTTCCCTGAGCCTCACAAACAGACAAACTACCAACCATACTCACTATAGCCCTTCTACTAATCTCATTACTAGCCGCAAGCCTAGCCTACGAATGAACCCAAAAAGGACTAGAATGAACTGAATA-TGATAATTAGTTTAA-ACC-AAAACAAATGATTTCGACTCATTAGATTATAGCT--CACCCTATAATTATC-AA-ATGTCCATAGTCTACATTAATATCTTCCTGGCTTTCATCATGTCACTCATAGGACTACTAATATATCGATCCCACTTAATGTCTTCCCTCCTGTGTCTAGAAGGCATGATATTATCCCTATTCATTATAATAACCGTAGCCATCCTAAACAACCATCTCACACTAGCCAGCATAACCCCCATTATCCTATTAGTATTCGCAGCTTGTGAGGCAGCACTAGGTTTATCTCTACTAGTAATAGTATCAAATACATATGGCACCGACTATGTACAAAACCTAAACCTCCTACAATGCTAAAAATTATTATCCCCACTGCTATACTCATACCAATAACATGACTATCAAAACCTAACATAATCTGAATCAACTCAACAACCTACAGCCTACT---AATTAGTCTTATTAGCCTCTCCTATCTAAATCAATTGGGTGATAATAGTCTAAATTTTTCACTGTTATTTTTCTCAGACTCACTCTCCGCACCTTTACTAGTACTAACAACATGACTCCTACCACTAATACTCATAGCCAGCCAATCACACCTATCAAAAGAAACTCCTAATCGAAAAAAACTATACATCACAATACTCACTCTCCTGCAGCTTCTTTTGATTATAACATTTACCGCTACAGAACTAATTATATTTTACATTTTATTTGAAGCCACATTAATCCCCACCTTAATCATCATTACCCGATGGGGTAACCAGACAGAGCGATTAAACGCCGGTCTATACTTTCTATTTTACACTCTAGTAGGCTCACTACCCCTTTTAGTCGCACTACTGTATATCCAGAATATAACAGGAACTTTAAATTTCCTGATCATCCAATACTGAGCCAAGCCCATCTCAACCACC---TGGTCCAATATTTTCCTCTGACTAGCATGCATGATAGCATTTATAGTAAAAATACCTCTATATGGACTCCACCTATGATTGCCAAAAGCACATGTTGAAGCTCCCATCGCTGGTTCAATAGTACTTGCCGCCGTATTACTAAAACTAGGAGGATACGGAATAATGCGTATTACAGTCTTACTTAACCCCGCAACGAACCAAATG-GCATACCCCTTTATAATATTATCCTTGTGAGGAATGGTTATAACAAGCTCCATTTGCCTACGCCAAACAGACCTAAAATCCCTAATCGCATACTCATCCGTAAGTCACATGGCCCTAGTAATTGTAGCAGTACTGATCCAAACACCCTGAAGCTATATAGGAGCTACAGCCCTAATAATTGCTCATGGACTGACCTCATCTATGCTATTCTGCCTTGCAAACTCAAACTATGAACGAGTACATAGCCGAACAATAATCCTAGCCCGGGGCCTACAAACTATCCTCCCCCTAATAGCTGCCTGATGATTACTAGCTAGCCTCGCAAACCTAGCCCTACCGCCCACAATTAATCTAATCGGAGAGCTATTCGTAGTAATAGCCTCCTTCTCATGATCAAACATAACCATTATCCTAATGGGTACTAATATCATCATTACAGCCCTATACTCCCTCTACATACTTATTATAACTCAACGAGGCAAATACACGCACCACATTAAAAATATCAACCCATCATTTACACGAGAAAACGCCCTAATAGCCCTCCACCTACTCCCCCTTCTCCTCCTATCACTTAACCCTAAAATTGTACTAGGCCCCATTTACTGTAAATATA-GTTT-AATAAAAACATTAGATTGTGAAT-CTAATAATGGAAGTGC-AAGTCTTCTTATTT-ACC-GA-AAAAGT-A-T---GCAAGAACTGCTAATTC-ATGC-CTCCACGCATAAAA-ACGTGGCTTTTTC-AACTTTTATAGGATAGAAGTAATCCATTGGTCTTAGGAACCAAAAA--ATTGGTGCAACTCCAAATAAAAGTAATAAACCTATTTACCCCAC---TCATACTAACCGCAATATTTATTCTACTCCTGCCCATCATTATATCTAACACCCAACTGTATAAAAACAGCCTATATCCCCACTATGTAAAAACCACAATCTCTTACGCCTTCATCATCAGCATAATCCCAACTATAATATTTATCTCCTCAGGACAAGAAGCAGTTATCTCAAACTGACACTGACTATCAATCCAAACTCTCAAGCTATCACTAAGCTTTAAAATAGATTATTTCTCAACCATCTTTATCCCCGTAGCGCTTTTCGTCACATGGTCCATCATAGAATTCTCAATGTGGTACATACACTCAGACCCATACATCAACCGATTCTTTAAATATCTCCTCATATTCCTAATCACTATGATAATTCTAGTTACCGCCAACAATCTATTTCAACTATTCATCGGCTGAGAGGGAGTAGGAATTATATCTTTTCTACTTATCGGATGATGATATGGCCGAGCAGATGCAAACACTGCCGCCCTACAAGCAATTCTCTACAACCGCATTGGAGACGTAGGCTTTATCATAGCCATAGCATGATTTCTCACCAACTCAAACGCATGGGACTTTCAACAAATCTTTATCACCCAACACGAGAACCTAAATACTCCATTACTAGGGCTTCTATTAGCAGCCACAGGTAAATCCGCCCAATTCGGCCTACATCCATGACTGCCATCAGCCATAGAAGGCCCAACTCCTGTCTCCGCCCTACTCCACTCAAGTACAATAGTCGTAGCAGGGGTCTTCTTACTTATCCGCTTTTACCCGCTCATAGAACAAAACAAAACTATACAAACTCTCACCCTATGTTTAGGAGCTATTACAACCTTGTTTACAGCTATTTGTGCTCTCACACAAAATGATATCAAAAAAATTGTTGCCTTTTCAACCTCCAGCCAACTGGGCCTAATAATTGTAACCATTGGGATTAACCAACCTCACCTCGCATTCCTACACATTTGCACACACGCATTCTTCAAAGCCATGCTATTCATGTGTTCAGGATCAATTATCCACAATCTGAACGACGAACAAGACATTCGAAAAATAGGCGGATTATACAAACCAATGCCCTTCACCACTACCTCCTTAATCATTGGAAGCCTCGCGCTCACAGGTATACCTTTCCTAACAGGTTTTTATTCCAAAGACCTAATCATCGAGACAGCCAACACGTCGTATACCAACGCCTGAGCCCTACTAATTACTCTCATTGCCACATCCCTTACAGCTGCCTACAGTACTCGAATTATATTCTTTGTGCTACTAGGACAACCACGATTCAATACCTTGAATCTAATCAATGAAAATAATACCCACCTCATCAACTCCATTAAACGTCTCTTAATTGGAAGTATCTTTGCAGGATATCTAATTTCTTACAACATCCCCCCAACAACTATCCCACAAATAACTATACCCTACTATCTAAAACTAACTGCTCTTGCCGTGACTATCGCAGGCTTCATCCTAGCATTAGAACTTAATCTCGCGGCTAAAAACTTAAAATTTATATACCCTTCAAATCTCTTTAAGTTTTCCAACCTCTTAGGGTACTTTCCAATTGTAATACACCGCCTCCCATCAAAAATGAGCCTAACTATGAGCCAAAAGTCCGCATCGATACTATTAGACATAATTTGACTAGAAAATGTATTACCAAAATCCATCTCCTTATTCCAAATAAAAATGTCAACTACTGTATCTAATCAGAAAGGACTAGTCAAACTCTACTTTTTATCTTTCATAATCACCCTAGCC------CTCAGC--------CTAATCTTACTTAATTCCCACGAGTAACTTCCATAATCACCAACACACCAATAAGCAAAGACCAGCCGGTGACAACCACTAATCAAGTTCCATAACTATATAGCGCCGCAATTCCCATGGCCTCCTCGCTAAAGAACCCTGAGTCACCTGTATCATAAATCACCCAATCACCTGCACCATTAAACTTAAATACGACTTCTACC------TCATCTTCCTTTAAAATATAACAAGCAGTTAATAATTCTGCTAACACCCCCGTAATAAACATTGCTAGTACAGCCTTATTAGACGTCCACGCCTCAGGATAAGGCTCAGTAGCCATAGCCGTAGTATATCCAAACACTACGAGTATACCCCCTAAATAAATTAAGAAAACCATTAAACCTAAAAATGATCCCCCAAAATTCAACACAATACCACAACCAATACCACCAGCCACAATTAAACCAAACCCACCATAAATTGGAGAAGGCTTTGAAGAAAAACTTACAAAGCTCACTACAAAAACTGTACTTAAAATAAATACAATGTATGTTATCAT-TATTCTCACATGGAATTTAACCATGACTAATGATATGAAAAACCATCGTTGTA-TTTCAACTATAAGAA-C-T----TAATGACCAACATTCGAAAATCACACCCCCTTATCAAAATTATTAACCACTCATTCATCGATCTACCCGCCCCATCTAACATCTCAGCATGATGAAACTTCGGCTCCCTTCTAGGAGTCTGCCTAATCCTACAAATCCTCACCGGCCTCTTTTTGGCCATACACTACACATCAGATACAATAACCGCCTTTTCATCAGTTACCCACATCTGTCGCGACGTTAATTATGGCTGAATCATCCGATATTTACACGCCAACGGAGCTTCTATATTCTTTATCTGCCTGTACATACATGTAGGACGGGGAATATATTACGGCTCCTACACCTTCTCAGAGACATGAAACATTGGAATCATACTATTATTTACAGTCATAGCCACAGCTTTTATGGGATACGTTCTACCATGAGGCCAAATGTCCTTCTGAGGAGCAACCGTAATCACTAACCTCCTGTCAGCAATTCCATACATCGGGACTGAACTAGTAGAATGAATCTGAGGGGGCTTCTCAGTAGACAAAGCCACCCTAACACGATTCTTTGCCTTCCACTTCATTCTTCCATTCATTATCTCAGCCTTAGCAGCAGTACACCTTTTATTCCTTCATGAAACAGGATCTAACAACCCCTCAGGAATTATATCCGATTCAGACAAAATCCCATTCCACCCATACTATACAATCAAAGACATCCTAGGTCTTCTAGTACTAGTTTTAACACTCATACTACTCGTCCTATTTTCACCAGACCTGCTAGGAGACCCAGACAACTATATCCCAGCCAACCCTTTAAATACCCCTCCCCATATTAAACCTGAATGATACTTCCTATTCGCATACGCAATTCTCCGATCCATCCCCAACAAACTAGGGGGAGTCCTAGCCCTAGTACTCTCCATCCTAGTACTAGCAATCATTCCAATCCTCCA-CACCTCCAAACAACGAGGAATAATGTTTCGACCACTAAGCCAATGTCTATTCTGACTCCTAGTAGCGGATCTCCTAACCCTAACATGAATCGGTGGCCAACCTGTAGAACATCCATTCATCACCATCGGCCAACTAGCCTCCATCCTATATTTCTCAACCCTCCTAATCCTAATACCCATCTCAGGCATTATTGAAAACCGTCTACTCAAATGAAGA----GTCTTTGTAGT--ATAT-AA-AATACTTTGGTCTTGTAAACCAAAAAAGGAGA--AC--ATA--TGCCCTCCCTAAGACT-----TCAAGGAAGAAGC-A--ACAG-CCCCACTATCAGCACCCAAAGCTGAAATTCT-----------------TTCT-TAA-ACTATTCCTTGCCAATA------CCAGAAAGCAACCCCATAACTTTCATAATTCATATATTGCATATACCCATACTGTGCTTGCCCAGTATGTCCTTATTTCC-CAC-AAA------AAACCAA-G---------TAAAACCCCCCAA------GTACCACAACCC-AAAAC--------------------------ACACAAT------------------------------------------------GTAAAATTAC---TCTATTA------------------------------------------------------------------------------------------------AC-CACCAA--CTCA-----------------------CCC----------------------------------------------------------------------------------------------------------------------------------------------------------------------------------------------------------------------------------------------------------------------------------------------------------------------------------------------------------CAGTTAGTATT-ATATACCCGTAT-----------------------T------ACATAAGACATACTATGTAT-ATCGTGCATT--AACTGCTAGTCC----CCATGAAT-A-TTAAGCATGTACAGT-A-GTTTATA--------------------------------------------------------------------------TATATTACATA--AGACATRMTAGTGCTTAATCG-TGCA----------------------------------------------------------------------------------TTT-ACCT---TAAGTCCAGG----------GCAGTTCTC----------TATGGACCTCAAC-----TAT-CCCAAAGAG-C-TTAACC-ACCTGGCCTCGAGAAACCAGCAATCCTTGC-TCGAACGTGTAC-CT-CTTCTCGCT--CCGGG-CCCATCT-CAACGTG-GGGGTTTCTA-TAACGGAACTATACCTGGCATCTGGTTCTTACT-TCAGGGCCATGGAAT-CCTTGAA--TCCAATCCTTC-AG-------TTCTCTCAAATAGGACATCTCGATGGACTAATGACTA-ATCAGCCCATGA------TCAC---------ACATAACTGTGG--TGTCATGCATTTGGTATC-TTTAATTTT-T-A-GGGGGTCGAACTTGCTATGA---------------------------------------CTCAGCTATGACC-------TA-AA------------------------------------------------GGTCCTGACTC-AGTCAA-ATATATTGTA------------GCTGGGCTT--ATTCTC-TATGCGGGGTCTC-CACA--CACA------------AACAGTC-----AAGGTGCTA----------------------------------------------------TTCAGTCAAT--GGTCACAGGACATATACTTAA---------ATTCCTATTGTTCC-ACAGGA----CACGG---------------------CAT-GCGCGCACCCACGTATACG------------------TGTACACGTGT----------------------------------------ACACGTAC------------ACACGTACAC----------------------------------------------------------------------------------------------------------------ACGTACACACGTAC--------------------------------------------------------------------------------------------------------------------------------------------------------------------------------------------------------------------------------------------------------------------------------------------------------------------------------------------------------------------------------------------------------------------------------------------------------------------------------------------------------ACACGTATACACGTACACACGTATACACGTATAC--ACGT-----------------------------ATAC-----ACGTATACACGCGAAC-------GCTTT-------AATTTAGTAAATAACTAGCTTA----ATCAAA--CCCCCCTTACCCCCCGTTAA----------------CCTTATTTATAATAATAC-GTGCCTAT--------------------TTATGTCTTGCCAAA-----CCCCAAAAACAAGAC------------------------------------------------TAGA-CCGTAC-C---TAAATATAAGG----------------------------------------------------------------------------------------------------------------------------------------CCT-A-AGAA---------AACGCTTATA-AGCT-TACCAA--------------------------TCCCCTATCATTACTAGCTACTAATACT---AAATCATA------ACTCT-GTT----------------------------------------------------------CGCAGTTATCTATAGATATACCGACCTGA-C--------------------------------------------TCTAATT-CGTCCCTATCGAA-C-----------------------------------------------------------------------------------------------------------------------------------------------------------------------------------------------------------------------------------------------------------------------------------------------------------------------------------------------------------------------------------------------------------------------------------------------------------------------------------------------------------------------------AACATTTTACATGTCCACGTTAG-----------------------------------------------------------CCCCA---------------------------------------------------------------------------------------------------------------------------------------------------------------------------------------------------------------------------------------------------------------------------------------------------------------------------------------------------------------------------------------------------------------------------------------------------------------CATCTCA----------------------------------------------------
>KP202273_Felis_bieti_isolate_FBI_mitochondrion,_complete_genome
GTTAATGTAGCTTAAACATA---TAAAGC-AAGGCACTG-AAAATGCCTAGATGAGTCGCCA-GACTCCATAAACA-C---AAAGGTTTGGTCCTGGCCTTTCCATTAGTTATTAATAAGATTACACATGCAAGCCTCCGCATCCCGGTGAA-AATG-CCCTCTAAGTC-AC---CCAGTGACCT-AAAGGAGCTGGTATCAAGCACACA----A-CTA-CAGTAGCTCATAACACCTTGCTC-AGCCACA-CCCCCACGGGATACAGCAGTGATAAAAATTAAGCCATGAATGAAAGTTCGACTAAGCTAT-ATTAA--AC--A-AGGGTTGGTAAATTTCGTGCCAGCCACCGCGGCCATACGATTAACCCAAACTAATAGA-TCCACGGCGTAAAGCGTGTTACAGAGAA---AAA----AATATACTAAAGTTAAATTTTAACTAGGCCGTAGAAAGCTACAGTTA-ACAT-AAAAATACA-GCACGAAAGTAACTTTAACACCT-CCGA-CTACACGACAGCTAAGACCCAAACTGGGATTAGATACCCCACTATGCTTAGCCCT-AAACTTAGATAGTTACCCTAAACAAAACTATCCGCCAG-AGAACTACTAGCAATAGCTTAAAACTCAAA-GGACTTGGCGGTGCTTTACATCCCTCTAGAGGAGCCTGTTCTAT-AATCGATAAACCCCGATATACCTCACCATCTCTTGCTA-ATTCAGCCTATATACCGCCATCTTCAGCAAACCCTA--AAAAGGAAGAAAAGTAAGCACAAGTATC-TTAAC-----ATAAAAAAGTTAGGTCAAGGTGTAGCTCATGAGAT-GGGAAGC-AATGGGCTACATTTTCTAAAA-TT-AGAA-CA-------------CCCACGAAGATCCTTACGAAA--C-TAAG-TATTAAAGGAGGATTTAGTAGTAAATTTGAGAATAGAGAGCTCAATTGAATCGGGCCATGAAGCACGCACACACCGCCCGTCACCCTCCTCAAGTGGTAACT-CCC-----------AAAAAACCTATT-----TAAATCA-T--CACACC-------------CACAAGAGGAGATAAGTCGTAACAAGGTAAGCATACTGGAAAGTGTGCTTGGAT---AACAAGATGTAGCTTAAA-C--AAAGCATCTG-GCTTACACCCAGAAGATTTCATATTAAACTGACCATCTTG-AG---CTAAAGCTAGCCC---A---AACACCTAC-----------------A-AACACAACT--AACACTA-GA-AAAT----AAA----ACAAAACATTTAGTC-ACC-TTATAAAAGTATAGGAGATAGAAATT-T------AACTTGGCGCTATAGAGAAAGTACCGCAAGGGAAAGATGAAAG--AT-A-AAA-TTAAAAGCACCACACAGC-AAAGATTACCCCTTGTACCTTTTGCATAATGAGTTAGCTAGA-A-CAACCTA-ACAAAGA-GAACTT-CAGCTAGGC-CCCCCGAAACCAGACGAGCTACCCATGAACAATCTATTACAGGATGAACTCGTCTATGTTGCAAAATAGTGAGAAGATTTGTGGGTAGAGGTGAAAAG-CCTAACGAGCCTGGTGATAGCTGGTTGCCCA-GAACAGAATCTTAGTTCAACTTTAAA-CTTACCTC-A-AAAA-------ACC--TAA-AATTCCAATGTAAGTTTAAAATATAGTCTAAAAAGGTACAGCTTTTTAGAC-CTAGGATACAGCCTTTATTAGAGAGT-AAGCA-TA-AATAT--TA----AACCATAGTTGGCCTAAAAGCAGCCATCAATTAA-GAAAGCGTTCAAGCTCAAC---AA-TCAAAGCATC--TTAATGTCAAA---AATAA------TGCAACCAA----CTCCTAAC-C--TAAA-ACTGGGCTAATCTATTTAA-TAATAGAAGCAATAATGCTAATATGAGTAA-CAAG-AA-A-TA-TTTCT-CCCTGCATAAGCTTATATCAG--AACGGAT-AA-CCACTGATAGTTAACAAC--AAGATATATATAACCTAACCA-T--AAA-CAAAATATC-AAAT-TAATTGTTAACCCAACACAGGTATGCAAA--TT-----A--GGGAAAGATTAAAAGAAGTAAAAGGAACTCGGCAAACAC-AAGCCCCGCCTGTTTACC-AAAAACATCACCTCTAGCATTTCTAGTATTAGAGGCACTGCCTGCCCGGTGAC--GCTAGTTAAACGGCCGCGGTATCCTGACCGTGCAAAGGTAGCATAATCATTTGTTCCCTAAATAGGGACTTGTATGAACGGCCACACGAGGGCTTTACTGTCTCTTACTTCCAATCCGTGAAATTGACCTTCCCGTGAAGAGGCGGGAATATAATAATAAGACGAGAAGACCCTATGGAGCTTTAATTAACCGACCC-AAAG-------AG--ACCATATGAAC-C--AACCGAC-AGGA--ACAACAAAC-CTCTA--T---ATGGGCCGACAATTTAGGTTGGGGTGACCTCGGAGAAT-AAAACAACCTCCGAG-TGA--TTT-AAATCTAGACTA-ACCAGTCGAAA----------------GTACTACATCA----CTTATTGATCCAAA----AA----CCTTGATCAACGGAACAAGTTACCCTAGGGATAACAGCGCAATCCTATTTCAGAGTCCATATCGACAA-TAGGGTTTACGACCTCGATGTTGGATCAGGACATCCCGATGGTGCAGCAGCTATCAAAGGTTCGTTTGTTCAACGATTAA-AGTCCTACGTGATCTGAGTTCAGACCGGAGTAATCCAGGTCGGTTTCTATCTATTT-AATAACTTCTCCCAGTACGAAAGGACAAGAGAAGTGAGGCCCACTTC-A-CCA-AAGCGCCTTTAACC-AAATAGATGAT-ATAAT-CTTAATCTAGACAGTTTA----TCC-AAAC-ACA-CTACCCG---AGAGCTCGGG-TTTGTTAGGGTGGCAGAGCCCGGTAACTGCATAAAACTTAAGCTTTTAT-TATCAGAGGTTCAATT--CCTCTCCTTAAC-A-AC-ATGTTTATAATTAATGTACTCTCACTAATTATTCCTATTCTCCTAGCTGTAGCCTTCCTAACCCTAGTCGAACGAAAAGTGCTAGGCTATATGCAACTTCGCAAAGGACCAAATGTCGTAGGACCATACGGCCTACTTCAACCTATCGCAGATGCTGTAAAACTCTTTACCAAAGAGCCTCTCCGACCCCTTACATCCTCCATATTAATATTCATCATAGCACCAATCCTAGCCCTCACACTAGCCCTAACCATATGAATCCCACTACCCATACCATACCCGCTCATTAACATAAACCTAGGAGTACTATTTATGCTAGCTATATCAAGCCTAGCTGTTTACTCCATCCTATGATCAGGGTGAGCCTCAAATTCAAAATATGCCCTAATCGGAGCCCTACGAGCCGTCGCCCAAACAATCTCATACGAAGTCACACTAGCCATCATTCTCCTATCAGTACTACTAATAAACGGATCCTTCACACTAGCCATACTAATCACCACTCAAGAATATATGTGACTAATCATTCCTGCATGACCCCTAGCCATAATATGATTTATCTCAACCCTAGCAGAGACCAATCGAGCCCCATTCGACCTGACAGAAGGAGAATCAGAACTAGTCTCCGGATTCAATGTAGAATATGCAGCAGGCCCCTTCGCCCTATTCTTCCTAGCAGAATATGCCAACATCATCATAATAAATATCCTCACAACAATCCTATTCTTCGGAGCATTCCACAGCCCTTATTTACCAGAACTATATACCATTAACTTTACAGTAAAGACCCTACTCCTAACAACTACTTTCTTATGGATCCGAGCATCCTACCCACGATTCCGATATGACCAACTAATACACCTCCTATGAAAAAACTTTCTGCCTCTCACCCTGGCCCTATGCATATGACATGTATCCCTACCTATCATCACAGCAAGTATCCCACCTCAAACAT------A-------AGAAATATGTCTGA-TAAAAGAGTTACTTTGATAGAGTAAAACATAGAGGT-TTA-AACCCTCTTATTTCTAGAATAATAGGAATCGAACCTAATCCTAAGAATCCAAAAATCTTCGTGCTACCATT--A-TTACACCATATTC--------TAAAGTAAGGTCAGCTAA-A-TAAGCTATCGGGCCCATACCCCGAAAATGTTGGTTTATACCCTTCCCATACTAATCAAACCCCCCATCTTTATTATTATTATATTAACCGTTATCTCAGGAACTATAATTGTAGTGACAACCTCCCACTGACTTCTAGTCTGAATTGGCTTTGAAATGAACCTATTAGCCATCATCCCCATCCTCATGAAAAAATACAACCCACGAGCCATAGAAGCAGCCACAAAATATTTCTTAACACAAGCAACCGCCTCCATAATTCTAATAATAGGAATCATTATCAACCTACTGCACTCGGGACAATGGACTGTACTAAAAGACCTTAATCCCATAGCATCAATCATAATAACAACCGCTCTAGCAATAAAACTAGGACTAGCCCCATTCCACTTCTGAGTACCCGAAGTTACACAAGGAATTTCTATATCATCAGGCTTAATTCTACTAACATGACAAAAAATTGCACCACTATCAATCCTCTACCAAATCTCATCCACCATTAACCCTAACCTAATCCTAACAATATCCATCTTATCAGTCATAATCGGAGGCTGAGGAGGCCTAAACCAAACACAACTACGAAAAATTATAGCATATTCCTCAATCGCCCATATAGGCTGAATAACAGCTATCATAATGTACAGCCCCACAATAATAATCTTAAACCTAACTATC-TACATCATTATAACACTAACCACCTTCATACTATTTATACACAACTCCACCACAACAACAGCATCCCTATCACAAACATGAAATAAAACCCCTCTAATCACCTCACTCATCCTAGTATTAATAATATCCCTGGGAGGCCTCCCCCCACTCTCCGGATTTATCCCAAAATGAATAATCATCCAAGAATTAACTAAAAATGAATTAATCATAATGCCAACATTACTAGCCATAACAGCACTACTTAACCTATACTTCTACATACGACTAACATACACCACCGCACTAACCATGTTCCCCTCAAACAACAGTATAAAAATAAAATGACGATTTGAATGCACAAAAAAAATAACCTTCCTACCCCCTCTAGTTGTAATGTCAACCATACTACTTCCACTCGCACCAATACTATCTATCCTGGATT-------AG-AAGTTTAGGTT-AAA---CTAGACCAAGAGCCTTCAAAGCTCTAAGCAAG--TCCTA-CAGACTTAACTTCTGCACA-TC-TAAACTATT-----CTAAGGACTGCAAGAATCTATCTTACATCAATTGATTGCAAATCAAACACTTTAA-TTAAGCTAAGTCCTC--ACTAGATTGG----TGGGCTCTAAC--CCCACG-AAATTTTAGTTAACAGCTAAATGCCCTAA-TCAAC-T-GGCTTCAATCCA-CTTCTCCCGCCG---TCT-A-GAAAAAAAAGGCGGGAGAAGCCCCGGCAGCG---CC-AAGCTGCTTCTTTGAATTTGCAATTCAACATGA------CATTCACCGCAGGAC-TTGGTAAAAAGAGGGC-TC--GAA-CCTCTGTCTTTAGATTTACAGTCTAATG-CTT--ACTCAGCCATTTTA----CC-------------TATGTTCATAAACCGTTGACTATTTTCAACTAATCACAAAGATATTGGTACTCTTTACCTTTTATTCGGTGCCTGAGCTGGCATGGTGGGGACTGCTCTTAGTCTTCTAATCCGGGCCGAACTGGGCCAACCTGGTACACTACTAGGAGATGATCAGATTTACAATGTAATCGTCACTGCCCATGCTTTTGTAATGATCTTTTTTATGGTAATGCCTATTATAATTGGAGGATTCGGAAACTGATTGGTCCCATTAATAATTGGAGCTCCTGACATAGCATTTCCCCGAATAAACAACATGAGCTTCTGACTCCTCCCCCCATCCTTTCTACTCTTACTCGCCTCATCTATGGTAGAAGCCGGAGCAGGAACTGGCTGAACAGTATACCCACCCCTAGCCGGCAACCTGGCTCATGCAGGAGCATCCGTAGACCTAACTATTTTTTCACTACACCTGGCAGGTGTCTCCTCAATCTTGGGTGCTATTAATTTCATTACTACTATTATTAATATAAAACCTCCTGCCATGTCCCAATATCAAACACCTCTATTTGTCTGATCAGTCTTAATCACTGCTGTCTTACTACTTCTATCACTTCCAGTCTTAGCAGCGGGAATCACTATATTACTAACAGATCGAAACCTAAACACCACATTCTTTGACCCCGCTGGGGGAGGAGATCCTATCTTATACCAACACTTATTCTGATTCTTTGGCCATCCAGAAGTTTACATTTTAATCCTACCCGGTTTTGGGATAATTTCACATATTGTTACCTACTATTCAGGTAAAAAAGAACCCTTTGGCTACATGGGAATAGTTTGAGCCATGATATCAATCGGCTTCCTGGGCTTTATCGTATGAGCCCATCACATGTTTACTGTAGGAATGGATGTAGACACACGAGCATACTTTACATCAGCCACTATAATTATTGCCATTCCTACCGGGGTGAAAGTATTTAGTTGACTGGCTACTCTTCATGGAGGTAATATTAAATGGTCCCCTGCTATATTATGAGCCTTAGGCTTTATTTTCCTATTTACCGTAGGAGGCCTAACGGGAATTGTACTAGCAAACTCTTCATTAGACATTGTTCTTCACGACACATATTACGTAGTGGCCCACTTTCACTATGTCTTGTCAATAGGAGCAGTATTCGCTATCATAGGAGGCTTCGTCCATTGATTCCCCCTATTCTCAGGATATACCCTTGACAACACTTGAGCAAAGATTCACTTTACGATTATGTTTGTAGGAGTCAATATAACGTTCTTCCCTCAACACTTCCTAGGTCTGTCCGGAATGCCACGACGTTATTCTGACTACCCAGATGCATATACAACTTGAAATACGATTTCCTCAATAGGCTCTTTCATCTCATTAACGGCAGTCATGTTAATAGTTTTCATAGTGTGAGAAGCTTTCGCATCCAAGCGAGAAGTGGCCATAGTAGAACTAACCACAACTAATCTTGAGTGATTGCATGGATGTCCTCCTCCGTACCACACATTTGAAGAGCCAGCTTACGTGCTATTA----AAAT----------------AAGAAAGGAAGGAATCGAA-CCCTCTTTAACTGGTTTCAAGCCAATGCCATAACCATTATGTCTTTCTCAAT--TAG--GAAGTATTAGTAAAACAATTACATAACTTTGTCGAAGTTAAATTATAGGCTTGAA-TCCTATATGCTTC-AATGGCGTATCCCTTTCAACTAGGTTTCCAAGATGCTACATCCCCCATTATAGAAGAACTCCTACACTTTCACGACCACACACTAATAATTGTATTTTTAATCAGCTCTTTAGTTCTCTATATTATCTCGTTGATGCTAACAACCAAGCTCACGCACACGAGTACGATAGATGCTCAAGAAGTAGAAACCATCTGAACCATCCTACCTGCTATTATCCTGATTCTTATCGCCCTGCCCTCCTTACGAATTCTCTATATAATGGACGAAATCAACAACCCCTCCCTCACAGTAAAAACCATAGGACATCAATGATATTGAAGTTATGAGTACACTGACTACGAAGACTTGAATTTTGACTCTTACATAATCCCTACCCAAGAGCTAAAACCAGGAGAACTCCGGCTATTGGAAGTTGACAACCGAGTAGTTTTACCAATAGAAATGACCATTCGCATGTTAATCTCATCAGAAGATGTGTTACACTCATGAGCCGTCCCATCCCTAGGCCTAAAAACTGATGCTATCCCAGGCCGATTAAATCAAACAACTCTAATAGCTACACGACCTGGTTTATATTATGGCCAATGCTCAGAAATCTGTGGCTCAAACCATAGCTTCATACCCATTGTTCTCGAATTAGTCCCACTAACGTACTTTGAAAAATGATCTGCATCTATACTGTAA-------------------------------------------------------------------------ATTCATTAAGAAGCT-AAA--TAAGCATTAACCTTTTAAGTTAAAGAC-TGGGGGTTT---AA-ATCTCCCCTTAATG-ACATGCCACAACTAGATACATCCACCTGATCCATCACTATTATATCAATAATTATAACACTATTTATTGTATTCCAACTAAAAATCTCAAAATAC-TTATATCCATCAAACCCAGAACCTA-------AATCCATAACCACACTAAAACAACTT------AATCCCTGAGAAAAAAAATGAACGAAAATCTATTCGCCTCTTTCACTACCCCAACAATAATAGGATTACCTATTGTTATTTTAATTATTATATTTCCAAGTATTTTATTCCCTTCACCTAACCGACTAATTAATAATCGCCTAGTTTCACTCCAACAATGACTAGTACAATTAACATCAAAACAAATACTGGCTATTCATAATCATAAAGGACAAACCTGAGCCCTAATATTAATGTCCCTAATTCTATTTATTGGGTCAACAAACTTATTAGGCCTGTTACCCCACTCATTCACCCCAACTACCCAATTATCAATAAATTTAGGAATAGCTATCCCGCTATGAGCCGGCACTGTAATTACCGGGTTTCGCCACAAGACTAAAGCATCTCTGGCCCACTTTCTACCACAAGGAACACCTGTCCCCCTAATTCCTATGCTTGTAGTCATTGAGACTATCAGCCTCTTTATCCAACCCATAGCTCTCGCCGTACGACTTACAGCCAACATCACCGCAGGTCACCTATTAATACATCTAATTGGAGGAGCCGTCCTAGCCCTGATAAA---CATTAGCACCTCTATTGCCTTAATTACCTTTACCATTCTCATTTTACTAACAATCCTTGAATTTGCCGTAGCCCTAATCCAAGCCTATGTTTTTACCCTACTAGTAAGCCTATACTTACATGATAACACCTAATGACCCACCAAACCCATGCATACCACATAGTCAACCCTAGCCCATGGCCACTTACAGGAGCCCTTTCAGCCCTCTTAATAACCTCAGGCCTGGCTATATGATTCCACTACAACTCAACACTACTGTTAACCCTTGGAATAACTACCAACCTACTAACTATATATCAATGATGACGAGACATTATCCGAGAAAGCACATTCCAAGGCCATCATACAACTATCGTTCAAAAAGGCCTTCGATACGGAATAATCCTCTTTATCATCTCAGAAGTATTCTTTTTCGCAGGCTTCTTCTGGGCCTTCTACCACTCAAGCCTAGCCCCAACCCCCGAGCTAGGAGGATGCTGACCACCAACAGGCATTATTCCCCTGAACCCCCTGGAAGTTCCACTACTTAATACCTCCGTGCTTCTAGCCTCCGGAGTATCAATCACCTGAGCTCACCACAGTTTGATGGAGGGAAATCGAAAACACATGCTCCAAGCACTATTTATTACAATCTCTTTAGGGGTCTACTTTACACTCCTCCAAGCCTCCGAATACTATGAAACATCATTCACGATCTCGGACGGAGTATACGGATCTACCTTCTTCATGGCCACAGGATTCCATGGGCTACATGTAATTATTGGCTCTACTTTCCTAATTGTATGCTTCTTGCGCCAACTAAAATATCATTTTACATCAAATCACCACTTCGGATTTGAAGCCGCCGCCTGATATTGACACTTCGTAGACGTAGTTTGACTATTCCTATACGTTTCTATTTATTGATGAGGATCCTA-TTCCTTTAGTATTAA-TAAGTACAGTTGACTTCCAATCAACCAGTTTCGGTA-T---A--ACCCGAAAAGGAATAATAAATGTAATACTTGCCTTACTTACCAATACACTCCTGTCTACACTACTTGTACTCATCGCATTCTGATTGCCCCAACTAAACATCTATGCAGAAAAAGCAAGCCCCTATGAGTGCGGATTTGATCCTATAGGATCCGCCCGCCTACCTTTCTCCATAAAATTCTTCTTGGTAGCCATTACATTCTTGCTATTTGACCTAGAAATTGCACTACTACTCCCCCTTCCCTGAGCCTCACAAACAGACAAACTACCAACCATACTCACTATAGCCCTTCTACTAATCTCATTACTAGCCGCAAGCCTAGCCTACGAATGAACCCAAAAAGGACTAGAATGAACTGAATA-TGATAATTAGTTTAA-ACC-AAAACAAATGATTTCGACTCATTAGATTATAGCT--CACCCTATAATTATC-AA-ATGTCCATAGTCTACATTAATATTTTCCTGGCTTTCATCATGTCACTCATAGGACTACTAACATATCGATCCCACTTAATGTCTTCCCTCCTGTGTCTAGAAGGCATGATATTATCCCTATTCATTATAATAACCGTAGCCATCCTAAACAACCATCTCACACTAGCCAGCATAACCCCCATTATCCTATTAGTATTTGCAGCTTGTGAGGCAGCACTAGGTTTATCTCTACTAGTAATAGTATCAAATACATATGGCACTGACTATGTACAAAACCTAAACCTCCTACAATGCTAAAAATTATTATCCCCACTGCTATACTCATACCAATAACATGACTATCAAAACCTAACATAATCTGAATCAACTCAACAACCTACAGCCTACT---AATTAGTCTTATTAGCCTCTCCTACCTAAACCAATTGGGTGACAATAGTCTAAATTTTTCACTGTTATTTTTCTCAGACTCACTCTCCGCACCTTTACTAGTACTAACAACATGACTCCTACCGCTAATACTCATAGCCAGCCAATCACACCTATCAAAAGAAACTCCTAGTCGAAAAAAACTATACATCACAATACTCACTCTCCTGCAGCTTCTTTTGATTATAACATTTACCGCTACAGAACTAATTATATTTTACATTTTATTTGAAGCCACATTAATCCCCACCTTAATCATCATTACCCGATGGGGTAACCAGACAGAGCGATTAAACGCCGGCCTATACTTTCTATTTTACACTCTAGTAGGCTCACTACCCCTTTTAGTCGCACTACTGTATATCCAGAATACAACAGGAACTTTAAATTTCCTGATCATCCAATACTGAGCCAAGCCCATCTCAACCACC---TGGTCCAATATTTTCCTCTGACTAGCATGCATGATAGCATTTATAGTAAAAATACCTCTATATGGACTCCACCTATGATTGCCAAAAGCACATGTTGAAGCTCCCATCGCTGGTTCAATAGTACTTGCCGCCGTATTACTAAAACTAGGGGGATACGGAATAATGCGTATTACAGTCCTACTTAACCCCGCAACGAACCAAATG-GCATACCCCTTTATAATATTATCCCTGTGAGGAATGGTTATAACAAGCTCCATTTGCCTACGCCAAACAGACCTAAAATCCCTAATCGCATACTCATCCGTAAGTCACATGGCCCTAGTAATTGTAGCAGTACTGATCCAAACACCCTGAAGCTATATAGGAGCTACAGCCCTAATAATTGCTCACGGACTGACCTCATCTATGCTATTCTGCCTTGCAAACTCAAACTATGAACGAGTACATAGCCGAACAATAATCCTAGCCCGGGGCCTACAAACTATCCTCCCCCTAATAGCTGCCTGATGACTACTAGCTAGCCTCGCAAACCTAGCCCTACCACCCACAATTAATCTAATCGGAGAGCTATTCGTAGTAATAGCCTCCTTCTCATGATCAAACATAACCATTATCCTAATGGGTACTAATATCATCATTACAGCCCTATACTCCCTCTACATACTTATTATGACTCAACGAGGCAAATACACACACCACATTAAAAATATCAACCCATCATTTACACGAGAAAACGCCCTAATAGCCCTCCACCTACTCCCCCTTCTCCTCCTATCACTTAACCCTAAGATTGTACTAGGCCCCGTTTACTGTAAATATA-GTTT-AATAAAAACATTAGATTGTGAAT-CTAATAATGGAAGTGC-AAGTCTTCTTATTT-ACC-GA-AAAAGT-A-T---GCAAGAACTGCTAATTC-ATGC-CTCCACGTATAAAA-ACGTGGCTTTTTC-AACTTTTATAGGATAGAAGTAATCCATTGGTCTTAGGAACCAAAAA--ATTGGTGCAACTCCAAATAAAAGTAATAAACCTATTTACCCCAC---TCATACTAACTACAATATTTATTCTACTCCTGCCCATCATTATATCTAACACCCAACTGTATAAAAACAGCCTATATCCCCACTATGTAAAAACCACAATCTCTTACGCCTTCATCATCAGCATAATCCCAACTATAATATTTATCTCCTCAGGACAAGAAGCAGTTATCTCAAACTGACACTGACTATCAATCCAAACTCTCAAGCTATCACTAAGCTTTAAAATAGATTATTTCTCAACCATCTTTATCCCCGTAGCGCTTTTCGTCACATGGTCCATCATAGAATTCTCAGTATGGTACATACACTCAGACCCATACATCAACCGATTCTTTAAATATCTCCTCATATTCCTAATCACTATGATAATTCTAGTTACCGCCAACAATCTATTTCAACTATTCATCGGTTGAGAGGGAGTAGGAATTATATCTTTTCTACTTATCGGATGATGATATGGCCGAGCAGATGCAAACACTGCCGCCCTACAAGCAATTCTCTACAACCGCATTGGAGACGTAGGCTTTATCATAGCCATAGCATGATTTCTCACCAACTCAAACGCATGGGACTTCCAACAAATCTTTATCACCCAACACGAGAACCTAAATATTCCATTACTAGGGCTTCTATTAGCAGCCACAGGTAAATCCGCCCAATTCGGCCTACATCCGTGACTGCCATCAGCCATAGAAGGCCCAACTCCTGTCTCCGCCCTACTCCACTCTAGTACAATAGTCGTAGCAGGGGTCTTCTTACTTATCCGCTTTTACCCGCTCATAGAACAAAACAAAACTATACAAACTCTCACCCTATGTTTAGGAGCTATTACAACCTTGTTCACAGCTATTTGTGCTCTCACACAAAATGATATCAAAAAAATTGTTGCCTTTTCAACCTCAAGCCAACTGGGCCTAATAATTGTAACCATTGGGATTAACCAACCTTACCTCGCATTTCTACACATTTGCACACACGCATTCTTCAAAGCCATGCTATTCATATGTTCAGGATCAATTATCCACAATCTGAACGACGAACAAGACATTCGAAAAATAGGCGGATTATACAAACCAATGCCCTTCACCACTACCTCCCTAATCATTGGAAGCCTCGCACTCACAGGTATACCTTTCCTAACAGGTTTTTATTCCAAAGACCTAATCATCGAGACAGCCAACACGTCGTATACCAACGCCTGAGCCCTACTAATTACTCTCATTGCCACATCCCTTACAGCTGCCTACAGTACTCGAATTATATTCTTTGTGCTACTAGGACAACCACGATTCAATACCTTGAATCTAATCAATGAAAATAATACCCACCTCATCAACTCCATTAAACGTCTCTTAATTGGAAGTATCTTTGCAGGATATCTAATTTCTTACAACATCCCCCCAACAACTATCCCACAAATAACTATACCCTACTATCTAAAACTAACAGCTCTTGCCGTGACTATCGCAGGCTTCATCCTAGCATTAGAACTTAATCTCGCGGCTAAAAACTTAAAATTTACATACCCTTCAAACCTCTTTAAGTTTTCCAACCTCTTAGGGTACTTTCCAATTGTAATACACCGCCTCCCATCAAAAATGAGCCTAACTATGAGCCAAAAATCCGCATCGATACTATTAGACATAATTTGACTAGAAAATGTATTACCAAAATCCATCTCCTTATTCCAAATAAAAATGTCAACTACTGTATCTAATCAGAAAGGACTAGTCAAACTCTACTTTTTATCTTTCATAATCACCCTAGCC------CTCAGC--------CTAATCCTACTTAATTCCCACGAGTAACTTCCATAATCACCAACACACCAATAAGCAAAGACCAGCCGGTGACAACCACTAATCAAGTTCCATAACTATATAGCGCCGCAATTCCCATGGCCTCCTCACTAAAGAACCCTGAGTCACCTGTATCATAAATTACCCAATCACCTGCACCATTAAACTTAAATACGACTTCTACC------TCATCCTCCTTTAAAATATAACAAGCAGTTAATAATTCTGCTAACACCCCCGTAATAAACATTGCTAGTACAGCCTTATTAGACGTCCACGCCTCAGGATAAGGCTCAGTAGCCATAGCCGTAGTATATCCAAACACTACGAGTATACCCCCTAAATAAATTAAGAAAACCATTAAACCTAAAAATGATCCCCCAAAATTCAACACAATACCACAACCAATACCACCAGCCACAATCAAACCAAACCCACCATAAATTGGAGAAGGCTTTGAAGAAAAACTTACAAAGCTCACTACAAAAACTGTACTTAAAATAAATACAATGTATATTATCAT-TATTCTCACATGGAATTTAACCATGACTAATGATATGAAAAACCATCGTTGTA-TTTCAACTATAAGAA-C-T----TAATGACCAACATTCGAAAATCACACCCCCTTATCAAAATTATTAACCACTCATTCATCGATCTACCCACCCCATCTAACATCTCAGCATGGTGAAACTTCGGCTCCCTTCTAGGAGTCTGCCTAATCTTACAAATCCTCACCGGCCTCTTTTTGGCCATACACTACACATCAGACACAATAACCGCCTTTTCATCAGTTACCCACATTTGCCGCGACGTTAATTATGGCTGAATCATCCGATATTTACACGCCAACGGAGCTTCTATATTCTTTATCTGCCTGTACATACATGTAGGACGGGGAATATATTACGGCTCCTACACCTTCTCAGAGACATGAAACATTGGAATCCTACTATTATTTACAGTCATAGCCACAGCTTTTATGGGATACGTCCTACCATGAGGCCAAATGTCCTTCTGAGGAGCAACCGTAATCACTAACCTCCTGTCAGCAATTCCATACATCGGGACTGAACTAGTAGAATGAATCTGAGGGGGCTTCTCAGTAGACAAAGCCACCCTAACACGATTCTTTGCCTTCCACTTCATTCTTCCATTCATTATCTCAGCCTTAGCAGCAGTACACCTCTTATTCCTTCATGAAACAGGATCTAACAACCCCTCAGGAATTACATCCGATTCAGACAAAATCCCATTCCACCCATACTATACAATCAAAGACATCCTAGGTCTTCTAGTACTAGTTTTAACACTCATACTACTCGTCCTATTTTCACCAGACTTGCTAGGAGACCCAGACAACTACATCCCAGCCAACCCTTTAAGTACCCCTCCCCATATTAAACCTGAATGATACTTCCTATTCGCATACGCAATTCTCCGATCCATCCCCAACAAACTAGGGGGAGTCCTAGCCCTAGTACTCTCCATCCTAGTACTAGCAATCATTCCAATCCTCCA-CACCTCCAAACAACGAGGAATAATGTTTCGACCACTAAGCCAATGTCTATTCTGACTCCTAGTAGCGGATCTCCTAACCCTAACATGAATCGGTGGCCAACCTGTAGAACACCCATTCATCACCATCGGCCAACTAGCCTCCATCCTATATTTCTCAACCCTCCTAGTCCTAATACCCATCTCAGGCATTATTGAAGACCGTCTACTCAAATGAAGA----GTCTTTGTAGT--ATAT-AA-AATACTTTGGTCTTGTAAACCAAAAAAGGAGA--AC--ATA--TGCCCTCCCTAAGACT-----TCAAGGAAGAAGC-A--ACAG-CCCCACTATCAGCACCCAAAGCTGAAATTCT-----------------TTCT-TAA-ACTATTCCTTGCCAATA------CCAGAAAGCAACCCCATAACTTTCATTATTCATATATTGCATATACCCATACTGTGCTTGCCCAGTATGTCCTTATTTCC-CAC-AAA------AAACCAA-G---------TAAAAACCCCCAA------GTACCACGACCCAAAAAC--------------------------ACACAAT------------------------------------------------GTAAAATTAC---TCTATTA------------------------------------------------------------------------------------------------AC-CACCAA--CTCA-----------------------CCC----------------------------------------------------------------------------------------------------------------------------------------------------------------------------------------------------------------------------------------------------------------------------------------------------------------------------------------------------------CAGTTAGTATT-ATATACCCATA------------------------T------ACATAAGACATACTATGTAT-ATCGTGCATT--AATCGCTAGTCC----CCATGAAT-A-TTAAGCATGTACAGT-A-GTTTATA--------------------------------------------------------------------------TATATTACATA--AGACATGATAGTGCTTAATCG-TGCA----------------------------------------------------------------------------------TTT-ACCC---TAAGTCCAGG----------ACAGTCTCC----------TATGGACCTCAAC-----TAT-CCCAAAGAG-C-TTAATC-ACCTGGCCTCGAGAAACCAGCAATCCTTGC-TCGAACGTGTAC-CT-CTTCTCGCT--CCGGG-CCCATTT-CAACGTG-GGGGTTTCTA-TAACGGAACTATACCTGGCATCTGGTTCTTACT-TCAGGGCCATGGAAT-CCTTGAA--TCCAATCCTTC-AA-------CTCTCTCAAATGGGACATCTCGATGGACTAATGACTA-ATCAGCCCATGA------TCAC---------ACATAACTGTGG--TGTCATGCATTTGGTATC-TTTTATTTT-T-A-GGGGGTCGAACTTGCTATGA---------------------------------------CTCAGCTATGACC-------TA-AA------------------------------------------------GGTCCTGACTC-AGTCAG-ATATATTGTA------------GCTGGGCTT--ATTCTC-TATGCGGGGCTCC-CACACGCACA------------GACAGTC-----AAGGTGCTA----------------------------------------------------TTCAGTCAAT--GGTCACAGGACATATACTTAA---------ATTCCTATTGTTCC-ACAGGA----CACGG---------------------CAT-GCGCGCACCCACGTATACG------------------TGTACACGTGT----------------------------------------ACACGTAC------------ACACGTACAC----------------------------------------------------------------------------------------------------------------ACGTACACACGTACACACGTA----CACACGT------------------------------------------------------------------------------------------------------------------------------------------------------------------ACACACGTACACACGTG----------TACACGTGTACACGTACACACGTACAC-------------------------------------------------------------AC--GTACACACGTACACACGTACAC----------------ACGTACACACGTACACACGTACACACGTACACACGTAC----------------------------------------ACACGTGTACACGTACACACGTACACACGTACACACGTACACACGTG-------------------------TACACGTACACACGTACACACGTACACACGTGTAC--ACGT-----------------------------ATAC-----ACGTATACACGCGAAC-------GCTTT-------AATTTAGTAAATAACTAGCTTA----ATCAAA--CCCCCCTTACCCCCCGTTAA----------------CCTTATTTATAATAATAC-GTGCCTAT--------------------TTATGTCTTGCCAAA-----CCCCAAAAACAAGAC------------------------------------------------TAGA-CCGTAC-C---TAAATATAAGG----------------------------------------------------------------------------------------------------------------------------------------CCT-A-AGAA---------AACGCTTATA-AGCT-TACCAA--------------------------TTCCCTATCATTACTAGCTACTAATACT---AAATCATA------ACTCT-GTT----------------------------------------------------------CGCAGTTATCTATAGATATACCGACCTGA-C--------------------------------------------TCTAATT-CGTCCCTATCGAA-C-----------------------------------------------------------------------------------------------------------------------------------------------------------------------------------------------------------------------------------------------------------------------------------------------------------------------------------------------------------------------------------------------------------------------------------------------------------------------------------------------------------------------------AACATTTTACATGTCCACGTTAG-----------------------------------------------------------CCCCA---------------------------------------------------------------------------------------------------------------------------------------------------------------------------------------------------------------------------------------------------------------------------------------------------------------------------------------------------------------------------------------------------------------------------------------------------------------CATCCCG----------------------------------------------------
>NC_028307_Felis_chaus_isolate_FCH_mitochondrion,_complete_genome
GTTAATGTAGCTTAAACATA---CAAAGC-AAGGCACTG-AAAATGCCTAGATGAGTCGCCA-GACTCCATAAACA-T---AAAGGTTTGGTCCTGGCCTTTCCATTAGTTATTAATAAGATTACACATGCAAGCCTCCGCATCCCGGTGAA-AATG-CCCTCTAAGTC-AT---CCAGTGACCT-AAAGGAGCTGGTATCAAGCACACA----A-CCA-CAGTAGCTCATAACACCTTGCTC-AGCCACA-CCCCCACGGGATACAGCAGTGATAAAAATTAAGCCATGAATGAAAGTTCGACTAAGCTAT-ATTAA--AC--A-AGGGTTGGTAAATTTCGTGCCAGCCACCGCGGTCATACGATTAACCCAAACTAATAGA-CCCACGGCGTAAAGCGTGTTACAGAG-----AAA----AATATACTAAAGTTAATTCTTAACTAGGCCGTAGAAAGCTACAGTTA-ACAT-AAAAATACA-GCACGAAAGTAACTTTAATACCT-CCGA-CTACACGATAGCTAAGACCCAAACTGGGATTAGATACCCCACTATGCTTAGCCCT-AAACTTAGATAGTTGCCCTAAACAAAACTATCCGCCAG-AGAACTACTAGCAACAGCTTAAAACTCAAA-GGACTTGGCGGTGCTTTACATCCCTCTAGAGGAGCCTGTTCTAT-AATCGATAAACCCCGATATACCTCACCATCTCTTGCTA-ATTCAGCCTATATACCGCCATCTTCAGCAAACCCTA--AAAAGGAAGAAAAGTAAGCACAAGTATC-TTAAC-----ACAAAAAAGTTAGGTCAAGGTGTAGCTCATGAGAT-GGGAAGT-AATGGGCTACATTTTCTAAAA-TT-AGAA-CA-------------CCCACGAAAATCCTTATGAAA--C-TAAG-TATTAAAGGAGGATTTAGTAGTAAATTTGAGAATAGAGAGCTCAATTGAATCGGGCCATGAAGCACGCACACACCGCCCGTCACCCTCCTCAAGTGGTAGTT-CCC-----------AAAAAACCTATT-----TAAATTA-C--TACACC-------------CACAAGAGGAGATAAGTCGTAACAAGGTAAGCATACTGGAAAGTGTGCTTGGAT---AACAAGATGTAGCTTAAA-C--AAAGCATCTG-GCTTACACCCAGAAGATTTCATATTAAACTGACCATCTTG-AG---CCAAAGCTAGCCC---A---AACATCCAT-----------------A-AACACAACT--AATACTA-GA-AAAT----AAA----ACAAAACATTCAGTT-GCT-TTA-AAAAGTATAGGAGATAGAAATT-T------AACTTGGAGCTATAGAGAAAGTACCGCAAGGGAAAGATGAAAG--AC-A-AAA-TTAAAAGCACTACACAGC-AAAGATTACCCCTTGTACCTTTTGCATAATGAGTTAGCTAGA-A-CAACCTA-ACAAAGA-GAACTT-TAGCTAGGT-CTCCCGAAACCAGACGAGCTACCCACGAACAATCTATTACAGGATGAACTCGTCTATGTTGCAAAATAGTGAGAAGATTTATGGGTAGAGGTGAAAAG-CCTAACGAGCCTGGTGATAGCTGGTTGCCCA-GAACAGAATCTTAGTTCAACTTTAAA-CTTACCTC-A-AAAA-------CCC--TAA-AATTCCAATGTAAGTTTAAAATATAATCTAAAAAGGTACAGCTTTTTAGAA-TTAGGATACAGCCTTTATTAGAGAGT-AAGCA-TA-AGCA---TA----AACCATAGTTGGCTTAAAAGCAGCCATCAATTAA-GAAAGCGTTCAAGCTCAAC---AA-TCAAAACATC--TTAATGTCAAA---AATAA------TGCAACCAA----CTCCTAAT-T--TAAA-ACTGGGCTAATCTATTTTA-TAATAGAAGCAATAATGCTAATATGAGTAA-CAAG-AA-A-TA-CTTCTCCCCTGCATAAGCTTATATCAG--AACGGAT-AA-CCACTGATAGTTAACAAC--AAGATATATATAACCCAACCA-T--AAA-CAAAATATC-AAAT-TAATTGTTAACCCAACACAGGCATGCAAA--TT-----A--GGGAAAGATTAAAAGAAGTAAAAGGAACTCGGCAAACAC-AAGCCCCGCCTGTTTACC-AAAAACATCACCTCTAGCATTTCCAGTATTAGAGGCACTGCCTGCCCGGTGAC--GCTAGTTAAACGGCCGCGGTATCCTGACCGTGCAAAGGTAGCATAATCATTTGTTCCCTAAATAGGGACTTGTATGAACGGCCACACGAGGGCTTTACTGTCTCTTACTTCCAATCCGTGAAATTGACCTTCCCGTGAAGAGGCGGGAATATAATAATAAGACGAGAAGACCCTATGGAGCTTTAATTAACCGACCC-AAAG-------AG--ACCCTATTAAT-T--AACCGAC-AGGA--ACAACAAAT-CTCTA--T---GTGGGCCGACAATTTAGGTTGGGGTGACCTCGGAGAAC-AAAACAACCTCCGAG-TGA--TTT-AAATCTAGACTA-ACCAGTCGAAA----------------GTATTACATCA----CTTATTGATCCAAA----AA----CCTTGATCAACGGAACAAGTTACCCTAGGGATAACAGCGCAATCCTATTTAAGAGTCCATATCGACAA-TAGGGTTTACGACCTCGATGTTGGATCAGGACATCCCGATGGTGCAGCAGCTATCAAAGGTTCGTTTGTTCAACGATTAA-AGTCCTACGTGATCTGAGTTCAGACCGGAGTAATCCAGGTCGGTTTCTATCTATTT-AATAACTTCTCCCAGTACGAAAGGACAAGAGAAGTAAGGCCCACTTC-A-CCA-AAGCGCCTTTAACC-AAATAGATGAT-ATAAT-CTTAATCTAGACAGTTTA----TCT-AATT-ATA-TTACCCG---AGAGCTCGGG-TTTGTTAGGGTGGCAGAGCCCGGTAACTGCATAAAACTTAAGCTTTTAT-TATCAGAGGTTCAATT--CCTCTCCTTAAC-A-AC-ATGTTCATAGTCAATGTGCTCTCACTAATTATCCCCATTCTCCTCGCTGTAGCTTTCCTTACCCTAGTTGAACGAAAAGTGTTAGGCTACATACAACTCCGCAAAGGACCAAATGTCGTAGGACCATACGGCTTACTCCAACCTATTGCAGACGCTGTAAAACTCTTCACCAAAGAGCCCCTTCGACCCCTCACATCCTCCATATTAATATTCATTATAGCACCGATTCTAGCCCTCACACTAGCCCTAACTATATGAATCCCACTACCTATACCATACCCACTTATTAACATAAACCTAGGGGTATTATTTATATTAGCCATATCAAGCCTAGCCGTCTATTCCATCCTATGATCAGGATGGGCCTCAAATTCAAAATATGCCCTAATTGGAGCCCTGCGAGCCGTCGCCCAAACAATCTCATATGAAGTCACATTAGCCATCATTCTTTTATCAGTACTACTAATAAATGGATCCTTCACACTAGCCATACTAATCACCACTCAAGAATATATATGATTAATCATCCCTGCATGACCTCTGGCCATAATATGATTTATCTCAACCCTAGCAGAGACCAATCGAGCCCCATTCGACCTAACAGAAGGAGAATCAGAGCTAGTCTCCGGATTCAATGTAGAATACGCAGCAGGCCCCTTCGCCCTATTCTTCCTAGCAGAATATGCTAACATTATCATAATAAATATTCTCACAACAATCCTATTCTTCGGAGCATTCCATAGCCCTTACATACCAGAACTATATACTATCAACTTTACAGTAAAGACTTTGCTTCTAACAATCACCTTCTTATGGATCCGAGCATCCTACCCACGATTCCGATATGACCAGCTAATACACCTCCTATGAAAAAACTTCCTACCTCTCACCCTAGCCTTATGCATATGGCACGTATCACTACCAATCATCACAGCAAGCATCCCACCTCAAACAT------A-------AGAAATATGTCTGA-CAAAAGAGTTACTTTGATAGAGTAAAACATAGAGGT-TTA-AACCCTCTTATTTCTAGAATAATAGGAATCGAACCTAATCTTAAGAATCCAAAAATCTTCGTGCTACCATT--A-TTACACCATATTC--------TAAAGTAAGGTCAGCTAA-A-TAAGCTATCGGGCCCATACCCCGAAAATGTTGGTTTATATCCTTCCCATACTAATCAAACCCCCCATTTATATTATTATTATATTAACCGTTATCTCAGGAACTATAATTGTAGTAACAACCTCCCACTGACTCATAGTCTGAATTGGCTTTGAAATAAACCTATTAGCCATTATCCCCATCCTCATAAAAAAATATAACCCACGAGCTATAGAAGCAGCTACAAAATACTTTTTAACACAAGCAACCGCCTCCATAATCCTAATAATAGGAATTATCATCAACCTACTGCACTCAGGGCAATGAATTATATTAAAAGACCTTAACCCAATAGCATCGACCATAATAACAGCCGCTCTAGCAATAAAACTAGGACTAGCCCCATTCCACTTCTGAGTGCCCGAAGTCACACAAGGAATTTCTATATCATCAGGCTTAATTCTATTAACATGACAAAAAATCGCACCACTATCAATTCTCTACCAAATCTCATCCACTGTTAACCCTAACCTAATCTTAACAATATCCATTCTATCAGTCATAATCGGAGGCTGAGGAGGCCTTAACCAAACACAACTACGAAAAATCATAGCATACTCCTCAATCGCCCATATAGGCTGAATAACAGCCATCATAATATATAACCCCACAATAATAATCCTAAACCTAACCATT-TATGTTATCATAACACTAACCACCTTTATACTATTCATACACAACTCTACCACAACAACATCATCCCTGTCCCAAACATGAAATAAAACCCCTCTAATCACCTCACTCATTCTAATATTAATAATATCCCTAGGAGGCCTTCCCCCACTCTCTGGATTCATTCCAAAATGAATAATCATCCAAGAACTGACTAAAAACGAAATAATCATAATACCAACATTACTAGCCATAACAGCACTACTCAACCTATACTTCTACATACGACTAACATATACTACCGCACTAACCATATTCCCCTCAAACAACAGTATAAAAATAAAATGACGATTTGAATGCACAAAAAAAATAACCTTCCTGCCCCCTCTAATCGTAATATCAACCATACTACTTCCACTCACACCAATATTATCCATCCTGGATT-------AG-AAGTTTAGGTT-AAA---CCAGACCAAGAGCCTTCAAAGCTCTAAGCAAG--TCTCA-CAGACTTAACTTCTGCACA-TCTTAAACCACT-----CTAAGGACTGCAAGAATCTATCTTACATCAATTGATTGCAAATCAAACACTTTAA-TTAAGCTAAGTCCTC--ACTAGATTGG----TGGGCTCCAAC--CCCACG-AAATTTTAGTTAACAGCTAAATACCCTAA-TCAAC-T-GGCTTCAATCCA-CTTCTCCCGCCG---CCT-A-GAAAAAAAAGGCGGGAGAAGCCCCGGCAGCG---CC-AAGCTGCTTCTTTGAATTTGCAATTCAACATGA------CATTCACCGCAGGAC-TTGGTAAAAAGAGGGC-TT--GAA-CCTCTGTCTTTAGATTTACAGTCTAATG-CTT--ACTCAGCCATTTTA----CC-------------TATGTTCATAAACCGTTGACTATTTTCAACTAATCACAAAGATATTGGCACTCTCTACCTTTTATTTGGTGCCTGAGCTGGCATAGTGGGGACTGCCCTTAGTCTTCTAATCCGGGCCGAACTGGGCCAACCTGGCACACTGCTAGGGGATGATCAGATTTATAATGTGATCGTCACTGCTCATGCTTTTGTAATGATCTTTTTTATAGTGATGCCTATTATAATTGGAGGGTTCGGAAACTGATTAGTCCCACTAATAATTGGAGCCCCTGACATAGCGTTTCCTCGAATAAACAACATGAGCTTCTGACTCCTTCCCCCATCCTTTTTACTCCTACTCGCCTCATCTATGGTAGAAGCTGGAGCAGGAACCGGGTGGACCGTATACCCACCCCTAGCCGGTAACCTAGCTCATGCAGGAGCATCCGTAGACCTAACCATTTTCTCACTACACCTGGCAGGTGTCTCCTCAATCTTGGGTGCTATTAATTTTATCACTACTATTATTAACATAAAACCTCCTGCCATGTCTCAATATCAAACACCACTGTTTGTCTGATCAGTCTTAATTACCGCTGTCCTACTACTTCTATCGCTCCCAGTTTTAGCAGCGGGAATTACTATATTACTAACAGATCGAAATCTAAACACTACATTTTTTGACCCTGCTGGGGGAGGAGATCCTATCTTATACCAACACTTATTCTGATTCTTTGGTCATCCAGAAGTTTACATTTTAATTCTACCCGGTTTTGGGATAATCTCACATATTGTTACCTACTATTCAGGTAAAAAAGAACCCTTTGGCTACATGGGAATAGTTTGAGCCATGATATCAATTGGCTTTCTGGGCTTTATCGTATGAGCCCATCACATGTTTACTGTGGGAATGGATGTAGACACACGAGCATACTTTACATCAGCCACTATAATTATCGCCATTCCTACTGGGGTAAAAGTATTTAGTTGACTGGCTACTCTTCACGGAGGTAATATTAAATGGTCCCCTGCTATACTATGGGCCCTAGGCTTTATTTTCTTATTTACCGTAGGGGGTCTAACGGGAATTGTACTAGCAAATTCCTCATTAGACATTGTTCTTCACGATACATATTACGTAGTGGCTCACTTTCACTATGTCTTGTCAATAGGAGCAGTATTCGCCATTATAGGAGGCTTCGTCCATTGATTCCCCCTATTCTCAGGATACACCCTTGACAATACTTGGGCAAAGATTCACTTTACGATTATGTTTGTGGGGGTCAATATGACGTTTTTCCCTCAGCACTTCCTAGGTCTGTCTGGAATGCCACGACGTTATTCTGACTACCCAGATGCATATACAACTTGAAATACAATTTCCTCAATGGGCTCTTTCATCTCACTAACGGCAGTTATATTAATAATTTTCATAGTGTGAGAAGCTTTCGCATCCAAACGAGAAGTGGCCATAGTAGAACTAACCACAACCAATCTTGAATGATTACATGGATGTCCTCCTCCGTATCACACATTTGAAGAGCCAACTTATGTGTTATTA----AAAT----------------AAGAAAGGAAGGAATCGAA-CCCTCTTTAACTGGTTTCAAGCCAATGTCATAACCATTATGTCTTTCTCAAT--TAA--GAAGTATTAGTAAAACAATTACATAACTTTGTCAAAGTTAAATTATAGGCTCAAA-TCCTATATGCTTC-CATGGCGTACCCCTTCCAACTAGGTTTTCAAGATGCTACATCTCCCATTATAGAGGAGCTCTTACACTTCCACGACCACACATTAATAATTGTATTCCTAATCAGCTCCTTGGTCCTTTATATTATCTCACTAATACTAACAACCAAGCTCACGCACACAAGTACAATAGATGCTCAAGAAGTAGAAACCATCTGAACCATCTTACCTGCTATCATCCTAATTCTTATTGCCCTGCCCTCCTTACGAATTCTCTATATAATAGATGAAATTAACAACCCCTCCCTTACAGTAAAAACTATAGGACATCAATGATATTGAAGTTATGAGTACACTGATTACGAAGACTTGAATTTTGACTCTTATATAATTCCCACCCAAGAACTAAAACCTGGGGAACTCCGATTACTAGAAGTCGATAACCGAGTAGTTTTACCAATAGAAATGACTATTCGCATGTTAATTTCATCAGAAGACGTGCTACACTCATGAGCCGTCCCGTCCCTAGGCCTAAAAACTGATGCTATTCCAGGCCGACTAAACCAAACAACTCTGATAGGCACACGACCTGGTTTATATTATGGCCAATGCTCAGAAATCTGTGGCTCAAACCATAGCTTCATGCCCATTGTTCTCGAATTAGTCCCACTAACATACTTTGAAAAATGGTCTGCATCTATACTATAA-------------------------------------------------------------------------ATTCATTAAGAAGCT-AAA--TAAGCATTAACCTTTTAAGTTAAAGAC-TGGGAGTTT---AA-ATCTCCCCTTAATG-ACATGCCACAGCTAGATACATCCACCTGATTTATTACTATTATATCAATAATCATAACACTATTTATTATATTTCAACTAAAAATCTCAAAATAC-TCATATCCATCAAATCCAGAACCTA-------AGTCTATGGCCACATTAAAACAACTT------AACCCCTGAGAAAAAAAATGAACGAAAATCTATTCGCCTCTTTCACTACCCCAACAATAATAGGACTGCCTATTGTAATTTTAATCATTATATTCCCAAGTATTCTATTTCCTTCACCCAACCGACTAATTAATAACCGCCTAGTATCATTACAACAGTGAATAGTACAACTAACATCAAAACAAATGCTGACCATCCACAATCATAAAGGGCAAACCTGGGCCCTAATACTAATATCCCTAATTCTATTTATTGGATCAACAAACTTATTAGGTCTATTACCCCACTCATTTACTCCAACTACCCAGTTATCTATAAACTTAGGAATAGCCATCCCGCTATGAGCCGGCACTGTAATTACCGGATTTCGCCACAAAACTAAAGCATCTCTAGCCCACTTTCTACCACAAGGAACACCTATACTCCTGATCCCCATGCTTGTAGTCATTGAGACTATCAGTCTCTTTATCCAACCTATAGCTCTAGCCGTACGGCTTACAGCCAACATCACTGCAGGTCACTTATTAATACATCTAATTGGAGGAGCCGCCCTAGCCCTAATAAA---CATTAGCACTTCCATTGCCCTAATTACTTTTATTATCCTCATTCTACTAACAATTCTTGAATTTGCTGTAGCCCTAATCCAAGCCTATGTCTTTACCCTACTAGTAAGCCTGTATTTACATGACAATACCTAATGACCCACCAAACCCATGCATATCACATAGTTAACCCTAGCCCATGGCCACTTACAGGGGCCCTTTCAGCCCTCTTAATAACCTCAGGCCTGGCTATATGATTCCACCACAACTCAACACTACTGCTAACTCTTGGAATAACTACTAACCTATTAACTATATATCAGTGATGGCGAGACATTATCCGAGAGAGCACATTCCAAGGCCATCACACACCTATTGTTCAAAAAGGCCTTCGATACGGAATAATCCTCTTTATCGTCTCAGAAGTATTCTTTTTCGCAGGCTTCTTCTGAGCCTTCTACCACTCAAGCCTAGCCCCAACCCCCGAGTTAGGGGGATGCTGACCACCAACAGGCATTATTCCCCTGAATCCCTTGGAAGTTCCACTACTTAATACTTCCGTACTTCTAGCCTCCGGAGTATCAATCACCTGAGCTCACCACAGCTTAATGGAGGGAAATCGAAAACACATGCTCCAAGCATTATTTATTACAATCTCCCTAGGAGTTTACTTCACACTCCTCCAAGCCTCCGAATATTATGAAACATCATTTACGATTTCGGACGGAGTATATGGATCTACCTTCTTCATAGCTACAGGATTCCATGGATTACATGTAATTATTGGCTCTACTTTCTTAATTGTATGCTTTCTACGCCAACTAAAATATCACTTTACATCAAATCACCATTTCGGATTTGAAGCCGCTGCTTGATATTGACACTTCGTAGACGTAGTTTGACTATTCCTATACGTTTCTATCTATTGATGAGGATCCTA-TTCCTTTAGTATTAA-TAAGTACAGTTGACTTCCAATCAGCTAGTTTCGGTA-C---A--ACCCGAAAAGGAATAATAAACGTAATACTCGCCTTATTTACCAACACACTCTTGTCTACACTGCTTGTGCTCATTGCATTCTGATTACCCCAACTAAACATCTATGCAGAAAAAGCAAGCCCCTATGAATGCGGATTTGATCCTATAGGGTCTGCCCGTTTACCCTTCTCCATAAAATTCTTCTTAGTGGCCATCACATTTTTGCTATTCGACCTAGAAATTGCACTACTACTCCCCCTTCCCTGAGCCTCACAAACAGACAAGTTGCCAACCATACTGACCATAGCCCTCCTACTAATCTCACTACTAGCCGTAAGCCTGGCCTACGAATGAACCCAAAAAGGACTAGAATGAACTGAATA-TGATAATTAGTTTAA-ACC-AAAACAAATGATTTCGACTCATTAGATTATAGCT--CACCCTATAATTATC-AA-ATGTCCATAGTCTACATTAATATCTTCTTGGCTTTCATCATATCACTCATAGGACTATTAATATATCGGTCCCACCTAATATCTTCTCTCCTGTGTCTAGAAGGCATGATATTATCCCTATTCATTATAATAACTGTAGCTATCCTAAATAATCATTTCACACTAGCTAGCATAACCCCCATCATTCTATTAGTATTTGCAGCTTGTGAAGCAGCACTAGGTTTGTCTCTACTAGTAATAGTATCAAACACACACGGCACTGACTATGTACAAAACCTAAACCTCCTACAATGCTAAAAATTATTATCCCCACTGCGATGCTTATACCAATAACATGATTATCAAAACCTAATATAATCTGAATTAACTCAACAGCCTACAGCCTGCT---AATCAGTCTTATTAGTCTCTCCTATTTAAACCAGTCAGGTGACAATAGTCTAAATTTTTCACTATTATTTTTCTCAGACTCGCTCTCTGCACCCTTACTAGTATTAACAACATGGCTCCTACCACTAATACTCATGGCCAGTCAATCACACCTATCAAAAGAAACCCTAAGTCGAAAAAAACTATATATCACAATACTTATTCTCCTACAGCTTCTCCTGATTATAACATTTACCGCTACAGAATTAATTATATTCTATATTTTATTTGAAGCCACATTAATCCCCACTTTAATTATCATTACCCGATGGGGCAACCAAACGGAACGACTAAACGCCGGCTTATACTTTTTATTTTATACTCTAGTAGGCTCACTACCTCTTTTAGTTGCACTACTATACATCCAGAACACAACAGGAACTTTAAATTTCTTGATTATCCAATACTGAGCCAAGCCTATCTCAACTACC---TGATCTAATATTTTCCTCTGGCTAGCATGTATGATAGCATTTATAGTAAAAATACCCCTATACGGACTCCACCTATGACTGCCAAAAGCACATGTTGAAGCTCCCATTGCTGGCTCAATAGTACTTGCCGCCGTATTGCTAAAACTGGGGGGATATGGAATAATGCGCATTACAGTTCTACTCAACCCCGCAACGAACCAAATA-GCATACCCCTTTATAATGCTATCCCTATGAGGAATGGTTATAACAAGCTCTATTTGCTTACGCCAAACAGACCTAAAATCTTTAATCGCATACTCATCTGTAAGTCACATAGCCCTAGTAATTGTAGCAGTACTAATCCAAACGCCCTGAAGTTATATAGGAGCCACGGCCCTAATAATTGCTCATGGGCTAACTTCATCTATGCTATTCTGCCTTGCAAACTCAAACTATGAACGAGTACATAGCCGAACAATAATTCTAGCCCGGGGCCTACAAACTATTCTTCCCCTAATAGCTGCTTGATGACTATTAGCTAGTCTCGCAAACCTAGCCCTACCACCCACAATTAATCTAATCGGAGAACTATTTGTAGTAATAGCCTCCTTCTCATGATCAAACATAACCATTATCCTAATAGGTACAAACATCATCATTACAGCCCTATATTCCCTCTACATACTTATTATAACCCAGCGAGGTAAATACACACACCACATTAAAAACATTAACCCATCATTTACCCGAGAAAACGCTCTAATAACCCTCCACCTGCTTCCTCTTCTTCTTCTATCACTTAACCCTAAAATTGTACTAGGCCCCATTTACTGTAAATATA-GTTT-AACGAAAACATTAGATTGTGAAT-CTAATAATGGAAGTGC-AAATCTTCTTATTT-ACC-GA-AAAAGA-A-T---GCAAGAACTGCTAATTC-ATGC-CTCCACGTATAAAA-ACGTGGCTTTTTC-AACTTTTATAGGATAGAAGTAATCCATTGGTCTTAGGAACCAAAAA--ATTGGTGCAACTCCAAATAAAAGTAATAAATCTATTTACCCCGC---TCATATTGACTGCAATATTAATTCTACTCCTGCCCATCATTATATCTAATACCCAGCTATATAAAAATAACCTATATCCTCACTATGTAAAAACTACAATCTCCTATGCCTTTACCATCAGCATAATCCCAACTATAATATTTATCTCCTCAGGACAAGAAGCAGTTATCTCAAACTGACACTGACTATCAATCCAAACCCTTAAACTATCATTAAGCTTTAAAATAGACTATTTCTCAACCATCTTCATTCCCGTGGCACTTTTCGTCACATGATCTATCATGGAATTCTCAATATGGTATATGCACTCAGACCCATACATCAATCGATTTTTTAAATATCTCCTCATATTCCTAATCACTATAATAATTCTAGTTACTGCCAATAACCTATTTCAACTATTCATCGGCTGAGAAGGGGTTGGAATTATATCTTTCCTACTCATCGGGTGATGATATGGCCGAGCAGACGCAAACACTGCCGCTCTACAAGCAATTCTCTACAACCGCATTGGAGACGTAGGCTTTATCATAGCTATAGCATGATTTCTCACCAATTCAAACGCATGAGACTTCCAACAAATTTTTATTACCCAACATGAGAACTTAAATATTCCATTACTAGGACTTCTATTAGCAGCCACAGGCAAATCCGCCCAATTCGGCCTACATCCATGACTACCATCAGCCATAGAAGGTCCAACTCCCGTCTCCGCCCTACTCCACTCAAGTACAATAGTTGTAGCAGGGGTCTTCTTACTCATCCGCTTTCACCCGCTTATAGAACAAAACAAAACCATACAAACTCTCACCCTGTGCTTAGGGGCTATTACAACCCTATTCACAGCTATTTGTGCACTCACACAAAATGATATTAAAAAAATTGTTGCCTTTTCAACCTCAAGCCAACTAGGCCTAATAATTGTAACCATTGGGATTAACCAACCTTACCTTGCATTCCTACACATTTGCACACACGCATTCTTCAAGGCCATGCTATTCATGTGTTCAGGATCAATTATTCATAGCCTAAATGACGAACAAGACATTCGAAAAATAGGCGGATTATATAAACCAATACCCTTTACCACCACCTCCCTAATTATCGGAAGCCTCGCATTAACAGGCATACCTTTCCTAACAGGTTTTTACTCTAAGGACCTGATCATCGAGACAGCCAATACGTCGTATACCAACGCCTGAGCCCTACTAATTACTCTCATTGCCACATCCCTTACAGCTGCCTACAGTACCCGAATTATATTCTTTGTACTACTAGGACAACCACGATTCAACACCTTGAACCTAATCAATGAAAATAATACCCACCTCATCAATTCCATTAAACGTCTCTTAATTGGAAGCATCTTTGCAGGATATCTAATTTCTTATAATATTCCCCCAACAACTGTCCCACAAATGACTATACCCCACTATCTAAAACTAACTGCCCTTGCCGTGACTATCGCAGGCTTCATCCTAGCATTAGAACTTAACCTCGCGGCTAAAAACTTAAAATTTATGTACCCCTCAAACCTCTTTAAGTTTTCCAACCTTTTAGGGTATTTTCCAATTGTAATACACCGTCTCCCATCAAAAATGAGCCTAACTATGAGCCAAAAGTCCGCATCGATACTATTAGACATAATCTGACTAGAAAATGTATTACCAAAATCCATCTCCTTCTTCCAAATAAAAATGTCAACTACCGTATCTAATCAGAAAGGGCTAGTCAAACTCTACTTTTTATCTTTCATAATCACCCTAGCC------CTTAGC--------CTACTCCTACTTAATTCCCACGAGTAACTTCCATAATCACCAATACGCCAATAAACAAAGACCAGCCAGTGACAACCACTAATCAAGTTCCATAACTATATAGCGCTGCAATTCCCATGGCCTCTTCACTAAAAAATCCCGAATCACCTGTGTCATAAATCACCCAATCACCCGCACCATTAAACTTAAATACAACTTCTACC------TCATCTTCTTTTAAAATGTAGCAAGCAGTCAATAACTCTGCTAACACCCCTGTAATAAACATTCCTAGTACAGCCTTATTAGACGTCCACGCCTCAGGATAAGGCTCAGTAGCCATGGCCGTAGTATATCCAAATACTACAAGCATGCCCCCTAAATAAATTAAGAAAACCATTAAACCCAAAAACGATCCCCCAAAATTCAATACAATACCACAACCAATACCACCAGCCACAATTAAACCAAACCCACCATAAATTGGAGAAGGCTTTGAAGAAAAACTTACAAAGCTCACTACAAAAACTGTACTTAAAATAAATACAATGTATGTTATCAT-TATTCTCACATGGAATTTAACCATGACCAATGATATGAAAAACCATCGTTGTA-TTTCAACTACAAGAA-C-C----TAATGACCAACATTCGAAAATCACACCCTCTCATCAAAATTATTAACCACTCATTCATCGATTTACCCGCCCCATCCAACATCTCAGCATGATGAAACTTTGGCTCCCTCCTAGGAATCTGCCTAATCCTACAAATCCTCACCGGCCTCTTTCTAGCCATGCACTACACATCAGACACAATGACCGCCTTTTCGTCAGTTACTCACATTTGTCGCGACGTTAATTATGGCTGAATCATCCGATATATGCACGCCAACGGAGCCTCCATATTCTTTATCTGCCTGTACATACACGTAGGACGAGGAATATATTATGGCTCCTACACCTTCTCAGAGACATGAAATATCGGAATCATACTACTATTTGCAGTCATAGCTACGGCTTTTATAGGATATGTCCTACCATGAGGCCAAATATCCTTCTGAGGAGCAACCGTAATCACCAATCTCCTGTCAGCAATTCCATACATCGGGACTGAACTAGTAGAATGAATTTGAGGAGGCTTCTCAGTAGACAAAGCCACCCTAACACGATTCTTCGCCTTCCACTTTATTCTCCCATTCATTATCTCAGCCTTAGCAGCAGTACACCTCTTATTCCTTCACGAAACAGGATCTAATAATCCCTCAGGAATTACATCCGACTCGGACAAAATCCCATTCCACCCATATTATACAATCAAAGACATCCTAGGCCTTCTAATACTAATTTTAACACTCATACTACTTGTTCTATTTTCACCAGACCTGCTAGGAGACCCAGACAACTATATTCCAGCCAACCCTTTAAATACCCCTCCCCATATTAAACCTGAATGATATTTCTTATTCGCATACGCAATTCTCCGATCCATCCCCAATAAACTAGGAGGAGTACTAGCCCTAGTACTCTCCATTCTAGTTCTAGCAATTATTCCAATCCTCCA-CACCTCCAAACAGCGAGGAATAATATTTCGACCACTAAGCCAGTGTCTATTTTGACTCCTAGTAGCAGACCTCCTAACCCTAACATGAATCGGTGGCCAACCCGTAGAACACCCCTTTATTACCATCGGTCAACTGGCCTCCATCCTATACTTCTCAACCCTCCTGATCCTAATACCCATCTCAGGTGTTATCGAAAACCGTCTACTTAAATGAAGA----GTCTTTGTAGT--ATAT-AA-AATACTTTGGTCTTGTAAACCAAAAAAGGAGA--AC--ATA--TGCCCTCCCTAAGACT-----TCAAGGAAGAAGC-A--ACAG-CCCCACTATCAGCACCCAAAGCTGAAATTCT-----------------TTCT-TAA-ACTATTCCTTGCCAATA------CCAGAAAGCAACCCCATGACTTTCACAATTCATATATTGCATATACCCATACTGTGCTTGCCCAGTATGTCCTTACTTCC-CACAAAA------AAATCAA-G---------TAAAAATCCCCTA------GTAACACAATTC-AAAAC--------------------------ACATAAT------------------------------------------------GTAAAATTAC---CCTACTA------------------------------------------------------------------------------------------------AC-CACCAA--CTCG-----------------------CCC----------------------------------------------------------------------------------------------------------------------------------------------------------------------------------------------------------------------------------------------------------------------------------------------------------------------------------------------------------CGG-CAGTATA-ACACGCCCACAT--------------------ACAT------ACATAAGACATACCATGTAT-ACCATAGATT--AACTGCTAGTCC----CCATGAAT-A-TTAAGCATGTACAGT-A-GTTTATA--------------------------------------------------------------------------TATATTACATA--AGACATGATAGTGCTTAATCG-TGCA----------------------------------------------------------------------------------TTT-ACTT---TAGTTCCAGA----------GCAATCTCT----------TATGGACCTCAAC-----TAT-CCGAAAGAG-C-TTAATC-ACCTGGCCTCGAGAAATCAGCAATCCTTGC-TTGAACGTATAC-CT-CTTCTCGCT--CCGGG-CCCATTT-CAACGTG-GGGGTTTCTATTAACGGAACTATATCTGGCATCTGGTTCTTACT-TCAGGACCATAAGAT-TCTTAAA--TCCAATCCTTC-AA-------CTCTCTCAAATGGGACATCTCGATGGACTAATGACTA-ATCAGCCCATGA------TCAC---------ACATAACTGTGG--TGTCATGCATTTGGTATC-TTTTATTTT-TCG-GGGGGTCGAGCTTGCTATGA---------------------------------------CTCAGCTATGACC-------TA-AA------------------------------------------------GGTCCTGACTC-AGTCAA-ATATATTGTA------------GCTGGACTT--ATTCTC-TATGCGGGGTCTC-CACACGTACA-------------ACAGTC-----AAGGTGCTA----------------------------------------------------TTCAGTCAAT--GGTCACAGGACATATACTTAA---------ATCCCTATTGTTCC-ACAGGA----CACGG---------------------CAT-GCGCGCACCCACGTATACG------------------CGTACACGTAC----------------------------------------ACACGTACACG--------TACACGTACAC----------------------------------------------------------------------------------------------------------------ACGTATACACGTACACAC----------------------------------------------------------------------------------------------------------------------------------------------------------------------------------------------------------------------------------------------------------------------------------------------------------------------------------------------------------------------------------------------------------------------------------------------------------------------------------------------------GTACACGTACACGTACACACGTATACACGTACACGTACAC-----------------------------GTAC-----ACGTATACACGCAAAC-------ACTTT-------AATTTAGTAAATAACTAGCTTA----ATCAAA--CCCCCCTTACCCCCCGTTAA----------------CCTTATTTATAATGATAC-GTGTCTAT--------------------TTATGTCTTGCCAAA-----CCCCAAAAACAAGAC------------------------------------------------TAGA-CCGTAC-C---TAAACATAAGG----------------------------------------------------------------------------------------------------------------------------------------CCT-A-A-AA---------AACGTTTATA-AGCT-TACCAA--------------------------TCCCCTATCATCACTAGCTATTAGTACT---AAATCATA------ACTTT-GTT----------------------------------------------------------CGCAGATATCTATAGATACACCGACCTGGCC--------------------------------------------TCTAATT-CGTCCCTATTGAA-C-----------------------------------------------------------------------------------------------------------------------------------------------------------------------------------------------------------------------------------------------------------------------------------------------------------------------------------------------------------------------------------------------------------------------------------------------------------------------------------------------------------------------------AACACCTTACATATCCAAATTAA-----------------------------------------------------------CCCCA---------------------------------------------------------------------------------------------------------------------------------------------------------------------------------------------------------------------------------------------------------------------------------------------------------------------------------------------------------------------------------------------------------------------------------------------------------------TGTCCCA----------------------------------------------------
>NC_028301_Prionailurus_bengalensis_isolate_PBE_44_mitochondrion,_complete_genome
GTTAATGTAGCTTAAATATA---TAAAGC-AAGGCACTG-AAAATGCCTAGATGAGTCGCCA-GACTCCATAAACA-C---AAAGGTTTGGTCCTGGCCTTTCCATTAGTTATTAATAAGATTACACATGCAAGCCTCCGCATCCCGGTGAA-AATG-CCCTCTGAGTC-AC---CTAGCGACCT-AAAGGAGCCGGTATCAAGCACACA----A-CCA-CAGTAGCTCATAACACCTTGCTC-AGCCACA-CCCCCACGGGATACAGCAGTGATAAAAATTAAGCTATGAATGAAAGTTCGACTAAGCTAT-ATTAA--AC--A-AGGGTTGGTAAATTTCGTGCCAGCCACCGCGGTCATACGATTAACCCAAACTAATAGA-CCCACGGCGTAAAGCGTGTTACAGAG-----AAA----AATATACTAAAGTTAAACTTTAACTAGGCCGTAAAAAGCTGCAGTTA-ACAT-AAAAATACA-GCACGAAAGTAACTTTAATATCT-CCGA-CTACACGATAGCTAAGACCCAAACTGGGATTAGATACCCCACTATGCTTAGCCCT-AAACTCAGATAGTTAACTTTAACAAAACTATCCGCCAG-AGAACTACTAGCAACAGCTTAAAACTCAAA-GGACTTGGCGGTGCTTTACATCCCTCTAGAGGAGCCTGTTCTAT-AATCGATAAACCCCGATATACCTCACCATCTCTTGCTA-ATTCAGCCTATATACCGCCATCTTCAGCAAACCCTA--AAAAGGAAAAAAAGTAAGCACAAGTATC-TTAAC-----ACAAAAAAGTTAGGTCAAGGTGTAGCCCATGAGAT-GGGAAGC-AATGGGCTACATTTTCTAAAA-TT-AGAA-CA-------------CCCACGAAAATCCTTATGAAA--C-TAAG-TATTAAAGGAGGATTTAGTAGTAAATTTGAGAATAGAGAGCTCAATTGAATTGGGCCATGAAGCACGCACACACCGCCCGTCACCCTCCTCAAGTGACAACC-TCC--------A--AAAAAACCTATT-----TAAACCT-C--TATACC-------------CACAAGAGGAGACAAGTCGTAACAAGGTAAGCATACTGGAAAGTGTGCTTGGAT----ACAAGATGTAGCTTAAA-C--AAAGCATCTG-GCTTACACCCAGAAGATTTCATATTAAACTGACCATCTTG-AG---CCAAAGCTAGCCC---A---AACACCCAT-----------------A-AACACAACT--AATACTA-AA-AAAT----AAA----ACAAAACATTTAGTT-ATC-TTT-AAAAGTATAGGAGATAGAAATT-T------AACTTGGCGCTATAGAGAAAGTACCGCAAGGGAAAGATGAAAG--AT-A-GAA-TTAAAAGCATCATACAGC-AAAGATTACCCCTTGTACCTTTTGCATAATGAATTAGCTAGA-A-TAACCTA-ACAAAGA-GAACTT-CAGCTAGGT-CTCCCGAAACCAGACGAGCTACCCATGAACAATCTACCACAGGATGAACTCGTCTATGTTGCAAAATAGTGAGAAGATTTGTGGGTAGAGGTGAAAAG-CCTAACGAGCCTGGTGATAGCTGGTTGCCCA-GAACAGAATCTTAGTTCAACTTTAAA-CTTACCTCAA-AAAC-------CCC--TAG-AATTCCAATGTAAGTTTAAAATATAATCTAAAAAGGTACAGCTTTTTAGAA-TTAGGATACAGCCTTTATTAGAGAGT-AAGCA-CA-AATG---CA----AATCATAGTTGGCCTAAAAGCAGCCATCAATTAA-GAAAGCGTTCAAGCTCAAC---AA-TAAAAACATC--TTAATATCAAA---AAT-A------TGCAACCAA----CTCCTAAT-C--TAAA-ACTGGGCTAATCTATTTAA-TTATAGAAGCAACAATGCTAATATGAGTAA-CAAG-AA-A-TA-TTTCT-CCCTGCATAAGCTTATATCAG--AACGGAT-AA-CCACTGATAGTTAACAAC--AAGATATATACAACCCAACCA-T--AAA-CAAAATATC-GAAC-TAATTGTTAACCCAACACAGGTATGCAAA--TT-----A--GGGAAAGATTAAAAGAAGTAAAAGGAACTCGGCAAACAC-AAGCCCCGCCTGTTTACC-AAAAACATCACCTCTAGCATTTCCAGTATTAGAGGCACTGCCTGCCCGGTGAC--ACTAGTTAAACGGCCGCGGTATCCTGACCGTGCAAAGGTAGCATAATCATTTGTTCCCTAAATAGGGACTTGTATGAATGGCCACACGAGGGCTTTACTGTCTCTTGCTTCCAATCCGTGAAATTGACCTTCCCGTGAAGAGGCGGGAATATAACAATAAGACGAGAAGACCCTATGGAGCTTTAATTAATCGACTC-AAAG-------AG--ACC-CACTAAC-T--AACCGAC-AGGA--ACAACAAAC-CTCTA--T---ATGAGCCGACAATTTAGGTTGGGGTGACCTCGGAGAAT-AAAACAACCTCCGAG-TGA--TTT-AAATCTAGACTA-ACCAGTCAAAA----------------GTATTACATCA----CTTATTGATCCAAA----AA-----CTTGATCAACGGAACAAGTTACCCTAGGGATAACAGCGCAATCCTATTTTAGAGTCCATATCGACAA-TAGGGTTTACGACCTCGATGTTGGATCAGGACATCCCGATGGTGCAGCAGCTATCAAAGGTTCGTTTGTTCAACGATTAA-AGTCCTACGTGATCTGAGTTCAGACCGGAGTAATCCAGGTCGGTTTCTATCTATTA-AATAATTTCTCCCAGTACGAAAGGACAAGAGAAATAAGGCCCACTTT-A-CCA-AAGCGCCTTTAACC-AAATAGATGAT-ATAAT-CTTAATCTAGACAGTTTA----TCC-AATC-ACA-TTACCCG---AGAGCTCGGG-TTTGTTAGGGTGGCAGAGCCCGGTAACTGCATAAAACTTAAGCTTTTAT-TATCAGAGGTTCAACT--CCTCTCCTTAAC-A-AC-ATGTTCATAATTAATATCCTCTCACTAATCATCCCCATTCTCCTCGCCGTAGCCTTCCTAACTTTAGTCGAACGAAAAGTACTAGGCTATATACAACTCCGTAAAGGACCAAATATCGTAGGACCATACGGCCTACTCCAACCTATCGCAGACGCCGTAAAACTCTTCACCAAAGAACCCCTCCGACCCCTTACATCCTCCACATTTATATTCATTATAGCACCAATCCTAGCTCTTACACTAGCCCTAACCATATGAATCCCTCTACCCATGCCATACCCGCTCATTAACATAAACCTAGGAGTATTGTTCATACTAGCTATATCAAGTCTAGCTGTTTATTCCATCCTATGATCCGGATGAGCCTCAAACTCAAAATATGCCCTAATCGGAGCCTTACGAGCCGTAGCCCAAACAATCTCATATGAAGTCACACTAGCCATCATCCTCCTATCAGTACTACTAATAAATGGATCCTTCACACTAGCTACACTAATCACCACCCAAGAGTATATATGATTAATTATCCCTGCATGACCCCTAGCCATAATATGATTTATCTCAACCCTAGCAGAAACCAACCGGGCCCCATTCGACCTAACTGAAGGAGAATCAGAGCTAGTCTCCGGATTCAATGTAGAATACGCAGCAGGCCCCTTCGCCCTATTTTTCCTGGCAGAATATGCTAACATCATCATAATAAATATCCTCACAACAATCCTATTCTTCGGAGCATTCCATAATCCTTATATACCAGAACTATATACCGCCAACTTTACAGTAAAGACCCTACTCCTAACAACCACTTTCCTATGAATCCGAGCATCCTACCCACGATTCCGATACGACCAACTAATACACCTTCTATGAAAAAATTTTCTACCCCTTACCCTGGCCCTATGTATATGACACGTATCACTACCCATTATCACAGCAAGCATTCCACCCCAAACAT------A-------AGAAATATGTCTGA-TAAAAGAGTTACTTTGATAGAGTAAAACATAGAGGT-TTA-AACCCTCTTATTTCTAGAATTATAGGAATCGAACCTAATCCTAAGAATCCAAAAATCTTCGTGCTACCATA--T-TTACACCATATTC--------TAAAGTAAGGTCAGCTAA-A-TAAGCTATCGGGCCCATACCCCGAAAATGTTGGTTTATACCCTTCCCGTACTAATCAAACCCTCTATTTTTATTATCATTATATCAACCGTCATCTCAGGAACTATAATTGTAATAACAACCTCCCACTGACTCATAGTCTGAATTGGCTTTGAAATAAACCTGCTAGCCATCATCCCCATCCTCATAAAAAAATATAACCCACGAGCCATGGAAGCAGCTACAAAATATTTCCTAACACAAGCAACCGCCTCCATAATCCTAATAATAGGAATTATCATCAACCTACTGTACTCAGGACAATGAACTGTATCAAAAGACCTCAACCCTATAGCATCTATTATAATAACAACCGCCCTAGCAATAAAACTAGGACTAGCCCCATTCCACTTCTGAGTACCTGAAGTCACACAAGGAATTTCCATATCATCAGGCCTAATCCTATTAACATGACAAAAAATCGCACCACTATCTATCCTCTACCAAATCTCACCCACCATTAACCCCAACCTACTCCTAACAATATCTATCATGTCAGTCATAATCGGAGGCTGAGGAGGCCTCAACCAAACACAACTACGAAAAATCATAGCATACTCCTCAATCGCCCATATAGGCTGAATAACAGCTATCATAATATATAACCCCACAATGATAGTCCTAAACCTAACCATC-TACATCATTATAACATTAACCACCTTTATACTATTTATATATAACTCTACCACAACAACATCATCCCTATCGCAAACATGAAACAAAACTCCCTTAATCACCTCACTCATTCTAGTATTAATAATATCCCTAGGCGGCCTTCCTCCACTCTCTGGATTCATCCCAAAATGAATAATCATCCAAGAACTAACCAAAAACGAAATAATCATAATACCAACACTACTAGCCATAACAGCACTACTCAACTTATACTTTTATATACGACTAACATATACTACCGCACTAACCATATTCCCCTCAAACAACAGCATAAAAATAAAATGACGATTTGAACGTACAAAAAAAATAACCTTCTTACCTATCCTAATCGTAACATCAACTATAATACTTCCACTCACACCAATATTATCCATTCTGGATT-------AG-AAGTTTAGGTT-AAA---CCAGACCGAGAGCCTTCAAAGCTCTAAGCAAG--CCTCA-CAGACTTAACTTCTGTACA----TAAATTACT-----CTAAGGACTGCAAGAATTTATCTCACATCAATTGATTGCAAATCAAACACTTTAA-TTAAGCTAAGTCCTC--ACTAGATTGG----TGGGCTCCAAC--CCCACG-AAATTTTAGTTAACAGCTAAATACCCTAA-TCAAC-T-GGCTTCAATCCA-CTTCTCCCGCCG---TCT-A--AAAAAAAAGGCGGGAGAAGCCCCGGCAGCG---TC-AAGCTGCTTCTTTGAATTTGCAATTCAACATGA------CATTCACCGCAGGAC-TTGGTAAAAAGAGGGC-TT--GAA-CCTCTGTCTTTAGATTTACAGTCTAATG-CTT--ACTCGGCCATTTTA----CC-------------TATGTTCATAAACCGCTGATTATTTTCAACTAATCATAAAGATATTGGCACTCTTTACCTTTTATTTGGTGCCTGAGCCGGTATGGTAGGGACTGCTCTCAGTCTCCTAATCCGGGCCGAACTAGGCCAACCTGGCACACTATTAGGAGATGACCAAATTTATAATGTAATCGTTACTGCTCATGCTTTTGTAATGATTTTCTTTATAGTGATACCCATCATAATTGGAGGATTCGGAAATTGATTGGTTCCGTTAATAATTGGAGCACCCGATATAGCGTTCCCCCGAATGAATAATATGAGCTTCTGACTCCTTCCTCCATCCTTTTTACTTCTACTTGCTTCATCTATGGTAGAAGCCGGAGCAGGAACTGGGTGAACAGTATACCCACCCCTAGCCGGTAACCTGGCCCACGCAGGAGCATCTGTAGATTTGACTATTTTCTCACTTCATTTGGCAGGTGTTTCTTCAATCTTAGGTGCTATTAATTTTATTACCACTATTATTAACATAAAACCCCCTGCCATGTCTCAATATCAAACACCCCTATTCGTTTGGTCAGTCCTAATTACTGCTGTTCTACTACTTCTATCTCTCCCAGTTTTAGCAGCAGGAATTACTATGTTACTAACAGATCGAAATCTAAACACCACATTCTTTGATCCTGCTGGAGGAGGAGATCCCATCTTGTATCAACACTTATTCTGATTCTTTGGTCACCCAGAAGTTTACATTTTAATCCTACCTGGTTTTGGAATAATTTCACATATTGTTACCTACCACTCAGGCAAAAAAGAACCCTTTGGCTACATGGGAATAGTTTGAGCCATAATATCAATTGGCTTTCTGGGCTTCATTGTATGAGCCCATCACATGTTTACTGTAGGAATGGACGTGGACACACGAGCATACTTTACATCAGCTACTATAATCATCGCCATTCCTACTGGGGTAAAAGTATTTAGCTGACTGGCTACTCTTCACGGAGGTAATATCAAATGGTCCCCCGCTATATTATGAGCCTTAGGCTTTATTTTCCTATTTACCGTAGGGGGCTTAACGGGAATTGTACTAGCAAACTCCTCATTAGATATCGTTCTTCACGATACATATTACGTAGTAGCCCACTTCCACTATGTCTTGTCAATAGGAGCAGTATTCGCTATCATAGGAGGCTTTGTTCATTGATTCCCCTTATTCTCAGGATATACTCTCGACAATACTTGGGCAAAAATTCATTTCACAATTATGTTCGTGGGTGTTAACATAACATTCTTCCCTCAGCACTTTCTAGGCCTATCTGGAATGCCACGACGTTACTCTGACTACCCAGATGCATATACAACCTGAAATACAATTTCCTCAATGGGCTCTTTCATCTCACTAACGGCAGTTATGTTAATAGTCTTCATAGTGTGAGAAGCTTTCGCATCTAAACGAGAAGTAGCCATAGTAGAACTAACCACAACTAATCTTGAATGATTGCATGGATGTCCCCCTCCATACCACACATTTGAAGAGCCAACTTACGTATTATTA----AAAT----------------AAGAAAGGAAGGAATCGAA-CCCTCTTTAACTGGTTTCAAGCCAATACCATAACCACTATGTCTTTCTCAAT--CAA--GAAGTATTAGTAAAACAATTACATAACTTTGTCGAAGTTAAATCATAGGTTTGAA-TCCTATATACTTC-TATGGCATACCCCCTCCAACTAGGTTTTCAAGATGCTACATCTCCTATTATAGAGGAACTCTTACATTTCCACGACCACACACTAATAATTGTATTCCTAATTAGCTCCTTAGTCCTTTACATTATCTCATTAATACTAACAACCAAGCTCACGCACACAAGCACAATAGACGCCCAAGAAGTAGAGACCATCTGGACTATCTTACCTGCCATTATCCTTATTCTTATTGCCCTGCCTTCCTTACGAATTCTTTATATAATAGACGAAATCAACAACCCTTCCCTCACAGTAAAAACTATAGGACACCAATGGTACTGAAGCTATGAATACACCGATTATGAAGACTTAAACTTTGACTCTTACATAATCCCCACTCAAGAACTAAAGCCCGGAGAACTCCGGCTACTAGAAGTCGACAATCGAGTAGTTCTGCCAATAGAAATAACTATTCGCATGCTAATTTCATCAGAAGACGTACTACACTCATGAGCCGTCCCATCCCTAGGTCTAAAAACCGATGCCATCCCAGGCCGACTAAATCAAACAACCCTGATAGGAACACGACCTGGCTTATATTATGGTCAATGCTCAGAAATCTGCGGCTCAAACCATAGCTTCATGCCCATTGTCCTTGAATTAGTCCCGCTGGCATACTTTGAAAAATGATCTGCATCTATACTTTAA-------------------------------------------------------------------------ATTCATTAAGAAGCT-AAAT-TAAGCGTTAACCTTTTAAGTTAAAGAC-TGGGAGTTT---AG-ATCTCCCCTTAATG-ACATGCCACAACTAGATACATCAACCTGATTTATTACTATTATATCAATAATTATGACACTATTTATTGTATTCCAACTAAAAATCTCAAAGTAC-TCATATCCATCGAACCCAGAACTTA-------AATCCACAGCTACACTAAAACAACTT------AACCCTTGAGAAAAAAAATGAACGAAAATCTATTCGCCTCTTTCACTACCCCAACAATAATAGGACTACCTATTGTTATCTTAATTATTATATTCCCAAGTATTCTATTTCCCTCACCCAATCGACTAATTAACAACCGCCTAGTCTCACTGCAACAATGATTGGTACAACTAACATCAAAACAAATACTGGCTATCCATAATCACAAAGGACAAACCTGAGCCCTAATACTAATATCCCTTATTTTATTTATTGGGTCAACAAATTTACTAGGCTTACTACCCCACTCATTTACTCCAACTACCCAATTATCAATAAATTTAGGAATAGCCATCCCACTGTGAGCTGGCACTGTAATTACTGGGTTTCGCCACAAAACCAAAGCATCTCTGGCCCATTTCTTACCACAAGGAACACCTATTCCCTTAATCCCTATGCTTGTAGTCATCGAAACTATTAGTCTCTTTATCCAACCCATAGCCTTGGCCGTACGACTTACAGCCAACATCACCGCAGGCCACTTACTAATACATTTAATTGGAGGAGCCGCTCTAGCCCTAACAAA---CATCAGCACCTCCATTGCTTTAATTACTTTTACTATCCTTATCCTACTAACGATCCTTGAATTTGCCGTAGCCCTAATCCAAGCCTATGTTTTTACCCTACTAGTAAGCCTCTATCTACATGATAACACTTAATGACCCACCAAACCCATGCATATCATATAGTCAACCCTAGTCCATGGCCACTTACAGGGGCTCTCTCAGCCCTCTTAATAACCTCGGGCCTAGCTATCTGATTCCATTACAACTCAACACTACTATTAACCCTCGGAATAACTACCAACCTATTAACTATATATCAATGATGACGAGACATCATCCGAGAAAGCACATTCCAAGGCCACCATACTCCCATCGTTCAAAAAGGTCTTCGATATGGAATAATCCTTTTTATTGTCTCAGAAGTATTCTTTTTTGCAGGCTTCTTCTGGGCCTTTTACCACTCAAGCCTAGCCCCAACCCCTGAGTTAGGAGGATGCTGGCCACCAACAGGCATTACTCCCCTAAACCCTCTGGAAGTTCCACTACTTAATACCTCCGTACTTCTAGCCTCCGGAGTATCAATTACCTGAGCCCACCACAGTTTAATGGAAGGAAACCGAAAACATATGCTCCAAGCATTATTTATTACAATCTCCCTAGGAATTTATTTTACACTCTTACAAGCCTCCGAATATTATGAAACATCATTTACTATTTCAGACGGAGTCTATGGATCCACCTTCTTCATAGCTACAGGATTCCACGGACTACATGTAATTATTGGCTCTACTTTCCTAATTGTATGCTTCTTACGCCAACTAAAATATCACTTTACATCTAATCATCACTTCGGATTTGAAGCCGCTGCTTGATATTGACATTTCGTAGACGTAGTCTGACTATTCCTATACGTTTCCATTTATTGATGAGGATCTTA-TTCCTTTAGTATTAA-TAAGTACAGTTGACTTCCAATCAATCAGTTTCGGTG-T---A--ACCCGAAAAGGAATAATAAACGTAATACTCGCCTTACTCACTAATACACTCCTATCCACACTACTTGTACTTATCGCATTCTGATTACCCCAATTAAATATCTATGCAGAAAAAGCAAGTCCCTATGAATGCGGATTTGACCCCATAGGATCTGCCCGCTTACCCTTTTCCATAAAATTCTTCTTAGTAGCCATTACTTTTTTGTTATTCGACCTAGAAATCGCACTATTACTCCCCCTCCCATGAGCCTCACAAACGAACAAACTACCAACTATACTCACCATAGCCCTCCTATTAATCTCGCTACTAGCCGCAAGCCTAGCCTACGAATGAACCCAAAAAGGACTAGAATGAACTGAATA-TGATAATTAGTTTAA-ACC-AAAACAAATGATTTCGACTCATTAGATTATAGCT--TATCCTATAATTATC-AA-ATGTCCATAGTCTACATTAACATCTTCCTGGCTTTCACTATATCACTTATAGGATTATTAATATATCGATCCCACCTAATATCTTCTCTCCTATGTCTAGAAGGTATAATATTGTCTTTGTTCATCATAATAACCGTAGCAGTCCTAAACAATCATTTCACATTAGCCAGCATAACCCCTATTATCCTATTGGTATTTGCAGCTTGCGAAGCAGCACTAGGCTTGTCCCTACTAGTAATAGTATCAAATACATATGGTACTGACTACGTACAAAACTTAAACCTCCTACAATGCTAAAAATCATTATCCCTACTGCTATACTTATACCAATAACATGAATATCAAAACCCAATATAATCTGAATCAACTCAACCACTTACAGCTTACT---AATTAGTCTTATTAGCCTCCCCTACCTGAACCAATTAGGCGACAACAGCCTAAATTTTTCACTACTATTCTTCTCAGACTCACTCTCCGCACCTTTACTAGTACTAACAACATGACTCTTACCACTAATACTAATGGCCAGCCAGTCACACCTATCAAAAGAAAACTTAACTCGAAAAAAACTATACATTACAATACTCATTCTTCTACAACTCCTCTTGATCATAACATTTACCGCCACAGAATTAATTATATTCTACATTCTATTTGAAGCTACATTAATCCCAACCTTAATTATTATTACCCGATGAGGTAACCAAACAGAACGACTAAATGCCGGCCTATATTTTTTATTTTATACCCTAGTAGGTTCACTACCCCTTTTAGTTGCACTATTATATATCCAAAATACAATAGGGACTTTAAATTTCCTAATTATCCAATACTGAGCCAAACCTATCTCAACTACC---TGGTCTAACATTTTTCTCTGACTAGCATGCATGATAGCATTTATAGTAAAAATACCTCTGTACGGGCTTCACCTCTGACTACCAAAAGCACATGTCGAAGCCCCTATCGCTGGCTCAATAGTCCTTGCTGCTGTACTATTAAAACTAGGGGGATATGGAATAATGCGCATCACGATTCTACTCAACCCCACAACAAACCAAATA-GCATATCCTTTCATGATACTATCCCTATGAGGAATAGTTATAACAAGTTCTATTTGTTTACGCCAAACTGATCTAAAATCCCTAATTGCATACTCATCCGTAAGCCACATAGCCCTAGTAATTGTAGCAGTACTAATTCAAACACCCTGAAGCTATATAGGAGCTACAGCCCTAATAATTGCTCACGGACTAACTTCATCTATACTATTCTGCCTTGCAAACTCAAACTATGAACGAGTGCATAGCCGGACAATAATCCTAGCACGAGGCCTACAAACTATCCTTCCTCTAATAGCTGCCTGATGACTGCTAGCTAGCCTCGCAAACCTAGCCCTACCACCCACAATTAACCTAATCGGAGAATTATTCGTAGTAATGGCCTCCTTCTCATGATCAAACATGACTATCATTCTAATAGGTACAAATATTATTATCACAGCCCTGTACTCCCTCTATATACTTATTACAACTCAACGAGGGAAATATACACATCATATCAAAAATATCAACCCATCATTCACACGAGAAAACACTCTAATAACCCTTCATCTACTCCCCCTTCTTCTTCTATCGCTTAACCCCAAAATTGTACTAGGTCCCATTTACTGTAAATATA-GTTT-AACAAAAACATTAGATTGTGAAT-CTAATAACAGAAGTGT-AAACCTTCTTATTT-ACC-GA-AAAAGA-A-T---GCAAGAACTGCTAACTC-ATGC-CCCCACGCATAAAA-ACGTGGCTTTTTC-AACTTTTATAGGATAGAAGTAATCCATTGGTCTTAGGAACCAAAAA--ACTGGTGCAACTCCAGATAAAAGTAATAAACCTATTCACCTCAC---TTATTTTAACTGCAATATTCATTCTACTTCTACCTATTATTATATCCAACACCCGACTATATAAAAATAATCTATATCCCCACTATGTAAAAACTACAATCTCTTACGCCTTCATCATCAGCATAATCCCAGCTATAATATTTATCTCTTCAGGACAAGAAGCAGTTATCTCAAACTGGCACTGACTATCAATTCAAACCCTTAAATTATCACTGAGCTTTAAAATAGACTATTTCTCAATCATCTTCATCCCTGTAGCACTTTTCGTCACATGATCAATCATAGAATTCTCAATATGATATATATACTCAGACCCATATATCAACCGATTCTTTAAATATCTCCTCATATTCTTAATCACCATAATAATCTTAGTAACCGCTAACAACCTATTTCAACTATTCATCGGCTGAGAAGGAGTAGGAATTATATCTTTCCTGCTCATTGGATGGTGATATGGTCGAACAGACGCAAATACCGCTGCCCTACAGGCAATCCTCTACAACCGCATTGGGGACGTAGGCTTTATCATAACTATAGCATGATTTCTTACTAACTCAAACGCATGGGACTTCCAACAAATCTTTATCACCCAGCACGAAAACTTAAATATTCCATTACTAGGACTCCTATTAGCAGCCACAGGCAAATCCGCTCAATTTGGCCTACACCCGTGACTACCATCAGCCATAGAAGGCCCTACTCCCGTTTCCGCCCTACTTCACTCAAGCACAATAGTTGTAGCCGGAGTCTTCTTACTAATCCGCTTTCATCCGCTTATAGAACAAAACAAAACCATACAAACCCTCACCCTATGTCTAGGGGCTATCACGACCCTGTTTACAGCTATCTGTGCTCTCACACAAAACGACATTAAAAAAATTGTTGCCTTTTCAACCTCAAGCCAACTGGGCCTAATAATCGTAACCATCGGAATTAACCAACCTTATCTCGCATTCCTACATATCTGTACACACGCATTCTTCAAAGCCATACTATTCATATGCTCGGGATCAATTATCCACAGTCTGAATGACGAACAAGATATTCGAAAAATAGGCGGATTATATAAACCAATACCCTTTACCACTACCTCCCTAATTATCGGAAGCCTCGCATTAACAGGTATGCCCTTTCTAACAGGCTTTTACTCCAAAGACCTAATCATCGAGACAGCCAACACGTCGTATACCAACGCCTGAGCCCTACTAATTACTCTCATTGCCACATCCCTTACAGCTGCCTATAGCACTCGAATTATATTCTTTGTACTCCTAGAACAACCACGATTCAACACCCTGAACCTAATCAATGAAAATAATACCTACCTCATCAATTCCATTAAACGTCTCCTAATTGGAAGCATCTTTGCAGGATACCTAATCTCTTATAATATCCCCCCAACAACCATCCCACAAATAACTATACCCCACTACCTAAAACTAACTGCCCTTGCTGTGACTATCACAGGCTTTATCCTGGCATTAGAACTCAACCTCGCGGCCAAAAACTTAAAATTCATACATCCCTCAAATCTTTTTAAGTTCTCCAACCTCCTAGGGTACTTTCCAATCGTAATACACCGCCTCCCATCAAAAATGAGCCTAACCATGAGCCAAAAATCTGCATCGATACTATTAGACATAATCTGACTAGAAAATGTATTACCAAAATCCATCTCCTATTTCCAAATAAAAATGTCAACTACCGTATCTAATCAGAAAGGACTAGTCAAACTCTACTTCTTATCTTTCATAATCACCCTAACC------CTTAGC--------CTAATCCTACTTAATTCCCACGAGTGACTTCCATAATTACCAATACGCCAATAAGCAAAGACCAACCAGTGACAACCACTAACCAAGTTCCATAGCTATACAACGCTGCAATTCCTATGGCCTCTTCACTAAAAAATCCTGAATCACCCGTATCATAAATTACTCAATCACCCGCACCATTAAACTTAAATACAACCTCCACC------TCATCCTCCTTCAAAATATAACAAGCAGTCAATAACTCTGCCAACACCCCTGTAATAAATATTCCTAACACAGCCTTATTAGACGTCCACGCCTCAGGATAAGGTTCAGTAGCCATAGCTGTAGTATATCCAAACACTACAAGCATACCCCCTAAATAAATTAAAAAAACCATTAAACCCAAAAACGACCCCCCAAAATTTAATACAATACCACAACCAATGCCACCAGCCACAATTAAACCAAATCCCCCATAAATAGGAGAAGGCTTTGAAGAAAAACTTACAAAGCTCACCACAAAAATCGTACTTAAAATAAATACAATGTATGTTATCAT-TATTCTCACATGGAATTTAACCATGACCAATGATATGAAAAACCATCGTTGTA-TTTCAACTATAAGAA-T-T----TAATGACCAACATTCGAAAATCACACCCTCTTATCAAAATCATCAACCACTCATTCATTGACCTACCTGCCCCATCCAACATCTCAGCATGATGGAACTTCGGCTCCCTACTAGGAGTATGCCTAATTCTACAAATCCTTACCGGCCTTTTCCTAGCCATACACTACACATCAGACACAACCACCGCCTTCTCATCAGTCACTCACATCTGTCGTGACGTTAACTACGGCTGAATCATCCGATATATACACGCCAACGGAGCCTCCATATTTTTTATCTGCCTATACATGCACGTAGGCCGAGGAATATATTATGGCTCCTATACCTTCTCAGAGACATGAAACATTGGAATCATACTGCTATTCGCAGTCATAGCCACAGCCTTCATGGGTTACGTACTACCATGAGGCCAAATATCATTCTGAGGGGCAACCGTAATCACCAACCTCCTATCAGCAATCCCATACATTGGAATCAACTTAGTAGAATGAATCTGAGGTGGCTTCTCAGTAGACAAAGCCACCCTAACACGATTCTTCGCTTTCCATTTCATCCTCCCATTCATTATTTCAGCCTTAGCAGCAGTACATCTCCTATTTCTCCATGAAACAGGATCCAATAACCCCTCAGGAGTCACATCCGACTCGGATAAAATCCCATTCCACCCATACTATACAATCAAGGACATCTTAGGCCTTCTAATACTAATCTTAACACTAATACTACTTGTTCTATTCTCACCAGACCTGTTAGGAGACCCAGATAACTATATTCCCGCTAATCCCTTAAACACCCCTCCCCATATCAAGCCCGAATGATATTTCCTATTCGCATATGCAATTCTCCGATCTATCCCTAACAAACTAGGAGGGGTCCTAGCCCTAGTACTCTCCATCCTAATCCTAGCAATTATTCCAATCCTCCA-CACCTCCAAACAACGTGGAATAATATTCCGACCTCTAAGCCAATGCTTATTTTGACTTCTAGTAGCAGACCTCCTAACCCTAACATGAATTGGCGGCCAACCCGTAGAATACCCCTTCATTACCATCGGCCAACTAGCCTCTATCTTATACTTTTCAACCCTCCTAATCCTAATACCCATTTCAGGCATCATTGAAAACCGTCTCCTCAAATGAAGA----GTCTTTGTAGT--ATAT--A-AATACCTTGGTCTTGTAAACCAAAAAAGGAGA--AT--ACA--CACCCTCCCTAAGACT-----TCAAGGAAGAAGC-A--ACAG-CCCCACTATCAGCACCCAAAGCTGAAATTCT-----------------TTCT-TAA-ACTATTCCTTGCTAATA------CCAGAAACCAACCCCATAACTTTCATAATTCATATATTGCATATACCCGTACTGTGCTTGCCCAGTATGTCCTTATTTCC-CACAAAAC-----AAACCAA-G---------TAAAAATCCCCTA------TCATCACAACCC-AAAAC--------------------------TTATAAT------------------------------------------------GTAAAATTAA---CCTATTA------------------------------------------------------------------------------------------------AC-TACCAA--CACA-----------------------CCCATAAATAGCA------------------------------------------------------------------------------------------------------------------------------------------------------CCACG-----------------------TACCCATATTACATAAACCATACTATG----------------------------------------------------------------------------------TAT---ATCGTGCATTAACTGC-------TAGCCCCCATGAATATTAAGCAGGTACTATA-ATCTACATATAT-----------------------T------ACATAAACCATACTATGTAT-ATCGTGCATT--AACTGCTAGTCC----CCATGAAT-A-TTAAGCAGGTACTAT-A-ATCTATA--------------------------------------------------------------------------TATATTACATA--AGGCAT-ATAGTGCTTGGTCG-TGCA----------------------------------------------------------------------------------TCC-ATTT---T-GTTCCGGG----------ACAGTCCTT----------CATGGACCTCAAC-----TAT-CCGAAAGAG-C-TTAATC-AGCTAGCCTCGAGAAACCAGCAATCCTTGC-TCGAACGTGTAC-CT-CTTCTCGCT--CCGGG-CCCATCT-CAACGTG-GGGGTTTCTA-GAACGGAACTATATCTGGCATCTGGTTCTTACT-TCAGGGCCATGAAGT-TCTTGAA--TCCAATCCTTC-AT-------TCCTCTCAAATGGGACATCTCGATGGACTAATGACTA-ATCAGCCCATGA------TCAC---------ACATAACTGTGG--TGTCATGCATTTGGTATC-TTTTAATTT-TTA-GGGGGTCGAACTTGCTATGA---------------------------------------CTCAGCTATGACC-------TA-AA------------------------------------------------GGTCCTGACTC-AGTCAA-ATATATTGTA------------GCTGGACTT--ATTCTC-TATGCGGGGTTTC-CACACGCACA------------GACAGTC-----AAGGTGCTA----------------------------------------------------TTCAGTCAAT--GGTCACAGGACATATACCTAA---------ATTCCTAATGTTCC-ACAGGA----CACGG---------------------CAT-GCGCGCACCCACGTATACG------------------CGTACACGTAT----------------------------------------ACACGTAT------------ACACGTATAC----------------------------------------------------------------------------------------------------------------ACGTATACACGTAT--------------------------------------------------------------------------------------------------------------------------------------------------------------------------------------------------------------------------------------------------------------------------------------------------------------------------------------------------------------------------------------------------------------------------------------------------------------------------------------------------------ACACGTATACACGTATACACGTACACACGTATAC--------------------------------------------------ACACGCAAAC-------ACTTT-------GATTTAGTAAATAACTAGCTTA----ATCAAA--CCCCCCTTACCCCCCGTTAG----------------CCTTATTTATAATAATAC-GTGTCTAT--------------------TTATGTCTTGCCAAA-----CCCCAAAAACAAGAC------------------------------------------------TAGA-CCGTAC-C---TAAACATAAGG----------------------------------------------------------------------------------------------------------------------------------------CCT-G-A-AA---------AACGCTTATA-AGCTCTACCAA--------------------------TCCCCTGTCATTACTAGCTATTAATACT---AAATCATA------ACTCT-GTT----------------------------------------------------------CGCAGTTATCTATAGATACGCTAACCTGATC--------------------------------------------TCTAACT-CATCCCTATTGAA-C-----------------------------------------------------------------------------------------------------------------------------------------------------------------------------------------------------------------------------------------------------------------------------------------------------------------------------------------------------------------------------------------------------------------------------------------------------------------------------------------------------------------------------AACATCCTATATACCCAAATTAA-----------------------------------------------------------CTCCA---------------------------------------------------------------------------------------------------------------------------------------------------------------------------------------------------------------------------------------------------------------------------------------------------------------------------------------------------------------------------------------------------------------------------------------------------------------CGCCCCA----------------------------------------------------
>NC_028303_Pardofelis_marmorata_isolate_PMA_mitochondrion,_complete_genome
GTTAATGTAGCTTAAACACA---TAAAGC-AAGGCACTG-AAAATGCCTAGATGAGTCGCCA-GACTCCATAAACA-C---AAAGGTTTGGTCCTGGCCTTTCCATTAGTTATTAATAAGATTACACATGCAAGCCTCCACATCCCGGTGAA-AATG-CCCTCTAAGTC-AC---CCAGTGACCT-AAAGGAGCTGGTATCAAGCACACA----A-CCA-TAGTAGCTCATGACACCTTGCTC-AGCCACA-CCCCCATGGGACACAGCAGTGATAAAAATTAAGCTATGAATGAAAGTTCGACTAAGCTAT-ATTAA--AC--A-AGGGTTGGTAAATTTCGTGCCAGCCACCGCGGTCATACGATTAACCCAAACTAATAGA-CCTACGGCGTAAAGCGTGTTACAGAAG----AAA----AACATACTAAAGTTAAACCTTAACTAGGCCGTAAAAAGCTACAGTTA-ACAT-AAAAATACA-ACACGAAAGTAACTTTAACACTT-CCGA-CTACACGATAGCTAAGACCCAAACTGGGATTAGATACCCCACTATGCTTAGCCCT-AAACCTAGATAGTTAGCTTAAACAAAACTATCCGCCAG-AGAACTACTAGCTACAGCTTAAAACTCAAA-GGACTTGGCGGTGCTTTACATCCCTCTAGAGGAGCCTGTTCTAT-AATCGATAAACCCCGATATACCTCACCATCTCTTGCTA-ATTCAGCCTATATACCGCCATCTTCAGCAAACCCTA--AAAAGGAAGAAAAGTAAGCACAAGTATC-TTAAC-----ACAAAAAAGTTAGGTCAAGGTGTAGCCTATGAGAT-GGGAAGT-AATGGGCTACATTTTCTAAAA-CT-AGAA-CA-------------CCCACGAAAATCCTTATGAAA--C-TAAG-TATTAAAGGAGGATTTAGTAGTAAATTTGAGAATAGAGAGCTCAATTGAATCGGGCCATGAAGCACGCACACACCGCCCGTCACCCTCCTCAAGTGGCAACA-TCC--------A--AACAAACCTATT-----TAAACCA-C--CACACC-------------CACAAGAGGAGACAAGTCGTAACAAGGTAAGCATACTGGAAAGTGTGCTTGGAT---AACAAGATGTAGCTTAAA-C--AAAGCATCTG-GCTTACACCCAGAAGATTTCATATCAAACTGACCATCTTG-AG---CCAAAGCTAGCCC---A---AACACCCAT-----------------A-AACCCAACT--AACACTA-GA-AAAT----AAA----ACAAAACATTTAGTT-ACC-TTGTAAAAGTATAGGAGATAGAAATT-T------AACTTGGCGCTATAGAGAAAGTACCGCAAGGGAAAGATGAAAG--AT-T-AAA-TTAAAAGCACCACACAGC-AAAGATCACCCCTTGTACCTTTTGCATAATGAGTTAGCTAGA-A-CAACCTA-GCAAAGA-GAACTT-CAGTTAGAC-CCCCCGAAACCAGACGAGCTACCCACGAACAATCTACTACAGGATGAACTCATCTATGTTGCAAAATAGTGAGAAGATTTGCGGGTAGAGGTGAAAAG-CCTAACGAGCCTGGTGATAGCTGGTTGCCCA-GAACAGAATCTTAGTTCAACTTTAAA-CTTACCCC-A-AAAC--------CC--TAC-AATTCTAATGTAAGTTTAAAATATAGTCTAAAAAGGTACAGCTTTTTAGAA-TTAGGATACAGCCTTCATTAGAGAGT-AAGCA-CA-AGTA---TA----AACCATAGTTGGCCTAAAAGCAGCCATCAATTAA-GAAAGCGTTCAAGCTCAAC---AACCCGAAATACC--TTAATGTCAAA---AAA-A------TGCAACTAA----CTCCTAAT-T--TAAA-ACTGGGCTAATCTATTCAA-TAATAGAAGCAATAATGCTAATATGAGTAA-CAAG-AA-A-CA-TTTCT-CCCTGCATAAGCTTATATCAG--AACGGAT-AA-CCACTGATAGTTAACAAC--AAGATATGCACAACCTAACCA-T--AAA-CAAAATATC-AAGC-TAATTGTTAACCCAACACAGGCATGCAAA-CCT-----A--GGGAAAGATTAAAAGAAGTAAAAGGAACTCGGCAAACAC-AAGCCCCGCCTGTTTACC-AAAAACATCACCTCTAGCATTTCTAGTATTAGAGGCACTGCCTGCCCAGTGAC--ACTAGTTAAACGGCCGCGGTATCCTGACCGTGCAAAGGTAGCATAATCATTTGTTCCCTAAATAGGGACTTGTATGAATGGCCACACGAGGGCTTTACTGTCTCTTACTTCCAATCCGTGAAATTGACCTTCCCGTGAAGAGGCGGGAATACAACAACAAGACGAGAAGACCCTATGGAGCTTTAATTAACCGACCC-AAAG-------AG--ACCCTATTAACTT--AACCGAC-AGGA--ACAACAAAC-CTCTA--C---ATGGGCCGACAATTTAGGTTGGGGTGACCTCGGAGAAT-AAAAAAACCTCCGAG-TGA--TTT-AAATCAAGACTA-ACCAGTCAAAA----------------GTATTACATCA----CTTATTGATCCAAA----AA-----CTTGATCAACGGAACAAGTTACCCTAGGGATAACAGCGCAATCCTATTTCAGAGTCCATATCGACAA-TAGGGTTTACGACCTCGATGTTGGATCAGGACATCCCGATGGTGCAGCAGCTATCAAAGGTTCGTTTGTTCAACGATTAA-AGTCCTACGTGATCTGAGTTCAGACCGGAGTAATCCAGGTCGGTTTCTATCTGTTA-AATAATTTCTCCCAGTACGAAAGGACAAGAGAAATAAGGCCCACTTT-A-CCA-AAGCGCCTTCAACC-TAATAGATGAC-ATAAT-CTCAATCTAGACAGTTTG----CCC-AATC-ACA-CTACCCG--TAGAGCTCGGG-TTTGTTAGGGTGGCAGAGCCCGGTAATTGCATAAAACTTAAGCTTTTAT-TGTCAGAGGTTCAACT--CCTCTCCTTAAC-A-AC-ATGTTTATAATCAATATTCTATCACTAATTATTCCCATCCTCCTCGCTGTAGCCTTCCTGACCCTAGTTGAACGAAAAGTATTGGGCTACATACAACTCCGCAAAGGACCAAATGTCGTGGGACCATACGGCCTACTCCAACCCATTGCAGACGCCGTAAAACTCTTCACCAAAGAACCCCTCCGACCCCTCACATCCTCCATGTTCATATTCATTATAGCACCAATCTTAGCCCTTACACTAGCCCTAACTATGTGAATTCCACTACCTATGCCACACCCACTCATCAACATAAACCTGGGGGTACTGTTTATACTAGCCATATCAAGCTTAGCCGTTTACTCCATCTTATGATCAGGGTGAGCTTCAAATTCAAAATACGCCCTAATCGGAGCCCTACGAGCTGTAGCCCAAACAATCTCATACGAAGTCACACTAGCCATCATCCTTCTATCAGTATTACTAATAAACGGATCCTTCACACTAACCACACTAATTACCACTCAGGAATACATATGACTAATCATTCCTGCATGACCCCTTGCCATAATATGATTTATCTCAACGCTAGCAGAAACTAACCGAGCTCCATTCGACCTAACAGAAGGAGAATCAGAACTGGTGTCCGGTTTCAACGTAGAATATGCAGCAGGTCCCTTTGCCCTGTTCTTCCTAGCAGAATATGCCAACATCATCATAATAAATATCCTTACAACAATTTTATTCTTCGGAGCTTTCCACAATCCTTATATACCAGAACTATACACCGCCAACCTCACAGTAAAAACCCTACTCTTAACAACCACCTTTTTATGAATCCGAGCATCCTACCCACGATTCCGATACGACCAACTAATACACCTCCTATGAAAAAACTTCTTGCCCCTTACCCTAGCCCTATGTATATGACATGTATCACTGCCTATCACCACAGCAAGCATCCCACCTCAAACAT------A-------AGAAATATGTCTGA-CAAAAGAATTACTTTGATAGAGTAAAACATAGAGGT-TTA-AGCCCTCTTATTTCTAGAATTATAGGAATCGAACCTAATCCTAAGAATTCAAAAATCTTCGTGCTACCATT--A-TTACACCACATTC--------TAAAGTAAGGTCAGCTAA-A-TAAGCTATCGGGCCCATACCCCGAAAATGTTGGTTTATACCCTTCCCATACTAATTAAACCCCCAATTTTTATTATCATCATATTAACCGTCATATCAGGAACTATAATTGTAACAACAACCTCCCACTGACTTATAGTCTGAATCGGCCTTGAAATAAACCTACTAGCCATCATTCCTGTTCTTATAAAAAAATACAACCCACGGGCCATAGAAGCAACCACAAAATATTTCCTAACACAAGCAACCGCCTCCATAATCCTAATAATAGGAATTATCATCAACCTACTGCACTCAGGACAATGAACAGTATCAAAAGATCTTAACCCCATAGCATCAATCATAATAACAACCGCCCTAGCAATAAAACTGGGACTAGCCCCCTTCCACTTCTGAGTGCCTGAAGTCACACAAGGAGTCTCTATATCATCAGGCCTAATCTTATTAACATGACAAAAAATCGCACCACTATCCATCCTCTATCAAATCTCACCCACCATCAACCCCAACCTACTCCTAACAATATCCATCATATCAGTCGTAATTGGAGGCTGAGGAGGCCTCAACCAAACACAACTACGGAAAATCATAGCATACTCCTCAATCGCCCACATAGGTTGAATAACAGCTATCATAATATATAGTCCCACAATAATAATCCTAAATCTAACCATC-TACATCATCATAACACTAACCACCTTCATACTATTCATACACAACTCCACCACAACAACATCATCCCTATCACAAACATGAAATAAAACTCCCCTAATCACCTCACTTATCCTTGTACTAATAATATCCCTAGGCGGCCTTCCCCCACTCTCTGGCTTCATTCCAAAATGAATAATCGTCCAAGAACTAACTAAAAACGAAATAATCATAGTACCAACATTGCTAGCCATAACAGCACTACTCAACCTATATTTCTACATACGACTAACATACACCACTGCACTGACCATGTTCCCCTCAAATAATAACATAAAAATAAAATGACGATTCGAATGCACAAAAAAACTAATCCTCTTACCCCCTCTAATCGTAATATCAACAATACTACTCCCACTCACACCAATACTATCCATCCTGGATT-------AG-AAGTTTAGGTT-AAAC-CTTAGACCAAGAGCCTTCAAAGCTCTAAGTAAGC-CCCTA-CAGACTTAACTTCTGCACA-C--TAAACCGCC-----CTAAGGACTGCAAGAACTTATCTCACATCAATTGACTGCAAATCAAACACTTTAA-TTAAGCTAAGTCCTC--ACTAGACTGG----TAGGCTCCAAC--CCCACG-AAATTTTAGTTAACAGCTAAATGCCCTAA-TCAAC-T-GGCTTCAGTCCA-CTTCTCCCGCCG---TCT-A-GAAAAAAAAGGCGGGAGAAGCCCCGGCAGCG---TC-AAGCTGCTTCTTTGAATTTGCAATTCAACATGA------CATTCACCACAGGAC-TTGGTAAAAAGAGGAC-TT--AAA-CCTCTGTATTTAGATTTACAGTCTAATG-CTT--ACTCAGCCATTTTA----CC-------------TATGTTCATAAACCGCTGACTATTTTCAACCAATCACAAAGATATTGGCACCCTCTACCTCTTATTTGGTGCCTGAGCCGGTATGGTAGGAACTGCTCTTAGTCTCCTAATCCGAGCCGAGCTAGGCCAACCTGGCACACTACTGGGAGATGACCAAATCTACAATGTTATCGTTACTGCTCATGCCTTCGTAATAATCTTTTTTATAGTAATGCCTATTATAATTGGGGGGTTTGGGAATTGACTGGTCCCATTGATGATTGGAGCTCCTGACATAGCATTCCCCCGAATAAATAATATGAGCTTCTGACTTCTTCCCCCATCCTTCCTACTCCTACTCGCTTCATCTATGGTAGAAGCCGGAGCGGGGACCGGATGAACAGTATACCCACCCCTAGCCGGCAATCTGGCCCATGCAGGAGCATCCGTAGATCTGACTATTTTCTCACTTCACCTGGCAGGTGTTTCTTCAATTTTAGGTGCTATTAATTTTATTACTACCATTATTAATATAAAACCTCCTGCCATGTCTCAGTATCAAACACCTTTATTTGTGTGGTCGGTTTTAATCACTGCAGTCCTGCTACTTCTATCACTTCCAGTATTAGCAGCAGGGATCACCATGTTACTAACAGATCGAAATTTAAACACTACATTCTTTGATCCCGCTGGAGGAGGGGATCCTATCTTGTATCAACACTTATTTTGATTTTTTGGTCACCCAGAGGTCTACATCTTAATTCTACCTGGTTTCGGAATAATCTCACACATCGTTACCTATTACTCAGGTAAAAAAGAACCCTTTGGCTACATGGGAATAGTTTGGGCCATAATATCAATCGGCTTTCTAGGCTTCATCGTATGGGCCCATCACATGTTTACTGTAGGAATGGATGTGGATACACGAGCATACTTTACATCAGCCACCATGATCATTGCCATTCCTACTGGGGTAAAGGTATTTAGTTGATTGGCAACCCTTCACGGAGGCAATATCAAATGATCTCCTGCCATACTATGAGCTCTGGGTTTTATTTTCCTGTTCACTGTAGGGGGCTTGACGGGAATTGTACTAGCAAACTCCTCATTAGATATCGTTCTTCACGATACGTACTATGTAGTAGCTCATTTCCACTATGTCTTGTCGATAGGGGCAGTGTTCGCTATTATAGGGGGTTTCGTCCATTGATTCCCCCTGTTCTCAGGATATACTCTTGATAATACTTGAGCAAAAGTTCACTTTACGATCATGTTCGTAGGTGTTAACATAACGTTCTTCCCTCAGCATTTCCTGGGTCTATCCGGAATACCACGACGTTATTCTGATTACCCAGATGCATATACAACTTGAAACACAATTTCCTCAATAGGCTCTTTCATTTCACTAACGGCAGTCATATTAATAGTCTTCATAGTATGAGAGGCTTTCGCATCTAAACGAGAAGTGGCCATAGTAGAACTAACCACAACTAATCTTGAATGATTACATGGATGTCCCCCTCCGTACCATACGTTCGAAGAGCCAGCTTACGTACTGTTA----AAAT----------------AAGAAAGGAAGGAATCGAA-CCCTCTTTAACTGGTTTCAAGCCAATGCCATAACCATTATGTCTTTCTCAAT--TAA--GAAGTATTAGTAAAACAATTATATAACTTTGTCAAAGTTAAGTTATAGGCTTGAA-TCCTATATACTTC-TATGGCATACCCCTTTCAACTAGGCTTTCAAGATGCTACATCCCCTATCATAGAAGAGCTCCTACACTTCCACGACCACACATTAATGATTGTGTTCCTAATCAGCTCACTAGTTCTCTATATTATTACACTAATACTAACGACCAAGCTTACACATACAAGCACCATAGATGCCCAAGAAGTAGAAACTATCTGGACTATCTTGCCCGCCATTATCTTAATTCTCATCGCCCTGCCCTCCCTGCGAATTCTTTATATAATGGATGAAATCAATAATCCCTCTATCACAGTAAAAACCATGGGACATCAATGATATTGAAGCTATGAGTACACCGACTATGAAGACTTGAATTTTGATTCTTACATAATCCCCACCCAAGAACTAAAACCAGGAGAGCTTCGACTACTAGAAGTCGACAACCGAGTAGTTCTACCAATAGAAATAACTATTCGTATATTAATTTCATCAGAAGATGTGCTACACTCATGAGCTGTTCCGTCCTTAGGCCTAAAAACCGACGCTATTCCGGGTCGACTGAACCAAACTACCCTAATGGGCACACGACCTGGATTATATTATGGTCAATGCTCAGAAATCTGTGGCTCAAACCATAGCTTTATGCCTATTGTCCTCGAATTAGTCCCACTGACATACTTTGAAAAATGATCTGCATCTATACTGTAA-------------------------------------------------------------------------ATTCATTGAGAAGCT-AAAT-AAAGCGCTAACCTTTTAAGTTAGAGAC-TGGGAGTTT---AG-ACCTCTCCTCAATG-ACATGCCACAGCTAGACACATCAACTTGATTCACTACTATTATATCAATAATTATAACACTATTTATTGTATTCCAATTAAAAATCTCAAAGCAC-CTGTATCCGTCAAATCCAGAACCCA-------AATCCACAACTATATTAAAACAACTT------AATCCTTGAGAAAAAAAATGAACGAAAATCTATTCACCTCTTTCACTACCCCAACAATAATAGGACTACCTATCGTCATTTTAATTATTATATTCCCAAGCATTCTATTCCCATCACCCAATCGACTAATTAATAACCGCCTAATCTCACTACAACAATGGCTAGTACGATTAACATCAAAGCAAATACTGACTATCCATAATAACAAAGGACAGACCTGAGCCCTAATACTGATGTCCCTCATTTTATTTATTGGGTCAACAAATCTACTAGGCCTATTACCCCACTCGTTTACCCCTACCACCCAACTATCAATAAACTTAGGAATGGCCATCCCACTATGAGCCGGCACTGTAGCCATCGGATTCCGCCATAAAACTAAAGCATCCCTAGCCCACTTTTTACCACAAGGAACACCTATGCTCTTGATCCCTATGCTTGTAATCATCGAAACTATCAGCCTCTTTATCCAGCCCGTGGCTTTAGCCGTTCGACTTACAGCCAACATTACTGCAGGCCACTTATTAATACACTTAATTGGAGGAGCCACTCTGGCTTTAACAAA---TATTAGCACCCCCATCGCTTTAATTACTTTCATCATTCTTGTTTTACTAACAGTCCTTGAATTTGCTGTAGCCCTAATTCAAGCCTACGTCTTCACCCTACTAGTAAGTCTATATCTACATGATAATACCTAATGACCCACCAAACCCATGCATATCACATAGTCAACCCTAGCCCATGGCCACTTACAGGAGCCCTTTCAGCCCTCCTAATAACCTCGGGCCTAGCTATATGATTCCACTATAACTCAACACTACTGCTAACCCTTGGAATAACCACTAATCTTCTAACTATATACCAGTGGTGACGAGATATCATTCGAGAAAGCACATTCCAAGGCCACCATACACCCATCGTCCAAAAAGGCCTTCGATATGGAATAATCCTTTTTATCATTTCAGAAGTATTCTTTTTCGCAGGTTTCTTCTGGGCCTTTTACCACTCAAGCCTAGCCCCAACCCCTGAACTAGGGGGATGCTGACCACCAACAGGCATTATTCCCCTCAACCCCTTGGAGGTCCCACTACTTAATACTTCTGTACTCTTGGCCTCTGGAGTATCAATCACCTGAGCCCACCATAGCTTAATGGAAGGAAACCGAAAACACATGCTCCAAGCACTATTTATTACAATCTCCTTGGGGGTTTACTTCACGCTCCTCCAAGCCTCCGAATACTATGAAACGTCATTCACAATCTCGGACGGAGTTTATGGATCTACTTTCTTTATAGCCACAGGGTTCCACGGACTACATGTAATTATTGGCTCCACTTTCTTAATTGTATGCTTTCTGCGCCAACTAAAGTACCACTTCACATCAAATCATCATTTCGGATTTGAAGCTGCCGCTTGATATTGACATTTCGTAGACGTAGTTTGACTATTCCTATACGTTTCTATTTATTGATGAGGATCCTA-TTCCTTTAGTATTAA-CAAGTACAGTTGACTTCCAATCAACCAGTTTCGGTA-T---A--ATCCGAAAAGGAATAATAAATGTAATACTTACCCTACTCACCAATACACTTCTATCCACGCTACTTGTGCTCATTGCATTCTGACTACCCCAGCTGAATATTTATACAGAAAAAGTAAGCCCCTATGAGTGTGGATTCGACCCTATGGGATCTGCCCGCCTACCCTTTTCCATAAAATTCTTTTTAGTGGCCATCACATTTTTACTATTCGACCTAGAGATTGCACTACTCCTTCCCCTTCCTTGAGCCTCGCAAACGAGCAAACTACCAACTATGCTCACCATAGCCCTTCTACTAATCTCACTATTAGCCGCAAGCCTAGCCTACGAATGAACCCAAAAAGGACTAGAATGAACTGAATA-TGATAATTAGTTTAA-ACC-AAAACAAATGATTTCGACTCATTAGATTATAGCT--TATCCTATAATTATC-AA-ATGTCCATAGTCTATATTAACATCTTTCTGGCCTTCACTATGTCACTCATAGGATTATTAATATATCGATCCCATCTAATATCTTCTCTCCTGTGTCTAGAAGGCATAATGCTGTCTTTGTTTATTATAATAACCATAGCAATCCTAAATAACCACTTTACACTAGCTAGCATAACTCCTATTATCCTATTAGTATTTGCAGCCTGCGAGGCAGCACTAGGCTTATCCCTACTAGTAATAGTATCAAACACATATGGCACTGATTACGTACAAAACCTAAACCTTCTACAATGCTAAAAATTATTATCCCCACTGCCATACTTATACCAATAACATGACTATCAAAACCCAACATAATCTGAATCAACTCAACAACTTACAGCCTGCT---AATTTGCCTTATTAGCCTCCCCTATCTAAACCAACCAGGTGACAACAGCCTAAACCTTTCATTGCTATTTTTCTCAGACTCACTCTCTGCACCTCTACTAGTACTAACAACATGACTTCTACCATTAATACTCATAGCCAGCCAGTCACACCTATCAAAAGAAACTTCAATCCGAAAAAAACTATATATTACAATACTAATCCTCCTACAGCTTCTCCTAATCATAACATTTACCGCCACAGAATTAATTATATTTTACATTCTATTTGAAGCCACACTAATCCCCACTTTAATTATCATTACCCGATGAGGCAACCAGACAGAACGACTAAATGCCGGCCTATATTTTTTATTTTACACTCTGGTAGGCTCATTACCCCTTTTAGTCGCACTATTATATATCCAAAATACAACGGGGACTCTAAGTTTTCTAATTATCCAATACTGAGCTAAACCTATCTCAACTACC---TGATCTAACATCTTCCTCTGATTAGCATGCACAATAGCATTCATAGTAAAAATACCCCTATACGGACTCCACCTCTGACTACCGAAAGCACATGTTGAAGCCCCTATCGCTGGTTCAATAGTACTTGCTGCCGTGCTATTAAAACTAGGAGGATACGGAATAATGCGCATCACAATTCTACTAAACCCCGCAACAAACCAAATA-GCATACCCCTTCATAATACTATCCCTATGAGGAATAGTTATAACAAGTTCTATTTGTTTACGTCAAACAGATCTAAAATCCCTAATCGCATACTCATCTGTAAGCCACATGGCCCTAGTAATTGTAGCAGTACTGATTCAAACACCCTGAAGCTATATAGGAGCTACAGCCCTAATAATCGCCCACGGACTAACTTCGTCCATACTATTCTGTCTTGCAAACTCAAACTATGAACGAGTACATAGCCGAACAATAATTCTAGCACGAGGCCTACAAACTATCCTCCCCCTAATAGCTGCCTGATGACTACTAGCTAGCCTCGCAAACCTAGCCCTACCCCCCACAATTAATCTAATTGGAGAACTATTTGTAGTAATAGCCTCCTTCTCATGATCCAATATAACTATCGTCCTCATAGGTACAAACATTATCATCACAGCCCTATACTCCCTCTACATACTTATCACAACCCAACGAGGCAAGTACACACATCACATTAAAAATATTAACCCATCATTTACACGAGAAAACACTCTAATGACTCTTCACCTGTTCCCTCTTTTTCTCCTATCACTTAACCCCAAAATTGTACTAGGTCCCATCTACTGTAAATATA-GTTT-AACAAAAACATTAGATTGTGAGT-CTAATAACGGAAGTGC-AAACCTTCTTATTT-ACC-GG-AAAAGT-A-T---GCAAGAACTGCTAATTC-ATGC-CCCCATGTATGAAA-ACATGGCTTTTTC-AACTTTTATAGGATAGAAGTAATCCATTGGTCTTAGGAACCAAAAA--ATTGGTGCAACTCCAAATAAAAGTAATAAATCTATTCACCTCAT---TCACACTAACCGCAATATTTATTCTACTTTTACCCGTCATTATATCCAACACTCAGTTGTACAAAAACAGTCTGTATCCCCACTATGTAAAAACTACAATCTCTTATGCCTTCACCATTAGCATAATCCCGACTATAATATTTATCTCTTCAGGACAGGAAGCAATTGTCTCAAACTGACACTGATTGTCGATCCAAACCCTTAAGCTATCACTGAGCTTTAAAATAGACTACTTCTCAATCATCTTCATCCCCGTAGCACTCTTTGTCACATGGTCAATCATAGAATTCTCAATATGATATATATACTCAGATCCATACATCAATCGATTCTTTAAATACCTTCTCATATTCTTAATTACCATAATAATCCTAGTAACCGCCAATAACCTATTTCAACTATTTATTGGCTGAGAAGGAGTAGGAATCATGTCCTTCCTGCTCATTGGATGATGACATGGCCGAACAGACGCAAACACCGCTGCCCTACAAGCAATTCTCTACAATCGTATTGGGGACGTAGGATTTATCGTAGCCATAGCATGATTCCTCACCAACTCAAACGCATGGGATTTCCAACAAATCTTTATTACTCAACATAAAAACCTATATATCCCCTTACTAGGACTTCTGTTAGCAGCCACAGGTAAGTCCGCCCAATTCGGTCTACACCCATGGCTACCATCAGCCATAGAAGGCCCAACCCCTGTCTCCGCTCTACTCCACTCAAGCACAATAGTCGTAGCCGGAGTCTTCCTATTAATCCGCTTCCACCCGCTCATAGAACAAAATAAAACCATGCAAACCCTTACCCTATGCCTAGGGGCTATTACAACCCTATTTACAGCCATCTGTGCTCTTACACAAAACGACATCAAAAAAATCGTCGCCTTCTCAACCTCAAGCCAACTAGGCCTAATAATTGTAACCATCGGAATTAACCAGCCCCACCTCGCATTCCTACATATTTGCACACACGCATTCTTCAAAGCAATGCTATTCATGTGTTCAGGATCAGTCATCCACAGCCTAAATGACGAACAGGACATCCGAAAAATAGGCGGCCTATACAAACCAATGCCCTTTACCACTACCTCCCTTATTATTGGAAGCCTCGCATTAACAGGCATACCCTTCCTAACAGGATTCTATTCCAAAGACCTAATTATCGAGACAGCCAACACGTCGTATACCAACGCCTGAGCCCTACTAATTACTCTCATTGCCACATCCCTCACAGCTGCCTACAGCACTCGAATTATATTCTTTGTACTCCTGGGACAACCACGATTTAATGCCTTAAACCTAATCAATGAAAATAATACCCACCTCATCAACTCCATTAAACGTCTTTTAATTGGAAGCATCTTTGCAGGATACCTAATTTCCTATAACATCCCCCCAATAACCGTCCCACAAATAACTATACCCTACTATCTGAAACTAGCTGCCCTTGCCGTGACTATCACAGGCTTCATCCTAGCATTAGAACTTAACCTTGCAACTAAAAACTTAAAATTTAAATATCCCACATACCCCTTTAAATTCTCCAACCTCCTAGGGTATTTTCCAATCGTCATACACCGCCTCCCACCAAAAATAAGCCTAACTATGAGCCAAAAATCTGCATCGATACTACTAGACATAATTTGACTAGAAAATGTATTACCAAAATCCATCTCCTATTTCCATATAAAAATGTCAACTACCGTATCTAATCAGAAGGGGCTAGTCAAACTCTACTTCATATCCTTCATAATTACCCTGACC------CTTGGC--------CTACTCCTACTTAATTTCCACGAGTAACTTCTATAATTACTAATACACCAATAAGCAAAGACCAGCCAGTAACAACCACCAGCCAGGTTCCATAACTATATAACGCTGCGATACCCATAGCCTCCTCACTAAAAAATCCTGAATCACCTGTATCATAAATCACCCAATCACCCGCACCATTAAACTTAAATACAACCTCGACC------TCATCTTCTTTTAAAACATAACAAGCAGTCAATAATTCTGCTAACACCCCTGTAATAAACATTCCCAGTACAGTCTTATTAGACGTCCATGCCTCAGGGTAGGGCTCAGTAGCTATAGCCGTAGTATACCCAAACACTACAAGCATGCCCCCCAGATAAATTAAAAAAACCATTAGACCCAAAAACGACCCCCCAAAATTCAATACAATACCACAACCAACACCACCAGCCACAATCAAACCAAACCCACCATAGATGGGAGAGGGCTTTGAAGAAAAACCTACAAAGCTCACCACAAAAACTGTACTTAAAATAAATACAATGTATGTTATCAT-TATTCTCACATGGAATTTAACCATGACCAATGACATGAAAAACCATCGTTGTA-TTTCAACTACAAGAA-C-T----TAATGACCAACATTCGAAAATCACACCCCCTTATCAAAATCATTAACCACTCATTCATCGATCTACCCACCCCATCCAACATTTCAGCATGATGAAACTTCGGCTCCCTCCTAGGAGTTTGCCTAATCCTACAAATCCTTACCGGCCTCTTCCTAGCCATACACTACACATCGGACACAATAACCGCCTTCTCATCAGTTACCCACATCTGTCGTGATGTCAATTACGGCTGAATTGTCCGATACTTACATGCCAACGGAGCCTCCATATTCTTTATCTGCCTATACATGCACGTAGGACGAGGAATGTACTACGGCTCCTACACTTTCTCAGAAACATGAAACATTGGAATCATACTACTATTCGCGGTCATAGCTACAGCCTTCATAGGATATGTTCTACCATGGGGCCAAATATCCTTCTGAGGGGCAACCGTAATCACTAACCTCCTATCAGCAATTCCATACATTGGAACTAACCTAGTAGAATGAATCTGAGGGGGCTTCTCAGTAGACAAAGCCACATTAACACGATTTTTTGCCTTCCACTTCATTCTTCCATTCGTCATCTCAGCCCTAGCAGCAGTGCACCTCCTATTTCTCCATGAAACAGGATCTAACAACCCCTCAGGAATCACATCTGATTCAGATAAAATCCCATTTCACCCATACTACACAGTCAAAGACATCTTAGGCCTTCTAGTACTAATCTCAATACTCACATCACTCGTCCTATTTTCACCAGATCTGCTAGGAGACCCAGATAACTACATCCCTGCCAATCCCCTAAACACTCCTCCCCACATTAAGCCTGAGTGATACTTCCTATTTGCATACGCAATCCTCCGATCTATCCCCAATAAACTAGGAGGAGTCATGGCCCTAGTACTCTCTATTCTAGTCCTAGCAATCATCCCAACTCTCCA-CACCTCTAAACAACGAGGGATAACATTCCGACCATTAAGCCAATGCTTATTCTGATTTCTAGTAGCAGACCTCCTAACCCTGACATGAATTGGCGGCCAACCCGTAGAACACCCCTTTATCACCATTGGTCAACTAGCCTCTATCCTATACTTCTCAATTCTTCTAGTCTTAATACCCATCTTAGGCATTATCGAAAACCGCCTCCTCAAATGAAGA----GTCTTTGTAGT--ATAT-AA-ATTACCTTGGTCTTGTAAACCAAAAAAGGAGA--AC--ATG--TACCCTCCCTAAGACT-----TCAAGGAAGAAGC-A--ACAG-CCCCACCATCAGCACCCAAAGCTGAAATTCT-----------------TTCT-TAA-ACTATTCCTTGCCGATA------CCAAAAACCAACCCCACTGCTCCCATAATTCATATATTACATATACCCGTACTGTGCTTGCCCAGTATGTCCTCACACAC-CACAAGAC-----AAACCAA-G---------TGAAAACCCCCTA------TTACTGCAATCC-AAAAC--------------------------ACATAAT------------------------------------------------GTTAAACTAA---TTCATCT------------------------------------------------------------------------------------------------AG------------------------------------CCCA------------------------------------------------------------------------------------------------------------------------------------------------------------------------------------------------------------------------------------------------------------------------------------------------------------------------------------------CCCATGAATATTAAGCATGTACAGTA-GTTTATATATAT-----------------------T------ACATAAGGCATACTATGTAT-ATCGTGCATT--AATTGCTAGTCC----CCATGAAT-A-TTAAGCATGTACAGT-A-GTTTATA--------------------------------------------------------------------------TATATTACATA--ATACATGATAGTGCTTAATCG-TGCA----------------------------------------------------------------------------------TAT-ATTC---ATATTCTGGA----------ACAATTCTC----------TATGGACCTCAAC-----TAT-CTAAAGGAA-TATTGATC-ACCTAGCCTCGAGAAACCAGCAATCCTTGC-TTGAACGTGTAC-CT-CTTCTCGCT--CCGGG-CCCATTT-CAACGTG-GGGGTTTCTA-TAACGGAACTATATCTGGCATCTGGTTCTTACT-TCAGGGCCATAAGAT-TCTTGAA--TCCAATCCTTC-AA-------CTCTCTCAAATAGGACATCTCGATGGATTAATGACTA-ATCAGCCCATGA------TCAC---------ACATAACTGTGG--TGTCATGCATTTGGTATC-TTTTAATTT-T-T-AGGGGTCGAACTTGCTATGA---------------------------------------CTCAGCTATGACC-------TA-AA------------------------------------------------GGTCTTGACTC-AGTCAA-ATATATTGTA------------GCTGGGCTT--ATTCTC-TATGCGGGGTGTC-CACACGAACA------------AACAGTC-----AAGGTGCTA----------------------------------------------------TTCAGTCAAT--GGTCACAGGACATATACTCAA---------ATTCCTAATGTTCC-ACAGGA----CACGG---------------------CAT-GCGCGCACCCACGTATACG------------------CGTACACGTAT----------------------------------------ACACGTATACACGTA----TACACGTATAC----------------------------------------------------------------------------------------------------------------ACGTATACACGTA----T--------ACACGT------------------------------------------------------------------------------------------------------------------------------------------------------------------ATACACGTATACACGTA----------TACACGTATACACGTACACACGTACAC-------------------------------------------------------------AC--GTACACACGTATACACGTACAC----------------ACGTACACACGTATACACGTACACACGTATACACGTAT----------------------------------------ACACGTACACACGTACACACGTACACACGTATACACGTATACACGTA-------------------------TACACGTATACACGTATACACGTATACGCGTACACGTACAC-----------------------ACGTACACAC-----GTATACACACGCAAAC-------ACTTT-------GATTTAGTAAATAACTAGCTTA----ATCAAA--CCCCCCTTACCCCCCGTTAA----------------CCTTATTTATAATAATAC-GTGCCTAT--------------------TTATGTCTTGCCAAA-----CCCCAAAAACAAGAC------------------------------------------------TAGA-CCGTAC-C---TAATCATAAGG----------------------------------------------------------------------------------------------------------------------------------------CTT-A-AGAA---------AACGCTTATA-AGC-TTACCAA--------------------------CCCCCTATCATTACTAGCTATTAGTACT---AAATCATA------ACTTT-GTT----------------------------------------------------------CGCAGTTATCTATAGATACATTAACCTG-CC--------------------------------------------TCTAATT-CGTCCCTATCGAA-C-----------------------------------------------------------------------------------------------------------------------------------------------------------------------------------------------------------------------------------------------------------------------------------------------------------------------------------------------------------------------------------------------------------------------------------------------------------------------------------------------------------------------------AACATCCCATACATCCAAATTAA-----------------------------------------------------------CCTCG---------------------------------------------------------------------------------------------------------------------------------------------------------------------------------------------------------------------------------------------------------------------------------------------------------------------------------------------------------------------------------------------------------------------------------------------------------------CCCCA------------------------------------------------------
>NC_027115_Catopuma_temminckii_mitochondrion,_complete_genome
GTTAATGTAGCTTAAACATA---TAAAGC-AAGGCACTG-AAAATGCCTAGATGAGTCGCCA-GACTCCATAAACA-C---AAAGGTTTGGTCCTGGCCTTTCCGTTAGTTATTAATAAGATTACACATGCAAGCCTCCGCATCCCGGTGAA-AATG-CCCTCTAAGTT-AC---CCAGTGACCT-AAAGGAGCTGGTATCAAGCACACA----A-CCG-TAGTAGCTCATGACACCTTGCTT-AGCCACA-CCCCCACGGGATACAGCAGTGATAAAAATTAAGCTATGAATGAAAGTTCGACTAAGCTAT-ATTAA--AC-TA-AGGGTTGGTAAATTTCGTGCCAGCCACCGCGGTCATACGATTAACCCAAACTAACAGA-CCCACGGCGTAAAGCGTGTTACAGAGA----AAA----AATATACTAAAGTTAAACCTTAACTAGGCCGTAAAAAGCTACAGTTA-ACAT-AAAAATACA-GAACGAAAGTAACTTTAATATCT-CCGA-TTACACGACAGCTAAGACCCAAACTGGGATTAGATACCCCACTATGCTTAGCCTT-AAACTTAGATAGTTAATTCAAACAAAACTATCCGCCAG-AGAACTACTAGCAACAGCTTAAAACTCAAA-GGACTTGGCGGTGCTTTACATCCCTCTAGAGGAGCCTGTTCTAT-AATCGATAAACCCCGATATACCTCACCATCTCTTGCTA-ATTCAGCCTATATACCGCCATCTTCAGCAAACCCTA--AAAAGGAAGAAAAGTAAGCACAAGTATC--TAGC-----ACAAAAAAGTTAGGTCAAGGTGTAGCCCATGAGAT-GGGAAGC-AATGGGCTACATTTTCTAAAA-CT-AGAA-TA-------------CCCACGAAAATCCTTATGAAA--C-TGAG-TATTAAAGGAGGATTTAGTAGTAAACCTGAGAATAGAGAGCTCAGTTGAATCGGGCCATGAAGCACGCACACACCGCCCGTCACCCTCCTCAAGTGACAATA-ACC--------C--AAAAAACCTATT-----TAAATTA-C--CACACC-------------CACAAGAGGAGACAAGTCGTAACAAGGTAAGCATACTGGAAAGTGTGCTTGGAT---AACAAGATGTAGCTTAAA-C--AAAGCATCTG-GCTTACACCCAGAAGATTTCATATTAAACTGACCATCTTGAAG---CCAAAGCTAGCCC---A---AACACCCAT-----------------A-AACCCAATT--AACACTA-GA-AAGT----AAA----ACAAAACATTCAGTT-ACT-TT-TAAAAGTATAGGAGATAGAAATT-T------AACTTGGCGCTATAGAGAAAGTACCGCAAGGGAAAGATGAAAG--AT-A-AAA-TTAAAAGCACCACACAGC-AAAGATTACCCCTTGTACCTTTTGCATAATGAGTTAGCTAGA-A-TAACCTA-ACAAAGA-GAACTT-CAGCTAGGT-CCCCCGAAACCAGACGAGCTACCCATGAACAATCTATTACAGGATGAACTCGTCTATGTTGCAAAATAGTGAGAAGATTTGTGGGTAGAGGTGAAAAG-CCTAACGAGCCTGGTGATAGCTGGTTGCCCA-GAGCAGAATCTTAGTTCAACTTTAAA-CTTACCCC-A-AAAA-------CCC--CAC-AATTCTAATGTAAGTTTAAAATATAGTCTAAAAAGGTACAGCTTTTTAGAA-TTAGGATACAGCCTTCATTAGAGAGT-AAGCA-TA-AAAAT--TA----AACCATAGTTGGCCTAAAAGCAGCCATCAATTAA-GAAAGCGTTCAAGCTCAAC---AA-TCAAAACATC--TTAATATCAAA---AAA-A------TGTAACCAA----CTCCTAAT-T--TAAA-ACTGGGCTAATCTATTTAATTAATAGAAGCAATAATGCTAATATGAGTAA-CAAG-AA-A-TA-TTTCT-CCCTGCATAAGTTTATATCAG--AACGGAT-AA-CCACTGATAGTTAACAAC--AAGATATGTATAACCCAACCA-T--AAA-CAAAATATC-GAGC-TAATTGTTAACCCAACACAGGTATGCAAA-TTT-----A--GGGAAAGATTAAAAGAAGTAAAAGGAACTCGGCAAACAC-AAGCCCCGCCTGTTTACC-AAAAACATCACCTCTAGCATTCCCAGTATTAGAGGCACTGCCTGCCCGGTGAC--ACTAGTTAAACGGCCGCGGTATCCTGACCGTGCAAAGGTAGCATAATCATTTGTTCCTTAAATAGGGACTTGTATGAACGGCCACACGAGGGCTTTACTGTCTCTTACTTCCAATCCGTGAAATTGACCTTCCCGTGAAGAGGCGGGAATGCAGCAATAAGACGAGAAGACCCTATGGAGCTTTAATTAACCGACCC-AAAG-------AG--ATCCTACCAATAT--AACCGAC-AGGG--ACAACAAAC-CTCTA--T---ATGGGCCGACAATTTAGGTTGGGGTGACCTCGGAGAAC-AAAATAACCTCCGAA-TGA--TTT-AAATCAAGACTA-ACCAGTCAAAA----------------GTATTACATCA----CTTATTGATCCAAA----AA-----CTTGATCAACGGAACAAGTTACCCTAGGGATAACAGCGCAATCCTATTTCAGAGTCCATATCGACAA-TAGGGTTTACGACCTCGATGTTGGATCAGGACATCCCGATGGTGCAGCAGCTATCAAAGGTTCGTTTGTTCAACGATTAA-AGTCCTACGTGATCTGAGTTCAGACCGGAGTAATCCAGGTCGGTTTCTATCTATTA-AATAATTTCTCCCAGTACGAAAGGACAAGAGAAATAAGGCCCACTTT-A-CTA-AAGCGCCTTTAACC-TAATAGATGAT-ATAAT-CTTAATCTAGACAGTTTA----TCC-AATC-ATA-CCACCCG--TAGAGCTCGGG-TTTGTTAGGGTGGCAGAGCCCGGTAACTGCATAAAACTTAAGCTTTTAT-TATCAGAGGTTCAATT--CCTCTCCTTAAC-A-AC-ATGTTCATAATCAATATCCTCTCACTAATTATCCCCATCCTCCTCGCTGTAGCCTTCCTAACCCTAGTCGAACGAAAAGTTCTAGGCTATATACAACTTCGCAAAGGACCAAACGTCGTAGGACCATATGGCCTACTCCAACCTATCGCAGACGCCGTAAAACTCTTCACTAAAGAACCCCTTCGACCTCTCACATCCTCCATATTCATATTCATCATAGCACCAATCCTAGCCCTCACACTAGCCCTAACCATGTGAATTCCACTACCAATACCATACCCACTTATCAACATAAACCTAGGAGTACTATTCATACTAGCCATATCAAGTCTAGCTGTTTACTCCATCCTATGATCAGGATGAGCCTCAAATTCAAAATACGCCCTAATCGGAGCTCTACGGGCCGTAGCCCAGACAATCTCATACGAAGTCACACTAGCTATTATCCTCCTATCAGTACTACTAATAAACGGATCTTTCACACTAGCCACACTAATCATCACTCAAGAGTACATGTGATTAATTATTCCCGCATGACCCCTAGCTATAATATGATTCATCTCAACACTAGCAGAAACTAACCGAGCTCCATTTGACCTAACAGAGGGAGAGTCAGAATTAGTATCCGGATTTAATGTAGAATATGCAGCAGGCCCTTTCGCCCTATTTTTCTTAGCAGAATATGCCAACATTATTATAATAAATATCCTCACAACTATTCTATTCTTCGGAGCATTTCACAACCCCTATATACCAGAATTATACATCGTCAACTTTACAGTAAAAACTCTGCTCTTAACAACCACTTTCCTATGAATCCGAGCATCCTACCCACGATTCCGATATGACCAACTAATGCACCTCTTATGAAAAAATTTCCTACCCCTCACTCTAGCCCTATGCATATGACACGTATCACTCCCTATTATTACAGCAAGCATCCCACCTCAAACAT------A-------AGAAATATGTCTGA-TAAAAGAGTTACTTTGATAGAGTAAAACATAGAGGT-TTA-AATCCTCTTATTTCTAGAATTATAGGAATTGAACCTAATCCTAAGAATCCAAAAATCTTCGTGCTACCATT--A-TTACACCACATTC--------TAAAGTAAGGTCAGCTAA-A-TAAGCTATCGGGCCCATACCCCGAAAATGTTGGTTTATACCCTTCCCATACTAATTAAACCCCCGATTTTTACTATCATTATATTAACCGTCATCTTAGGGACTATAATTGTAATAACAGCCTCCCACTGACTTATGGTCTGAATCGGCTTTGAAATAAACCTATTAGCCATTATCCCCATTCTCATGAAAAAATACAACCCACGAGCCATGGAAGCAGCCACAAAATATTTCCTAACACAAGCAACCGCCTCCATAATCCTAATAATAGGAATTATTATTAACCTGCTACACTCAGGACAATGAGCCGTATCAAAAGACCTCAACCCCATAGCATCTATCATAATAACAACTGCCCTAGCAATAAAACTAGGACTAGCTCCTTTCCACTTCTGAGTGCCCGAAGTCACACAAGGAATTTCCATATCGTCAGGCTTAATCTTATTAACATGACAAAAAATTGCACCACTATCTATCCTCTACCAAATTTCACCCACCATCAACCCCAACCTACTCCTAACAATATCCATCATATCAGTTACAATTGGAGGTTGAGGAGGCCTCAACCAAACACAACTACGAAAAATCATAGCATACTCTTCAATCGCCCACATAGGATGAATAACAGCTATCATAATATATAACCCCACAATAATAATCCTAAACCTAGTTATC-TATATTACCATAACACTAACTACCTTTATATTATTTATACATAACTCCACTACAACAACATCATCCTTATCACAAACATGAAATAAAACTCCCCTAATTACCTCACTTATCCTAGTGCTAATAATATCCTTAGGAGGCCTTCCCCCGCTCTCTGGCTTCATACCAAAATGAATAATTATCCAAGAGCTGACTAAAAACGAAATAATCATGATACCAACCCTACTAGCCATAACAGCACTACTCAACCTGTACTTCTACATACGACTAACATACACTACTGCACTCACCATATTTCCTTCAAACAACAGCATAAAAATAAAATGACGATTTGAATGCACAAAAAAAACAACCTTCTTGCCCCCTCTAATCGTAATATCAACTATACTACTTCCACTCACACCAATACTATTCATCCTGGATT-------AG-AAGTTTAGGTT-AAA---TTAGACCAAGAGCCTTCAAAGCTCTAAGTAAG--CCCCA-TAGACTTAACTTCTGCACA-C--CAAACCACT-----TTAAGGACTGCAAGAACTTATCTCACATCAATTGATTGCAAATCAAACACTTTAA-TTAAGCTAAGCCCTT--ACTAGATTGG----TGGGCTCCAAC--CCCACG-AAATTTTAGTTAACAGCTAAATACCCTAA-TCAAC-T-GGCTTCAATCCA-CTTCTCCCGCCG---TCT-A-GAAAAAAAAGGCGGGAGAAGCCCCGGCAGCG---TC-AAGCTGCTTCTTTGAATTTGCAATTCAACATGA------CATTCACCACAGGAC-TTGGCAAAAAGAGGGC-TT--GAA-CCTCTGTGTTTAGATTTACAGTCTAATG-CTT--ACTCAGCCATTTTA----CC-------------TATGTTCATAAACCGCTGACTATTTTCAACCAATCATAAAGATATTGGTACTCTTTACCTTTTATTTGGTGCCTGAGCCGGTATGGTGGGGACTGCTCTCAGCCTCCTAATCCGGGCCGAACTGGGTCAACCTGGCACGCTGCTAGGAGACGATCAGATCTATAATGTGATCGTTACTGCTCATGCCTTTGTAATAATCTTCTTTATGGTAATGCCCATCATGATTGGAGGATTCGGAAACTGACTAGTCCCATTAATAATTGGAGCCCCAGACATAGCATTTCCCCGAATGAATAATATGAGCTTCTGGCTTCTTCCCCCATCCTTTCTTCTTCTACTAGCTTCGTCTATGGTGGAAGCCGGAGCAGGGACTGGGTGAACAGTGTATCCACCCCTAGCCGGCAACCTGGCCCACGCAGGAGCATCTGTAGATCTAACTATTTTCTCACTTCACCTAGCAGGTGTTTCTTCAATCTTAGGTGCTATTAATTTCATCACTACTATTATTAATATAAAACCCCCTGCCATATCTCAATATCAAACGCCTCTATTCGTATGATCAGTTTTAATTACTGCAGTCCTATTACTTCTATCGCTCCCAGTATTAGCAGCAGGAATCACAATGCTATTAACAGATCGAAATTTAAACACCACATTCTTTGACCCTGCTGGAGGAGGAGACCCCATCTTATACCAACACTTATTTTGATTTTTTGGTCACCCAGAGGTATATATCTTAATTCTACCCGGTTTTGGAATAATCTCACATATTGTTACCTACTACTCAGGCAAAAAAGAACCCTTTGGCTACATGGGAATAGTTTGGGCCATAATATCAATCGGCTTCCTGGGCTTTATCGTATGAGCCCATCATATATTTACTGTGGGAATGGATGTAGACACACGAGCATACTTCACATCAGCTACTATAATTATCGCCATCCCTACTGGGGTAAAAGTATTTAGTTGGTTGGCTACCCTTCATGGAGGAAATATTAAATGGTCCCCTGCCATACTATGAGCTTTAGGCTTTATTTTCCTGTTCACCGTAGGGGGCTTGACGGGAATTGTACTAGCAAACTCCTCATTAGATATTGTTCTTCACGATACATACTATGTAGTAGCCCATTTCCACTACGTCCTGTCAATAGGGGCAGTATTCGCTATCATGGGAGGCTTCGTTCATTGATTCCCCCTATTCTCAGGGTATACTCTTGACAACACTTGGGCAAAAATTCATTTCACAATTATATTTGTGGGCGTCAACATAACGTTCTTCCCTCAGCACTTCCTAGGGCTATCTGGAATACCACGACGTTATTCTGACTACCCTGATGCATATACAACTTGAAACACAATTTCCTCAATGGGCTCTTTCATTTCACTGACAGCAGTAATATTAATGGTTTTCATAGTATGAGAAGCTTTTGCATCCAAGCGAGAAGTGGCCATAGTAGAATTAACCACAACTAATCTTGAATGATTACATGGATGTCCCCCTCCATATCACACATTTGAAGAACCAACTTACGTATTATTA----AAAT----------------AAGAAAGGAAGGAATCGAA-CCCTCTTTAACTGGTTTCAAGCCAATGCCATAACCACTATGTCTTTCTCAAT--TAA--GAAGTATTAGTAAAATAATTACATAACTTTGTCGAAGTTAAATAATAGGCTTAAA-TCCTATATACTTC-CATGGCGTACCCCTTTCAACTAGGCTTTCAAGATGCTACATCCCCCATCATAGAGGAACTACTACACTTTCATGACCATACACTGATAATTGTGTTCCTAATTAGCTCTCTAGTCCTCTATATTATTTCACTAATATTGACAACCAAGCTCACACATACAAGCACAATAGATGCTCAAGAAGTAGAAACCATCTGGACCATCCTGCCTGCCATTATCCTAATTCTTATCGCCCTGCCCTCCTTACGAATTCTCTATATAATGGACGAGATCAACAACCCTTCCCTCACGGTAAAAACCATAGGACACCAATGATATTGAAGCTATGAGTATACCGACTATGAAGACTTGAATTTTGACTCTTATATAATTCCCACTCAAGAACTAAAACCAGGGGAACTCCGGTTACTAGAAGTTGACAATCGAGTAGTTTTACCAATAGAAATAACTATTCGTATGCTAATCTCATCAGAAGATGTACTACACTCATGAGCTGTCCCATCCTTAGGCTTAAAAACCGACGCCATTCCAGGTCGACTAAACCAGACAACTCTGATGGGCACACGACCCGGGCTGTATTATGGCCAGTGCTCAGAAATCTGTGGCTCAAACCATAGTTTTATGCCCATTGTCCTTGAACTAGTCCCACTAACATATTTTGAAAAATGATCTGTATCTATACTGTAA-------------------------------------------------------------------------ATTCATTAAGAAGCT-AAAT-TAAGCATTAACCTTTTAAGTTAAAAAT-TGGGAGTTT---GA-ATCTCCCCTTAATG-ACATGCCACAGCTAGACACATCAACCTGATTTATTACTATTATATCAATAATTATAACACTATTTATCGTATTCCAACTAAAAATTTCAAAATAT-TTATACCCATCAAACCCAGAACCTA-------AATCTACAATTACACTAAAACAACTT------AGTCCCTGAGAAAAAAAATGAACGAAAATCTATTCGCCTCTTTCACTACCCCAACAATAATAGGACTGCCCATTGTTGTTCTAATCATTATATTTCCAAGTATTCTATTTCCATCACCCAATCGACTAATTAATAACCGCCTAATCTCACTACAACAATGACTAGTACAGCTAACATCAAAGCAGATACTGGCCATTCACAATTACAAAGGACAGACTTGAGCCTTAATACTGATATCCCTTATTTTGTTTATTGGATCAACAAATTTACTAGGCTTATTACCCCACTCGTTTACCCCAACCACCCAATTATCAATAAACTTAGGAATAGCCATTCCACTATGAGCCGGCACTGTAATTACTGGATTCCGCCACAAAACCAAAGCATCCCTGGCCCACTTTCTACCACAAGGAACACCCGTCCCCCTAATTCCTATGCTTGTAATCATCGAAACTATCAGCCTATTTATTCAACCCATAGCCCTGGCCGTACGACTTACAGCTAACATCACCGCAGGTCATTTACTAATACATTTGATTGGAGGAGCTGCCCTAGCCCTAACAAA---CATTAGTACCTCTGTTGCTTTAATTACTTTCATCATTCTCATCCTACTAACAATTCTTGAATTCGCTGTGGCCCTAATTCAAGCCTACGTCTTCACTTTACTAGTAAGTCTATATTTACATGATAATACTTAATGACCCACCAAACCCATGCATACCACATAGTCAACCCCAGCCCATGGCCACTAACAGGGGCTCTTTCAGCCCTCCTAATAACCTCAGGCCTAGCTATATGATTTCACTACAACTCAACACTACTATTAACCCTTGGAATAACTACTAACTTATTAACTATGTACCAATGATGACGAGACATCATTCGAGAGAGCACATTCCAAGGCCACCACACACCTATCGTTCAAAAAGGCCTTCGATATGGAATAATCCTCTTTATCATCTCAGAAGTATTCTTTTTTGCAGGCTTCTTCTGGGCCTTCTACCACTCAAGCTTAGCTCCAACCCCCGAACTAGGAGGATGCTGGCCGCCAACAGGCATTATTCCCCTAAACCCCTTGGAAGTCCCACTACTCAATACCTCCGTACTTCTAGCCTCTGGAGTATCAATTACCTGAGCTCACCATAGTTTAATAGAAGGAAACCGAAAACACATGCTTCAAGCACTATTTATTACAATCTCCTTAGGAGTCTACTTTACACTCCTCCAGGCCTCCGAATATTATGAAACATCATTTACAATCTCGGACGGAGTTTATGGATCCACCTTTTTCATGGCTACAGGATTCCACGGACTACATGTAATTATTGGCTCCACTTTTCTAATTGTATGTTTCTTGCGCCAACTAAAATATCACTTCACATCAAACCATCATTTCGGATTTGAAGCCGCTGCTTGATACTGACATTTCGTAGACGTAGTTTGACTATTCCTATACGTCTCCATTTATTGATGAGGATCATA-TTCCTTTAGTATTAA-TAAGTACAGTTGACTTCCAATCAACCAGTTTCGGTG-C---A--GCCCGAAAAGGAATAATAAACGTAATACTTGCCTTACTCACCAACACACTCCTATCTACGCTACTTGTACTCATTGCATTCTGACTACCCCAACTAAATATCTATGCAGAAAAAGTAAGCCCCTACGAATGCGGATTCGATCCCATAGGATCCGCCCGTCTACCCTTTTCCATGAAATTTTTCCTAGTAGCTATTACATTTTTGCTATTCGACCTAGAAATTGCACTACTACTCCCCCTCCCCTGAGCCTCACAAACGAACAAACTATCAACCATACTCATCATAGCCCTTCTACTTATCTCACTATTAGCTGCAAGCCTAGCCTACGAATGAACCCAAAAAGGACTAGAATGAACTGAATA-TGATAATTAGTTTAA-ACT-AAAACAAATGATTTCGACTCATTAAATTATAGCT--TGCCCTATAATTATC-AA-ATGTCCATAGTCTACATTAACATTTTTCTGGCCTTCGTTATATCACTCATAGGACTATTAATTTATCGATCCCACCTAATATCTTCTCTCCTGTGTTTAGAAGGTATAATATTATCCCTATTTATTATAATAACTGTGGCAATCCTAAATAACCATTTTACACTAGCTAGCATAACTCCTATTATTCTACTAGTATTCGCAGCCTGCGAGGCAGCACTAGGCCTATCTCTACTAGTAATAGTATCAAACACATATGGTACTGACTACGTACAAAACTTAAACCTCCTACAATGCTAAAAATTATTATCCCCACTGCCATACTTATACCAATAACATGACTATCAAAACCTAATATAATCTGAATTAACTCAACAGCCTACAGCCTACT---AATTAGTCTTGTCAGTCTTTCTTACTTAAATCAACTGGGTGACAACAGTCTAAACTTTTCATTACTATTTTTCTCAGACTCACTCTCTGCACCCCTGCTAGTGTTAACAACATGGCTTCTACCATTAATACTTGTAGCCAGCCAGTCACATCTGTCAAAAGAAACTCTAACTCGAAAAAAACTATATATCACAATACTAATTCTCCTACAACTTCTCCTAATCATAACATTTACCGCCACGGAACTAATTATGTTCTACATCCTATTCGAAGCCACACTAATCCCAACTTTAATTATCATTACCCGATGAGGTAACCAGACAGAACGATTAAATGCTGGCCTGTACTTTTTATTTTACACCCTAGTGGGCTCATTACCCCTTCTAGTCGCACTTCTATATATCCAAAATACAATAGGAACCCTAAATTTTCTAATTATTCAGTATTGAACCAAACCTATCCCAACTACT---TGATCTAACATTTTCCTCTGACTAGCATGCATAATAGCATTCATGGTAAAAATACCCTTATATGGACTTCATCTCTGACTACCAAAAGCACATGTTGAAGCTCCTATCGCCGGTTCAATAGTACTCGCCGCAGTATTATTAAAACTAGGAGGATACGGGATAATGCGTATCACAATCATATTAAACCCCGCAACAAACCAAATA-GCATACCCCTTTATAATATTGTCCCTATGAGGAATAGTCATAACAAGTTCTATTTGCTTACGTCAAACAGACCTAAAATCTTTAATTGCATACTCATCTGTAAGTCACATGGCCCTAGTAATTGTAGCAGTACTGATCCAAACACCCTGAAGCTACATAGGAGCCACAGCCCTAATAATTGCCCATGGACTAACTTCATCTATATTATTCTGCCTTGCAAACTCAAACTATGAACGAGTACATAGCCGAACAATAATCCTAGCACGAGGCCTACAAACTATCCTCCCCCTAATAGCTGCCTGATGACTACTAGCCAGCCTCGCAAACCTAGCCCTACCACCCACTATCAATCTGATCGGAGAACTATTTGTAGTAATGGCCTCCTTCTCATGATCTAACATAACTATTATCCTCATAGGCACAAACATTATTATCACAGCCCTATACTCTCTTTATATGCTTATTACAACCCAACGAGGTAAATATACACATCACATTAAAAATATTAATCCATCATTTACACGAGAAAACACCCTAATAGCCCTCCACCTACTCCCCCTTCTCCTCCTGTCTCTTAACCCCAAAATCGTACTAGGTCCCATTTACTGTAAATATA-GTTT-AATAAAAACATTAGATTGTGAAT-CTAATAATAGAAGTGT-AAGCCTTCCTATTT-ACC-GA-AAAAGT-A-T---GCAAGAACTGCTAATTC-ATGC-CTCCACGTATAAAA-ACGTGGCTTTTTC-AACTTTTATAGGATAGAAGTAATCCATTGGTCTTAGGAACCAAAAA--ATTGGTGCAACTCCAAATAAAAGTAATAAACCTATTTACCTCCT---TTACACTGACTGCAATATTTATCTTACTATTACCCATTATTATATCCAACACTCAACTATATAAAAACGGCCTGTACCCCCACTATGTAAAAACTACAATCTCCTACGCCTTCATCATCAGCATAATCCCAACTATAATATTCATCTCCTTGGGGCAAGAAGCAGTTATCTCAAACTGACACTGACTGTCAATCCAAACCCTCAAACTATCATTGAGCTTCAAAATAGACTACTTCTCAATCATTTTCACCCCTGTAGCACTTTTCGTAACATGATCAATCATAGAATTCTCAATATGATATATACACTCAGACCCACACATCAACCGATTTTTTAAATACCTCCTTATATTCCTAATTACCATAATAATCCTAGTAACCGCTAATAACCTATTTCAACTGTTCATCGGATGAGAAGGAGTAGGAATTATATCTTTCCTGCTCATTGGATGGTGATACGGCCGAACAGATGCAAATACTGCTGCCCTACAAGCAATCCTATATAACCGCATTGGAGACGTAGGCTTTATTGTGGCCATAGCATGATTCCTTACCAACTCAAATGCATGAGATTTCCAACAAATCTTTATCACCCAGCATGAAAATCTAAACATCCCCTTATTGGGTCTCCTACTAGCAGCCACAGGCAAATCCGCCCAATTCGGCCTACACCCATGACTACCCTCAGCCATAGAAGGTCCAACTCCTGTCTCCGCCTTACTCCACTCAAGTACAATAGTTGTGGCCGGAGTCTTCTTACTAATCCGCTTTCATCCACTTATAGAACAAAACAAAACCGTACAGACCCTCACCCTATGTCTAGGAGCTATTACTACCCTATTCACAGCCATTTGTGCTCTCACACAAAATGACATCAAAAAAATCGTCGCCTTTTCAACCTCAAGCCAACTAGGCCTAATAATTGTAACCATCGGAATTAACCAACCCTACCTCGCATTCCTACACATTTGCACACACGCATTCTTCAAAGCTATACTATTTATGTGCTCAGGATCAATCATTCACAACCTGAACGACGAACAAGATATTCGAAAAATAGGCGGACTATATAAACCAATACCCTTTACCACCACCTCCCTCATTATTGGAAGCCTCGCACTAACAGGCATGCCCTTCCTGACAGGCTTTTATTCCAAAGACCTAATCATCGAGACAGCCAACACGTCGTATACCAACGCCTGAGCCCTACTAATTACTCTCATTGCCACATCCCTTACAGCTGCCTACAGTACTCGAATTATATTCTTTGTACTTCTAGGACAACCACGATTCAACGCCTTGAATCTAATTAATGAAAATAATGCCCACCTTATCAACTCCATTAAACGCCTTTTAATTGGAAGTATCTTTGCAGGGTATTTAATCTCTTATAACATCCCTCCAAACAACCACCCCCAAATAACCATACCTTATTATCTGAAACTAACTGCCCTTGCCGTAACTATTATAGGCTTTATCCTGGCATTAGAACTCAATCTTACGGCCAAAAACTTGAAATTCAATTATCCCTCAAATTCCTTTAAGTTCTCTAACCTTCTAGGGTACTTTCCAATCGTAATACACCGCCTCCCATCAAAAATAAGCTTAACCATGAGCCAAAAATCCGCATCGATACTACTAGACATAATTTGACTAGAAAGTGTACTACCAAAATCCATCTCCTACTTCCAAATAAAAATGTCAACTATCGTATCTAATCAGAAAGGACTAGTTAAACTCTACTTCCTATCTTTCATAATCACCTTGACC------CTTAGT--------CTACTTCTACTTAGTTTCCACGAGTAACCTCTATAATTACCAACACACCAATAAGCAAAGATCAACCAGTGACAACCACCAGCCAAGTTCCATAGCTATATAACGCTGCAATACCCATAGCTTCCTCACTAAAAAACCCCGAATCACCTGTGTCATAAATTACTCAATCACCCGCGCCATTAAACTTAAATACAACCTCAACC------TCATCTTCTTTTAAAATGTAGCAAGCAGTCAACAACTCTGCTAGCACCCCCGTAATAAACATTCCCAACACAGCCTTATTAGACGTCCACGCCTCAGGGTATGGCTCAGTAGCCATAGCCGTAGTATATCCAAACACCACAAGCATACCCCCTAAATAAATTAAAAAAACCATTAAACCTAAAAACGACCCTCCAAAATTCAGTACAATACCACAACCAACACCACCAGCCACAATTAAACCAAACCCACCATAAATGGGAGAAGGCTTTGAAGAAAAACTTACAAAGCTTACCACAAAAACTGTACTTAAAATAAATACAATGTATGTTATCAT-TATTCTCACATGGAATCTAACCATGACCAATGATATGAAAAACCATCGTTGTA-TTTCAACTACAAGAA-C-T----TAATGACCAACATTCGAAAATCACACCCCCTTATTAAAATTATTAACCACTCATTCATTGATCTACCTGCCCCATCCAACATCTCAGCGTGATGAAACTTTGGATCCCTGCTAGGAGTCTGCCTAATCCTACAAATCCTCACTGGCCTTTTCCTAGCCATACACTACACATCGGACACAATAACCGCCTTCTCATCAGTCACCCATATCTGCCGCGACGTCAACTACGGCTGAATTATTCGATACATACATGCTAACGGAGCTTCCATATTCTTTATCTGCCTATACATGCATGTAGGACGAGGAATGTACTACGGCTCCTACACCTTCTCAGAAACATGAAATATCGGAATTCTACTACTATTTACAGTTATAGCCACAGCTTTTATAGGATACGTCTTACCATGAGGCCAAATATCCTTCTGAGGAGCAACCGTAATTACCAACCTCCTATCAGCAATCCCATACATCGGAACTAACTTAGTAGAATGAATCTGAGGGGGCTTTTCAGTAGATAAAGCCACCCTAACACGATTCTTTGCCTTCCACTTTATCCTCCCATTCATTATCTCAGCCTTAGCAGCAGTACACCTCCTATTCCTTCACGAAACAGGATCTAACAACCCCTCAGGAATTACATCCGACTCAGACAAAATCCCATTCCACCCGTACTACACAATCAAAGACATCCTAGGTCTCCTAGTATTAATTCTAACACTTATATTGCTCGTTCTATTTTCACCAGACCTGCTAGGAGACCCAGACAATTACATTCCTGCCAACCCTCTAAATACCCCTCCCCATATTAAACCTGAGTGGTACTTCTTATTTGCGTACGCAATCCTCCGATCCATCCCAAACAAACTAGGAGGAGTCCTAGCCTTAGTACTCTCCATTCTAGTCCTAGCAATCATCCCAATCCTCCA-CACCTCCAAACAACGAGGAATAACATTTCGACCACTAAGCCAGTGCTTATTTTGATTCCTAGTAGCAGACCTCCTGACCTTAACATGAATTGGTGGCCAACCCGTAGAACATCCCTTTATCACCATCGGCCAACTGGCCTCCATCTTATACTTCTCAATTCTACTGGTCCTAATACCCATTTCAGGCATTATCGAAAACCGCCTCCTTAAATGAAGA----GTCTTTGTAGT--ATAT-AA-AATACTCTGGTCTTGTAAACCAAAAAAGGAGA--AT--A----AATCCTCCCTAAGACT-----TCAAGGAAGAAGC-A--ACAG-CCCCACTATCAGCACCCAAAGCTGAAATTCT-----------------TTTT-TAA-ACTATTCCTTGCCAATA------CCAAAAACCAACTCTATGATTTTCATAATTCATATATTGCATATACCCGTACTGTGCTTGCCCAGTATGTCCTTACATCC-CCCAATAC-----GAACCAA-G---------TGAAAAATCCCTA------TTACTACAACCC-AAAAC--------------------------ATACAAT------------------------------------------------GTAAAATTAA---TCTATCA------------------------------------------------------------------------------------------------ACTTACCAA--CCCACA------------------G--CCTATGAATATTAA-----------GCATGTACAGTAGTTT-----------------------------------------------------------------------A------------------------------------------------------------------------------TATATATATTACATAAGACATACTATG----------------------------------------------------------------------------------TAT---ATCGTGCACTAATTGC-------TAGTCCCCATGAATATTAAGCATGTACAGTA-GTTTATATATAT-----------------------T------ACATAAGACATACTATGTAT-ATCGTGCATT--AATTGCTAGTCC----CCATGAAT-A-TTAAGCATGTACAGT-A-GTTTATA--------------------------------------------------------------------------TATATTACATA--AGGCATTATAGTGCTTAATCG-TGCA----------------------------------------------------------------------------------TC--CACT---TTGACTCAGA----------ACAATCCTT----------CATGGACCTCAAT-----TAT-CCAAAGGAG-TATTGATC-ACCTAGCCTCGAGAAACCAGCAATCCTTGC-TTGAACGTGTAC-CT-CTCCTCGCT--CCGGG-CCCATTT-CAACGTG-GGGGTTTCTA-TCATGGAACTATACCTGGCATCTGGTTCTTACT-TCAGGGCCATGAAACAGCTTGAA--TCCAATCCTTC-AA-------CTCTCTCAAATAGGACATCTCGATGGACTAATGACTA-ATCAGCCCATGA------TCAC---------ACATAACTGTGG--TGTCATGCATTTGGTATC-TTTTAATTT-T-T-AGGGGTCGAACTTGCTATGA---------------------------------------CTCAGCTATGACC-------TA-AA------------------------------------------------GGTCCTGACTC-AGTCAA-ATATACTGTA------------GCTGGGCTT--ATTCTC-TATGCGGGGTCTC-CACACGAACG------------GACAGTC-----AAGGTGCTA----------------------------------------------------TTCAGTCAAT--GGTCGCAGGACATATACTTAA---------ATTCCTAATGTTCC-ACAGGA----CTCGG---------------------CAT-GCGCGCACCCACGTATACG------------------CGTACACGTACACGTATACAC--------------------GTACACGTATACACGTACACGTATACACGTACACGTATAC----------------------------------------------------------------------------------------------------------------ACGTACACGTATACACGT--------ACACGT------------------------------------------------------------------------------------------------------------------------------------------------------------------ATACACGTACACGTATACA------CGTACACGTATACACGTACACGTATACACGTAC---------------------------------------------------ACGTATAC--GTATACACGTACACGTATACACGTACACGTACACGT--ACACGTACACGTATACACGTACACGTACACGTACACGT----------------------------------------ACACGTATACACGTACACACGTACACACGTACACACGTATACACGTAT------------------ACACG-TACACGTATACACGTATACACGCATACGTATACACGTACAC-------------------GTACACGTATACAC-----GTATACACATGCAAAC-------ACTTT-------GATTTAGTAAATAACTAGCTTA----ATCAAA--CCCCCCTTACCCCCCGTTAA----------------CCTTATTTATAATAATAC-GTGCCTAT--------------------TTGTGCCTTGCCAAA-----CCCCAAAAACAAGAC------------------------------------------------TAGA-CCGTAC-C---TAAACATAAGG----------------------------------------------------------------------------------------------------------------------------------------CCT-A-AGAA---------AATGCTTGCA-AGCTTTACC-A--------------------------TCCCCTATCATTGCTAGCTATTGGTACT---AAATCATA------ACTCT-GTT----------------------------------------------------------CGCAGTTATCTATAGATACGCTAACCTGATC--------------------------------------------TCTAATT-CGTCCCTATTGAA-T-----------------------------------------------------------------------------------------------------------------------------------------------------------------------------------------------------------------------------------------------------------------------------------------------------------------------------------------------------------------------------------------------------------------------------------------------------------------------------------------------------------------------------AACATCCCACATATCCAAATTAA-----------------------------------------------------------CCCTA---------------------------------------------------------------------------------------------------------------------------------------------------------------------------------------------------------------------------------------------------------------------------------------------------------------------------------------------------------------------------------------------------------------------------------------------------------------CGCCCCA----------------------------------------------------
>KR919624_Lynx_lynx_voucher_FRC2015-1_mitochondrion,_complete_genome
GTTAATGTAGCTTAAACACA---CAAAGC-AAGGCACTG-AAAATGCCTAGATGAGTCCCCA-GACTCCATAAACA-C---AAAGGTTTGGTCCTGGCCTTTCCATTAGTTATTAATAAGATTACACATGCAAGCCTCCGCATCCCGGTGAA-AATG-CCCTCTAAGTC-AC---CCAGTGACCT-AAAGGAGCTGGTATCAAGCACACA----A-CCA-TAGTAGCTCATAACACCTTGCTC-AGCCACA-CCCCCACGGGATACAGCAGTGATAAAAATTAAGCTATGAATGAAAGTTCGACTAAGCTAT-ATTAA--AC--A-AGGGTTGGTAAATTTCGTGCCAGCCACCGCGGTCATACGATTAACCCAAACTAACAGA-CCTACGGCGTAAAGCGTGTTATAGAGAAAATAAA----ACCATACTAAAGTTAAACCTTAACTAGGCTGTAAAAAGCTACAGTTA-ACAT-AAAAATACA-GCACGAAAGTAACTTTAATATCT-CCGA-TTACACGATAGCTAAGACCCAAACTGGGATTAGATACCCCACTATGCTTAGCCCT-AAACCTAGATAGTTAACCTAAACAAAATTATCCGCCAG-AGAACTACTAGCAACAGCTTAAAACTCAAA-GGACTTGGCGGTGCTTTACATCCCTCTAGAGGAGCCTGTTCTAT-AATCGATAAACCCCGATACACCTCACCATCTCTTGCTA-ATTCAGCCTATATACCGCCATCTTCAGCAAACCCTA--AAAAGGAATAAAAGTAAGCACAAGTATC-TTAAC-----ACAAAAAAGTTAGGTCAAGGTGTAGCCCATGAGAT-GGGAAGT-AATGGGCTACATTTTCTAAAA-CT-AGAA-CA-------------TCCACGAAAATCCTTATGAAA--C-TAAG-TATTAAAGGAGGATTTAGTAGTAAATTTGAGAATAGAGAGCTCAATTGAATCGGGCCATGAAGCACGCACACACCGCCCGTCACCCTCCTCAAGTGATAGT--ATC--------C--AAAAAACCTATT-----TAAATTA-C--CACACC-------------CACAAGAGGAGACAAGTCGTAACAAGGTAAGCATACTGGAAAGTGTGCTTGGAT---AACAAGATGTAGCTTAAA-C--AAAGCATCTG-GCCTACACCCAGAAGATTTCATATTAAACTGACCATCTTG-AG---CCAAAGCTAGCCC---A---AACATCCAC-----------------A-AACCCAACT--AACACTA-GA-AAAT----AAA----ACAAAACATTTAGTT-ACT-TC-AAAAAGTATAGGAGATAGAAATT-T------AACTTGGCGCTATAGAGAGAGTACCGCAAGGGAAAGATGAAAG--AC-A-AAA-TTAAAAGCACCGCACAGC-AAAGATTACCCCTTGTACCTTTTGCATAATGAGTTAGCTAGA-ATTAACCTA-ACAAAGA-GAACTT-CAGCTAGGC-CCCCCGAAACCAGACGAGCTACCCACGAACAATCTATTACAGGATGAACTCGTCTATGTTGCAAAATAGTGAGAAGATTTATGGGTAGAGGTGAAAAG-CCTAACGAGCCTGGTGATAGCTGGTTGCCCA-GAATAGAATCTTAGTTCAACTTTAAA-CTTACCTC-A-AAAA--------CC--CAT-AATTCCAATGTAAGTTTAAAATATAGTCTAAAAGGGTACAGCTTTTTAGAA-TTAGGATACAGCCTTTATTAGAGAGT-AAGCA-TT-ATACCA-CA----AACCATAGTTGGCTTAAGAGCAGCCATCAATTAA-GAAAGCGTTCAAGCTCAAC---AA-CCGGAACACC--TTAATGTC-AA---AAA-A------CACAACCAA----CTCCTAAT-T--TAAA-ACTGGGCTAATCTATTTAA-TAATAGAAGCAATAATGCTAATATGAGTAA-CAAG-AA-A-TA-TTTCT-CCCTGCATAAGCTTATATCAG--AACGGAT-AA-CCACTGATAGTTAACAAC--AAGATATGTACAACCCAACTA-T--AAA-CAAAATATC-AAAC-TAATTGTTAACCCAACACAGGCATGCAAA-CTT-----A--GGGAAAGATTAAAAGAAGTAAAAGGAACTCGGCAAACAC-AAGCCCCGCCTGTTTACC-AAAAACATCACCTCTAGCATTTCTAGTATTAGAGGCACTGCCTGCCCAGTGAC--ACTAGTTAAACGGCCGCGGTATTCTGACCGTGCAAAGGTAGCATAATCATTTGTTCCCTAAATAGGGACTTGTATGAATGGCCACACGAGGGCTTTACTGTCTCTTACTTCCGATCCGTGAAATTGACCTTCCCGTGAAGAGGCGGGAATATAACAATAAGACGAGAAGACCCTATGGAGCTTTAATTAACCGACCC-AAAG-------AG--ACCCCATTTATCC--AACCGAC-AGGA--ACAACAAAC-CTCCAC-T---ATGGGTCGACAATTTAGGTTGGGGTGACCTCGGAGAAT-AAAACAACCTCCGAG-TGA--TTT-AAATCAAGACTA-ACCAGTCAAAA----------------GTATTACATCA----CTTATTGATCCAAA----AA-----CTTGATCAACGGAACAAGTTACCCTAGGGATAACAGCGCAATCCTATTTTAGAGTCCATATCGACAA-TAGGGTTTACGACCTCGATGTTGGATCAGGACATCCCGATGGTGCAGCAGCTATCAAAGGTTCGTTTGTTCAACGATTAA-AGTCCTACGTGATCTGAGTTCAGACCGGAGTAATCCAGGTCGGTTTCTATCTATTT-AATAATTTCTCCCAGTACGAAAGGACAAGAGAAATAAGGCCCACTTT-A-CCA-AAGCGCCTTTAACC-TAATAGATGAT-ATAAT-CTTAATCTAGACAGTTTA----CCT-GATC-TTA-TCTACCC--GAGAGCTCGGG-TTTGTTAGGGTGGCAGAGCCCGGTAACTGCATAAAACTTAAGCTTTTAT-AATCAGAGGTTCAACT--CCTCTCCTTAAC-A-AC-ATGTTCATAATTAACACTCTCTCACTAATTATCCCCATCCTTCTCGCTGTAGCCTTCCTAACCCTAGTTGAACGAAAAGTACTAGGCTACATACAACTCCGCAAAGGACCAAATGTCGTAGGGCCATACGGCCTACTCCAACCTATTGCAGACGCCATAAAACTATTCACCAAAGAACCCCTGCGACCCCTCACATCCTCCATACTCATATTTATTATAGCACCAATTCTAGCCCTCACACTAGCCCTAACCATATGAGTCCCACTACCCATACCATACCCGCTCATTAACATAAACCTAGGAGTACTATTTATACTAGCCATGTCAAGCCTAGCTGTCTACTCCATCCTATGGTCAGGATGAGCCTCAAACTCAAAATACGCCCTAATTGGAGCCCTACGAGCCGTAGCCCAAACAATCTCGTATGAAGTTACATTAGCTATCATCCTCCTATCAGTACTACTAATAAATGGATCCTTCACACTAGCCACACTAATCACCACCCAAGAATACATGTGACTAATTATCCCTGCATGACCCCTAGCCATAATATGATTCATCTCAACACTAGCAGAAACCAACCGAGCCCCATTCGACCTAACAGAGGGAGAATCAGAACTAGTATCCGGGTTCAACGTAGAATATGCAGCAGGCCCCTTCGCTCTATTCTTCCTAGCAGAATATGCTAACATCATCATAATAAATATCCTCACAACAATTCTATTCTTCGGAGCATACCACAACCCCTACATACCAGAGCTACACACCGTCAACTTTACAGTAAAAACCCTGTTCCTAACCACCACTTTCCTGTGAATCCGGGCATCTTACCCACGATTCCGATACGATCAACTAATGCACCTCCTATGAAAAAATTTCCTGCCTCTTACCCTGGCCCTATGCATATGACACGTATCACTGCCCATCATCACGGCAAGCATCCCGCCTCAAACAT------A-------AGAAATATGTCTGA-CAAAAGAGTTACTTTGATAGAGTAAAACATAGAGGT-TTA-AACCCTCTTATTTCTAGAATTATAGGAGTCGAACCTAATCTTAAGAATTCAAAAATCTTCGTGCTACCATC--A-TTACACCACATTC--------TAAAGTAAGGTCAGCTAA-A-TAAGCTATCGGGCCCATACCCCGAAAATGTTGGTTTATACCCTTCCCATACTAATCAAACCCCCTATTTTTATCATCATCATATCAACCGTCATCTTAGGAACCATAATTGTAATAACAACCTCCCATTGACTTATAGTCTGAATCGGCTTTGAAATAAACCTACTAGCCATTATTCCCATCCTCATAAAAAAATACAACCCACGAGCCATAGAAGCAGCCACAAAATATTTCTTAACACAAGCAACCGCCTCCATAATCCTAATAATGGGAATCATCATCAACCTACTGCACTCAGGACAATGAACCGTATCAAAAGACCTCAACCCCATGGCATCAATCATAATAACAACCGCCCTAGCAATAAAACTGGGACTAGCCCCCTTCCACTTCTGAGTACCCGAAGTCACACAAGGAATTTCCATATCATCAGGCTTAATCTTACTAACATGACAAAAAATCGCACCACTATCCATCCTCTACCAAATCTCACCCACCATCAACCCCAACCTTCTCCTAACAATATCCATTATATCAGTTGTAATCGGAGGCTGGGGGGGCCTCAACCAAACACAATTACGAAAAATCATGGCATACTCCTCAATTGCCCATATAGGCTGAATAACAGCTATCGCAATATACAACCCCACAGTAATAATCCTAAACCTAACTATC-TATATTATCATAACACTAACCACCTTCATATTATTTATACTCAACTCCACCACAACAACATCATCCTTATCACAAACATGAAACAAAACCCCCCTGACCACCTCATTTATTCTAGTGCTAATAATATCCCTAGGTGGCCTCCCCCCACTCTCTGGCTTCATCCCAAAATGAATAATCATTCAAGAACTAACTAAAAACGAAATAATTATAATACCAACACTACTAGCCATAACAGCACTACTCAACCTATATTTTTACATACGACTAACATACGCCACCGCACTAACCATGTTCCCCTCAAACAATAACATAAAAATAAAATGACGATTCGAATACACAAAAAAAATAACCCTCTTACCCCCTCTAATCGTAATATCAACTATACTACTTCCACTCACACCAATATTATCCACCCTGGATT-------AG-AAGTTTAGGTT-AAA---CTAGACCAAGAGCCTTCAAAGCTCTAAGCAAG--CCTTA-TGGACTTAACTTCTGCACA-C--CTAACCACC-----TTAAGGACTGCGAGAACTCATCCCACATCAATTGATTGCAAATCAAACACTTTAA-TTAAGCTAAGTCCTC--ACTAGATTGG----TGGGCTCCAAC--CCCACG-AAATTTTAGTTAACAGCTAAATACCCTAA-TCAAC-T-GGCTTCAATCCA-CTTCTCCCGCCG---TCT-A-GAAAAAAAAGGCGGGAGAAGCCCCGGCAGCG---TC-AAGCTGCTTCTTTGAATTTGCAATTCAATATGA------CATTCACCACAGGAC-TTGGTAAAAAGAGGGC-TT--GAA-CCTCTGTGTTTAGATTTACAGTCTAATG-CCT--ACTCAGCCATTTTA----CC-------------TATGTTCATAAACCGCTGACTATTTTCAACTAATCACAAAGATATTGGCACCCTCTACCTTTTATTTGGTGCCTGGGCCGGTATGGTGGGAACTGCTCTCAGCCTCCTGATCCGAGCCGAACTAGGTCAACCTGGCACGCTACTAGGAGACGATCAGATTTACAATGTAATCGTCACTGCCCATGCTTTTGTAATAATTTTCTTTATAGTAATACCCATTATAATTGGAGGATTCGGGAACTGATTGGTCCCATTAATAATTGGAGCCCCTGACATAGCATTTCCCCGAATGAATAATATAAGCTTCTGACTTCTTCCTCCATCCTTTCTACTTCTACTTGCCTCGTCCATGGTGGAGGCCGGAGCAGGGACTGGGTGAACAGTATATCCGCCCCTAGCCGGCAACCTGGCTCATGCAGGAGCATCCGTGGATTTAACCATCTTCTCACTCCACCTAGCAGGCGTTTCTTCAATCTTGGGCGCTATTAACTTTATTACCACTATTATTAATATAAAACCCCCTGCTATATCTCAATACCAAACACCTTTATTTGTATGATCAGTTCTAATTACTGCAGTCCTACTACTCTTATCACTCCCAGTTTTAGCAGCAGGAATTACCATGCTACTAACAGATCGAAATTTAAACACCACATTCTTTGATCCTGCTGGAGGAGGGGATCCTATTTTATACCAGCACTTATTCTGATTCTTTGGTCACCCAGAGGTCTACATCCTAATTCTACCTGGCTTCGGAATAATCTCACACATTGTCACTTATTACTCAGGTAAAAAAGAACCTTTTGGCTACATGGGAATAGTTTGAGCTATAATATCAATCGGTTTCCTGGGCTTTATTGTATGGGCCCATCACATGTTTACTGTGGGGATGGATGTAGACACACGAGCATACTTTACATCTGCCACCATAATCATCGCTATTCCTACTGGGGTGAAAGTATTTAGTTGGCTAGCTACTCTTCATGGAGGTAACATCAAATGGTCCCCCGCCATACTATGAGCCCTAGGTTTCATCTTTCTGTTCACCGTAGGGGGTTTAACGGGAATTGTACTAGCAAACTCCTCATTAGATATTGTTCTTCACGATACATATTACGTGGTAGCCCATTTCCACTATGTCCTGTCAATGGGGGCAGTATTCGCTATTATGGGAGGCTTTGTCCATTGATTCCCCCTATTCTCAGGGTATACCCTTGATAATACTTGGGCAAAAATTCACTTCACGATTATATTTGTGGGTGTCAACATAACGTTCTTTCCTCAGCACTTCCTAGGCCTATCTGGAATGCCACGACGTTACTCTGACTACCCAGATGCATATACAACTTGAAACACAATTTCCTCAATAGGCTCTTTCATCTCACTAACGGCAGTTATATTGATAGTTTTCATAGTGTGAGAAGCTTTCGCATCCAAGCGAGAAGTGGCCATAGTAGAATTAACCACGACTAATCTTGAGTGATTACATGGATGTCCCCCTCCGTACCACACATTTGAAGAGCCAACTTATGTGTTATTA----AAAT----------------AAGAAAGGAAGGAATCGAA-CCCTCTTAAACTGGTTTCAAGCCAATGCCATAACCACTATGTCTTTCTCAAT--TAA--GAAGTATTAGTAAAACAATTACATAACTTTGTCGAAGTTGAATCATAGGCTTGAA-TCCTATATACTTC-TATGGCGTACCCCTTTCAACTAGGTTTTCAAGACGCTACATCTCCCATTATAGAAGAGCTCCTACACTTCCATGACCACACATTAATAATTGTATTCCTAATTAGCTCACTAGTCCTCTATATTATCTCATTAATACTGACAACCAAACTTACACACACAAGCACAATAGATGCTCAGGAAGTAGAAACCATCTGAACCATCCTACCTGCCATTATCCTAATTCTCATCGCCCTGCCCTCCTTACGAATCCTCTATATAATGGACGAAATCAACAATCCATCCCTCACGGTAAAAACTATAGGACACCAATGGTACTGAAGTTACGAGTACACCGACTATGAGGACTTAAATTTTGACTCTTATATAATCCCCACCCAAGAACTAAAGCCAGGAGAACTCCGGCTACTAGAAGTTGACAACCGAGTGGTCTTACCAATAGAAATAACCATTCGCATATTAATCTCGTCAGAAGACGTACTACACTCATGAGCCGTCCCATCCCTAGGTCTAAAAACCGACGCTATCCCAGGCCGACTAAACCAAACAACCCTGATGGGCACACGACCTGGATTATATTATGGCCAATGTTCAGAAATCTGCGGCTCAAACCATAGTTTCATGCCCATTGTCCTTGAACTAGTCCCATTGGCATATTTTGAAAAATGATCTGCATCTATACTGTAA-------------------------------------------------------------------------ATTCATTGAGAAGCT-AAA--TAAGCGTTAACCTTTTAAGTTAAAGAC-TGGGAGCTT---AG-ACCTCTCCTTAATG-ACATGCCACAGCTGGATACGTCAACCTGATTTATCACTATCATGTCAATAATCATAACACTATTCATTGTATTTCAACTAAAAATCTCAAAACAT-CTGTATCCATCAAACCCAGAACCTA-------AATCCACGACTACACCAAAACAACTT------AGCCCTTGAGAAAAAAAATGAACGAAAATCTATTCGCCTCTTTCACTACCCCAACAATAATAGGATTGCCCGTTGTCATTCTAATTATTATATTCCCAAGTATTCTATTCCCGTCACCCAACCGACTAATTAATAACCGCCTAGTCTCACTGCAACAATGACTAGTACAACTAACATCAAAACAAATGCTGACCATTCACAACCACAAAGGACAAACCTGGGCCCTAATACTAATATCCCTCATCTTATTTATTGGATCAACAAACTTACTAGGCCTACTACCCCACTCGTTCACTCCGACCACTCAGCTGTCAATAAACTTAGGAATGGCTATTCCATTATGAGCTGGCACCGTAATCACCGGATTCCGCCATAAAACTAAAGCATCTCTAGCCCACTTTTTACCACAGGGAACGCCTATTCCCCTGATTCCTATGCTTGTAATCATCGAAACTATTAGTCTTTTTATCCAGCCTGTAGCCTTAGCCGTACGACTTACAGCTAATATCACTGCAGGTCACTTACTAATACACCTAATTGGAGGAGCCACCCTGGCCTTGACAAA---CATCAGCACCTCCGTCGCTTTAATTACTTTTATCATTCTTATCCTTCTAACAATCCTTGAATTCGCCGTAGCCCTAATTCAAGCCTACGTCTTTACCCTACTAGTAAGCCTGTATCTACATGACAATACCTAATGACCCACCAAACCCACGCGTACCACATAGTCAACCCCAGCCCATGGCCACTCACGGGGGCCCTTTCAGCTCTCTTAATAACCTCAGGCCTGGCTATATGATTTCACTATAACTCAACACTGTTATTAGCCCTTGGAATGACCACTAACCTGCTAACCATATATCAATGATGACGAGACATTATTCGAGAAAGTACATTCCAAGGCCACCACACACCCATTGTTCAAAAAGGCCTCCGATATGGAATAATCCTCTTTATCATCTCAGAAGTATTCTTTTTCGCAGGCTTCTTCTGGGCCTTTTACCACTCAAGTCTAGCCCCAACTCCTGAACTAGGAGGATGCTGACCACCAACAGGCATTATTCCCCTAAACCCTCTGGAAGTCCCACTACTTAATACTTCCGTACTTCTGGCCTCTGGGGTATCAATTACCTGGGCCCACCATAGCCTAATAGAAGGAAACCGAAAACATATGCTCCAAGCACTATTTATTACGATTTCCCTGGGGGTCTATTTTACACTCCTCCAGGCCTCCGAATATTACGAAACATCATTTACAATCTCGGATGGAGTTTACGGGTCCACTTTCTTCATGGCTACAGGATTCCACGGACTACATGTAATTATTGGCTCCACTTTTCTAGTCGTATGCTTCCTACGCCAACTAAAATATCACTTCACATCAAATCATCACTTCGGGTTTGAAGCCGCTGCCTGATACTGACATTTCGTAGACGTAGTTTGACTATTCCTATACGTTTCCATCTATTGATGAGGATCTTG-TTTCTTTAGTATCAA-CAAGTACAGTTGACTTCCAATCAACCAGTTTCGGTG-A---A--ACCCGAAAAGAAATAATAAACGTAATACTCGCCCTACTCACCAACACACTCCTATCCACATTACTTGTATTTATCGCATTCTGACTACCCCAACTAAATATTTATGCAGAAAAAGTAAGCCCCTACGAGTGCGGATTTGATCCCATAGGATCCGCCCGTCTACCCTTTTCCATGAAATTCTTCTTAGTGGCCATCACATTTTTGTTATTCGACCTAGAAATTGCACTACTACTCCCCCTTCCCTGAGCCTCACAAACGAACAAACTATCAACCATACTTACTATGGCCCTTCTACTAATCTCATTACTAGCTGCAAGCCTAGCCTACGAATGAACCCAAAAAGGACTAGAATGAACTGAATA-TGATAATTAGTTTAA-ACT-AAAACAAATGATTTCGACTCATTAGATTATAGCT--CACCCTATAATTATC-AA-ATGTCCATAGTCTATATTAACATCTTCATAGCCTTTACCATGTCACTCATAGGACTATTAGTATACCGATCCCACCTAATATCTTCTCTCCTATGTCTAGAAGGCATAATACTATCTCTATTCATTATAATAACCATAACAATCCTGAACAACCATTTCACACTAGCCAGTATAGCCCCCATCATCCTATTGGTATTCGCGGCCTGCGAGGCAGCACTAGGCCTATCTCTACTAGTAATAGTATCAAATACATACGGCACTGACTATGTACAAAACCTAAACCTCCTGCAATGCTAAAAATCATTATCCCCACCGCCATACTTATACCAATAACATGACTATCAAAACCTAGCATAATTTGAATCAACTCAACAACCTATAGCCTACT---AATTAGTCTCATTAGCCTCTCCTACCTAAATCAACTAGGTGACAATAGCCTAAACTTCTCACTACTATTTTTTTCAGACTCTCTCTCTGCACCCCTACTAGTGCTGACAACGTGACTTCTACCACTAATACTCATGGCCAGCCAATCACACCTGTCAAAAGAGACCTTGACTCGAAAAAAACTATATATCACAATACTCATCCTCCTGCAGCTCCTCTTGATCATAACATTTACCGCCACAGAACTAATCATATTTTACATCCTATTCGAAGCCACATTAATCCCTACTCTAATTATCATTACCCGCTGAGGCAACCAGACAGAACGACTAAATGCCGGCCTATACTTCTTATTTTACACCCTAGTAGGCTCACTACCTCTCCTAGTCGCACTACTATATATCCAAAATACAATAGGAACCCTGAATTTCCTAATCATCCAATACTGGGCTAAACCCATCTCAACCACT---TGATCCAGCATCTTTCTCTGACTAGCATGCATAATAGCATTTATAGTAAAAATACCCCTATACGGACTCCACCTCTGACTACCAAAAGCACACGTCGAAGCCCCCATCGCTGGCTCAATAGTACTTGCCGCCGTATTATTAAAACTAGGGGGGTACGGAATAATGCGCATCACAATCCTACTAAACCCTGCAACAAACCAAATA-GCATACCCCTTCATAATACTATCCCTATGAGGGATAGTTATAACAAGCTCTATCTGTTTACGTCAAACAGACCTAAAATCCTTAATCGCATATTCATCTGTAAGCCACATGGCCCTAGTAATTGTAGCAGTACTGATTCAAACACCCTGAAGCTATATAGGAGCCACAGCCCTGATAATTGCCCACGGACTAACTTCATCCATGCTATTTTGCCTCGCAAACTCAAACTATGAACGAGTACATAGCCGAACAATAATTCTGGCACGAGGCCTACAAACCATCCTCCCCCTAATAGCTGCCTGATGGTTACTAGCCAGCCTCGCAAATCTAGCCCTACCACCCACAATCAATTTAATCGGAGAACTATTCGTAGTAATGGCCTCCTTCTCATGATCTAACATAACCATCATCCTCATGGGTACAAACATCATCATCACAGCCCTATACTCCCTCTACATACTCATCACAACCCAACGAGGCAAATACACACACCACATTAAAAATATTAACCCATCATTCACACGAGAAAACGCCCTAATAACCCTCCACCTACTCCCCCTCCTTCTCCTATCACTAAACCCTAAAATTGTACTAGGCCCCATTTACTGTAAATATA-GTTT-AACAAAAACATTAGATTGTGAGT-CTAATAATGAAAGTGT-AAGCCTTCCTATTT-ACC-GG-AAAAGT-A-T---GCAAGAACTGCTAATTC-ATGC-CTCCACGTATAAAA-ACGTGGCTTTTTC-AACTTTTATAGGATAGAAGTAATCCATTGGTCTTAGGAACCAAAAA--ATTGGTGCAACTCCAAATAAAAGTAATAAACTTATTTACCCCCT---TTATATTAACCGCAATGTTTATCCTACTTTTACCTATCATTATATCTAACACCCAACTATATAAAAATAGCCTATATCCTCATTACGTAAAAACCACAATCTCCTATGCCTTTACTATCAGCATGATCCCGACTATAATATTCATCTCTTCAGGGCAGGAAACAGTTATCTCAAACTGACACTGATTATCAATCCAAACCCTTAAGCTATCACTGAGTTTTAAAATAGACTACTTCTCAATCATCTTCATCCCCGTAGCACTTTTCGTCACATGATCAATCATAGAATTCTCAATATGATACATACACTCAGACCCGTACATTAACCGATTCTTCAAGTACCTCCTCATATTCCTAATCACCATAATAATCCTAGTTACCGCCAACAACCTATTCCAACTGTTCATTGGCTGAGAAGGAGTAGGAATCATATCCTTCCTGCTCATTGGATGATGGTACGGCCGAACAGACGCAAATACTGCCGCTCTGCAAGCAATTCTCTACAACCGCATCGGAGATGTGGGCTTTATTGTGGCCATGGCATGATTCCTCACTAACTCAAACGCATGAGACTTCCAACAAATCTTTATAGCCCAACACGAAAACCTAAACATCCCCTTACTAGGACTCCTACTAGCAGCCACAGGCAAGTCCGCCCAATTCGGCCTACATCCATGACTACCATCAGCCATAGAAGGCCCAACCCCCGTCTCCGCCCTACTCCACTCAAGTACAATAGTCGTAGCCGGAGTCTTCCTACTAATCCGATTTCACCCACTCATAGAACAAAACAAAACCATTCAAACCCTCACCCTATGCCTAGGGGCTATTACAACTCTATTTACAGCTATCTGTGCTCTCACACAAAACGACATCAAAAAAATCGTCGCCTTCTCAACCTCAAGCCAACTAGGCCTAATAATTGTAACCATCGGAATTAACCAACCTTACCTTGCATTCCTACATATTTGCACACACGCATTCTTCAAAGCCATGCTATTCATATGCTCAGGATCAATCATCCATAGCCTAAATGACGAGCAAGACATTCGAAAGATAGGCGGACTGTACAAATCAATACCCTTTACCACTACCTCCCTCATCATTGGAAGCCTCGCATTAACAGGTATGCCCTTTCTGACAGGCTTCTACTCCAAAGACCTAATCATTGAGACCGCCAACACGTCGTATACCAACGCCTGAGCCCTACTAATTACTCTCATTGCCACATCCCTTACAGCTGCCTACAGTACTCGAATCATATTCTTTGTACTCCTAGGACAACCACGATTCAACGCCTTGAACCTAATCAATGAAAATAATACCCACCTCATCAATTCCATTAAACGTCTCTTAATTGGAAGCATCTTTGCAGGATATCTAATCTCCCATAACATCCCCCCAGTAACCATCCCACAAATAACCATACCCCATTACCTGAAACTAACTGCCCTTGCCGTGACTATCACAGGCTTTATCCTGGCATTAGAACTCAACCTCGTGGCCAAAAACCTAAAATTTAAATACCCCTCAAATCTTTTTAAGTTCTCTAACCTCCTAGGGTATTTTCCAATCGTAATACACCGCCTCCCACCAAAAATGAGCCTAACTATGAGCCAAAAATCCGCATCGATACTACTAGACATGATTTGACTAGAAAATGTATTACCAAAATCCATCTCCTACTTCCAAATAAAAATGTCAACTACCGTATCTAATCAGAAAGGACTAATCAAGCTCTACTTCTTATCTTTCATAATCACCCTCACC------CTTGGC--------TTACTTCTACTTAATTTCCACGGGTAACTTCTATAATTACTAACACGCCAATAAGCAAGGACCAGCCAGTGACAACCACCAATCAAGTCCCATAACTATATAACGCTGCAATTCCCATGGCCTCTTCACTAAAAAACCCTGAATCACCTGTGTCATAAATTACCCAATCACCCGCACCATTAAACTTAAATACGACCTCAACC------TCATCTTCTTTTAAAATATAGCAAGCAGTTAACAACTCTGCTAGAACTCCCGTAATAAACATCCCCAATACAGCCTTATTAGATGTTCACGCCTCAGGATAAGGCTCGGTAGCCATAGCCGTGGTATATCCAAATACTACAAGTATACCTCCCAAATAAATTAAAAAAACCATTAAACCCAAGAACGACCCCCCAAAATTCAATACAATACCACAACCAACACCACCAGCCGCAATCAAACCAAACCCGCCATAAATAGGAGAAGGCTTTGAAGAAAAACTTACAAAGCTTACTACAAAAATTGTACTTAAAATAAATACAATATATGTCATCAT-TATTCTTACATGGAATTTAACCATGACCAATGACATGAAAAACCATCGTTGTA-TTTCAACTACAAGAA-C-T----TAATGACCAACATTCGAAAATCACACCCCCTCATCAAAATTATTAACCACTCATTCATCGACCTGCCCGCCCCATCCAATATTTCAGCATGATGAAACTTCGGCTCCCTGCTAGGAATTTGCCTAATCCTACAGATCCTCACCGGCCTTTTCCTAGCCATACATTACACATCAGACACAACAACCGCCTTCTCATCGGTCGCCCATATCTGCCGCGACGTTAACTACGGCTGAATCATCCGGTACATACATGCCAACGGAGCCTCCATATTCTTTATCTGCTTATACATGCACGTAGGACGAGGAATATACTACGGCTCCTATACCTTCTCAGAAACATGAAACATCGGAATCCTATTACTATTCACAGTTATAGCCACAGCCTTCATAGGATACGTCCTACCATGAGGCCAAATATCCTTCTGAGGGGCAACCGTAATTACTAACCTCCTATCAGCAATCCCATATATTGGAACCAACCTAGTAGAATGAATCTGAGGGGGCTTCTCAGTGGACAAAGCCACCCTGACCCGATTCTTTGCCTTCCACTTCATTCTCCCATTCATCATCTCAGCCCTAGCAGCAGTACACCTCCTATTCCTCCACGAAACAGGATCTAGCAACCCCTCAGGAATCACATCTGACTCAGACAAAGTCCCCTTCCACCCATACTATACAATCAAGGACATCTTAGGCCTCCTAGTACTAATTCTTACACTCATACTGCTCGTCCTATTCTCACCAGACCTGTTAGGAGACCCGGACAATTATATCCCCGCTAACCCCCTAAGTACTCCTCCCCATATTAAGCCCGAATGGTACTTCTTATTCGCGTATGCAATTCTCCGATCCATTCCTAACAAACTAGGAGGAGTTTTAGCCCTAGTACTCTCCATCCTAGTCCTAGCAATCATCCCAATCCTCCA-TACCTCTAAACAACGAGGAATAACATTTCGACCACTAAGCCAATGCCTATTTTGACTCTTAGTAGCGGACCTCCTAACCCTAACATGAATTGGCGGCCAACCCGTAGAACACCCTTTCATCACCATCGGCCAACTGGCCTCCATCCTATACTTCTCAACTCTCCTAGTCCTAATACCCATTTCAGGCATCATTGAAAACCGCCTCCTTAAATGAAGA----GTCTTTGTAGT--ATAT-AA-AATACCCTGGTCTTGTAAACCAAAAAAGGAGG--AC--A----CGCCCTCCCTAAGACT-----TCAAGGAAGAAGC-A--ACAG-CCCCACTATCAGCACCCAAAGCTGAAATTCT-----------------TTCT-TAA-ACTATTCCTTGCCAATA------CCTGAAACCAACCCCACAACTTTCACAATTCATATATTGCACATACCCGTACTGTGCTTGCCCAGTATGTCTTTACCCCC-CATAAAAT-----AAACTAA-G---------TAAAAACCCCCTA------TCACCATGACCC-TAAAC--------------------------ATACAAT------------------------------------------------GCAAAATTAA---CCTACCA------------------------------------------------------------------------------------------------AC-CACTGG--CCCGCA------------------AATCCCATGAATATTAA-----------GCATGTACAGTAGTTT-----------------------------------------------------------------------ATATATATTACATAAGGCATACTATGTATATCGTGCATTAATTGCTAGTCCCCATGAATATTAAGCATGTACAGTAGTTTATATATATTACATAAGGCATACTATG----------------------------------------------------------------------------------TAT---ATCGTGCATTAATTGC-------TAGTCCCCATGAATATTAAGCATGTACAGTA-GTTTATATATAT-----------------------T------ACATAAGGCATACTATGTAT-ATCGTGCATT--AATTGCTAGTCC----CCATGAAT-A-TTAAGCATGTACAGT-A-GTTTATA--------------------------------------------------------------------------TATATTACATA--AGACATAATAGTGCTTAATCG-TGCA----------------------------------------------------------------------------------TTA-TACC---TTGCTCTAGA----------ACAGTCCTT----------CATGGACCTCAAC-----TGT-CCAGAGGAA-GCTTAATC-ACCTGGTCTCGAGAAACCAGCAATCCTTGC-TCGAACGTGTAC-CT-CTTCTCGCT--CCGGG-CCCATCT-CAACGTG-GGGGTTTCTA-TAACGGAACTATACCTGGCATCTGGTTCTTACC-TCAGGGCCATGAAACATCTTAAC--TCCAATCCTTC-AA-------CTCTCTCAAATAGGACATCTCGATGGAGTAATGACTA-ATCAACCCATGA------TCAC---------ACATAACTGTGG--TGTCATGCATTTGGTATC-TTTTAATTT-T-T-AGGGGTCGAGCTTGCTATGA---------------------------------------TTCAGCTATGACC-------TA-AA------------------------------------------------GGTCCTGACTC-AGTCAA-ATATATTGTA------------GCTGGGCTT--ATTCTC-TATGCGGGGTTTC-CACACGGGCA------------GACAGTC-----AAGGTGCTA----------------------------------------------------TTCAGTCAAT--GGTCACAGGACATATACTTAA---------ATTCCTAAGGTTCC-ACAGGA----CACGG---------------------CAT-GCGCGCACCCACGTATACG------------------CGTACACGTAC----------------------------------------ACACGTATACACGTACACGTACACGTACAC----------------------------------------------------------------------------------------------------------------ACGTATACACGTACACGT--------ACACGT------------------------------------------------------------------------------------------------------------------------------------------------------------------ACACACGTATACACGTACA------CGTACACGTACACACGTATACACGTACACGTAC---------------------------------------------------ACGTACAC--GTACACACGTATACGTGTACACGTACACGTACACGTACACACGTATACACGTACACGTACACGTACACGTACACGT----------------------------------------ACACGTACACACGTATACACGTACACGTACACGTACACGTACACGTAC------------------ACGTA-CACGTACACGTACACGTACACGTACACGTATACACGTATACA---------------CGTATACACGTATACAC-----GTATACACATGCAAAC-------ACTTT-------GATTTAGTATACAACTAGCTTA----ATCAAA--CCCCCCTTACCCCCCGTTAA----------------CCTTATTTATAATAATAC-GTGCCTAT--------------------TTGTGTCTTGCCAAA-----CCCCAAAAACAAGAC------------------------------------------------TAGA-CCGTAC-C---TAAACATAAGG----------------------------------------------------------------------------------------------------------------------------------------CCT-GTAAAT---------AACGCTTATA-AGCTTTACCAA--------------------------TCCCCTATCACTACTAGCTATTAGTACT---AAATCATA------ACTCC-GTT----------------------------------------------------------CGCAGTTATCTATAGATACGCCAACCTGATC--------------------------------------------TCTAATT-CGTCCCTATCGAG-C-----------------------------------------------------------------------------------------------------------------------------------------------------------------------------------------------------------------------------------------------------------------------------------------------------------------------------------------------------------------------------------------------------------------------------------------------------------------------------------------------------------------------------AACACCTTATATATCCAAATCAA-----------------------------------------------------------CCCCT---------------------------------------------------------------------------------------------------------------------------------------------------------------------------------------------------------------------------------------------------------------------------------------------------------------------------------------------------------------------------------------------------------------------------------------------------------------CACCCCA----------------------------------------------------
>NC_010642_Panthera_tigris_mitochondrion,_complete_genome
GTTAATGTAGCTTAAATATA--TTAAAGC-AAGGCACTG-AAAATGCCTAGATGGGCCGCCA-GGCTCCATAAACA-T---AAAGGTTTGGTCCTAGCCTTTCCATTAGTTGTTAATAAAATTACACATGCAAGCCTCCGCATCCCGGTGAA-AATG-CCCTCTAAATC-AC---CCAGTGATCC-AAAGGAGCCGGTATCAAGTACACA----A-CCA-TTGTAGCTCATGACACCTTGCTC-AGCCACA-CCCCCACGGGACACAGCAGTGATAAAAATTAAGCCATGAATGAAAGTTCGACTAAGCTAT-ATTAA--AT--T-AGGGTTGGTAAATTTCGTGCCAGCCACCGCGGTCATACGATTAACCCAAACTAATAGA-CCCACGGCGTAAAGCGTGTTACAGAA-----AAA----AGTATACTAAAGTTAAGCCTTAACTAGGCTGTAAAAAGCCACAGTTA-ACGT-AAAAATACA-GCACGAAAGTAACTTTAATATTT-CTGA-CCACACGATAGCTAAGACCCAAACTGGGATTAGATACCCCACTATGCTTAGCCCT-AAACCTAGATAGTTAACCCAAACAAAACTATCCGCCAG-AGAACTACTAGCAACAGCTTAAAACTCAAA-GGACTTGGCGGTGCTTTATATCCCTCTAGAGGAGCCTGTTCCAT-AATCGATAAACCCCGATAAACCTCACCATCTCTTGCTA-ATTCAGCCTATATACCGCCATCTTCAGCAAACCCTA--AAAAGGAAGAAAAGTAAGCACAAGTATC-TTAAC-----ATAAAAAAGTTAGGTCAAGGTGTAGCCCATGAGATGGGGAAGT-AATGGGCTACATTTTCTATAA-CT-AGAA-CA-------------TCCACGAAAATCCTTATGAAA--T-TAAG-TATTAAAGGAGGATTTAGTAGTAAATTCGAGAATAGAGAGCTCGATTGAATCGGGCCATGAAGCACGCACACACCGCCCGTCACCCTCCTCAAGTGATTAGACCCC--------A--AAGAAACCTATT-----CAAACCA-C--TACACC-------------CACAAGAGGAGACAAGTCGTAACAAGGTAAGCATACTGGAAAGTGTGCTTGGAT---AACAAGATGTAGCTTAAA-C--AAAGCATCTG-GCCTACACCCAGAAGATTTCATATTAAACTGACCATCTTG-AG---CTAGAGCTAGCCC---A---ACTACCCAT-----------------A-AACACAACT--AACATTA-GA-AAGT----AAA----ACAAAACATTTAGTT-ACT-CTA-AAAAGTATAGGAGATAGAAATT-T------AACTCGGCGCTATAGAAAAAGTACCGCAAGGGAATGATGAAAG--AA-A-AAA-CTAAAAGCACTATACAGC-AAAGATTACCCCTTGTACCTTTTGCATAATGAATTAGCTAG--AATAACCTA-ACAAAGA-GAACTT-CAGCTAGGC-CCCCCGAAACCAGACGAGCTACCCATAAACAATCTATTACAGGATGAACTCGTCTATGTTGCAAAATAGTGAGAAGATTTATGGGTAGAGGTGAAAAG-CCTAACGAGCCTGGTGATAGCTGGTTGCCCA-GAACAGAATCTTAGTTCAGCTTTAAA-CTTACCTC-A-AAAA-------CCC--TAA-AATTCCAATGTAAGTTTAAAATATAGTCTAAAAAGGTACAGCTTTTTAGAATCTAGGATACAGCCTTAATTAGAGAGT-AAGCA-TATAACAC---A----AACCATAGTTGGCCTAAAAGCAGCCACCAATTAA-GAAAGCGTTCAAGCTCAAC---AA-TCAAAACATC--TCAATGTCAAA---A-A-A------CGCAACCAA----CTCCTAAT-C--TAAA-ACTGGGCTAATCTATTTAA-CAATAGAAGCAATAATGCTAATATGAGTAA-CAAG-AA-A-TA-CTTCTCCCGCGCATAAGCTTATATCAG--AACGGAT-AA-CCACTGATAGTTAACAAC--AAGATATATATAACCTAACTA-C--AAG-CAAAATATC-AGAC-TAATTGTTAACCCAACACAGGCATGCAAT--TT-----A--GGGAAAGATTAAAAGAAGTAAAAGGAACTCGGCAAACAC-AAGCCCCGCCTGTTTACC-AAAAACATCACCTCTAGCATTTCCAGTATTAGAGGCACTGCCTGCCCAGTGAC--ATTAGTTAAACGGCCGCGGTATCCTGACCGTGCAAAGGTAGCATAATCATTTGTTCCTTAAATAGGGACTTGTATGAATGGCCACACGAGGGCTTTACTGTCTCTTACTTCCAATCCGTGAAATTGACCTTCCCGTGAAGAGGCGGGAATACGACAATAAGACGAGAAGACCCTGTGGAGCTTTAATTAATCGACCC-AAAG-------AG--ACCTTAATAAC-C--AACCGAC-AGGA--ACAACAGAC-CTCTGC-C---ATGGGCCGACAATTTAGGTTGGGGTGACCTCGGAGAAT-AAAACAACCTCCGAG-TGA--TTT-AAATCTAGACTG-ACCAGTCGAAA----------------GTATTACATCA----CTTATTGATCCAAA----G------CTTGATCAACGGAACAAGTTACCCCAGGGATAACAGCGCAATCCTATTTCAGAGTCCATATCGACAA-TAGGGTTTACGACCTCGATGTTGGATCAGGACATCCCGATGGTGCAGCAGCTATCAAAGGTTCGTTTGTTCAACGATTAA-AGTCCTACGTGATCTGAGTTCAGACCGGAGTAATCCAGGTCGGTTTCTATCTATTA-AATAATTTCTCCCAGTACGAAAGGACAAGAGAAATAAGGCCCACTTT-A-CCA-AAGCGCCTTTAACC-AAATAGATGAT-ATAAT-CTCAATCTAAACAGTTTA----TCT-AAAC-ATA-TCACCCG--TAGAGCTCGGG-TTTGTTAGGGTGGCAGAGCCCGGCAATTGCATAAAACTTAAGCTTTTAC-TATCAGAGGTTCAACT--CCTCTCCCTAAC-A-GC-ATGTTTATAATCAATATTCTCTCATTAATTATCCCTATTCTCTTCGCCGTAGCCTTCCTAACCCTAGTTGAACGTAAAGTACTGGGCTACATACAACTCCGTAAAGGACCAAACGTCGTAGGACCATACGGCCTACTTCAGCCTATTGCAGACGCCATGAAACTCTTCACTAAAGAACCCCTCCGACCCCTCACATCCTCCACATTCATATTCATCACAGCACCCATCCTAGCTCTTACACTAGCCCTAACCATATGAATCCCACTGCCCATACCATACCCACTCATTAACATAAACTTAGGAGTGCTATTTATACTAGCTATGTCCAGCCTAGCTGTTTACTCCATTCTATGATCAGGATGGGCTTCAAACTCAAAATATGCCCTAATCGGAGCCCTACGAGCCGTAGCCCAAACAATCTCATATGAAGTCACATTAGCTATCATTCTCTTATCAGTACTACTAATAAATGGATCCTTCACATTAGCTGCACTAATTACCACCCAAGAATACATCTGGCTCATCATCCCTGCATGACCCCTAGCCATAATATGATTCATCTCCACACTAGCAGAAACCAACCGAGCTCCATTTGATCTAACAGAAGGAGAATCAGAACTCGTTTCCGGATTCAACGTAGAATACGCAGCAGGCCCCTTTGCCCTATTTTTTCTAGCAGAATACGCTAATATTATCATAATAAACATCCTCACAACAATCTTATTTTTCGGAGCATTCCATAATCCCTATATACCAGAACTATATACTATCAACTTCACTGTAAAAACCCTAATTCTAACAACCACCTTCCTATGGATCCGAGCATCTTATCCACGATTCCGATATGACCAATTAATGCACCTCCTATGAAAAAACTTCCTACCCCTTACTCTAGCCCTATGCATATGACACGTCTCCCTACCCATCATTACAGCAAGCATTCCACCCCAAACAT------A-------AGAAATATGTCTGA-CAAAAGAATTACTTTGATAGAGTAAAACATAGAGGT-TTA-AGCCCTCTTATTTCTAGAATTATAGGAATCGAACCTAATCCTAAGAATCCAAAAATCTTCGTGCTACCAAT--A-TTACACCACATTC--------T-AAGTAAGGTCAGCTAA-A-TAAGCTATCGGGCCCATACCCCGAAAATGTTGGTTTACACCCTTCCCATACTAATCAAACCCCCTATCCTCACCATCATTATACTAACCGTTATCTCAGGAACTATAATCGTAATAACAACTTCTCACTGACTTATAGTCTGAATTGGCTTCGAAATAAACCTATTAGCTATTATTCCCATCCTCATGAAAAAATATAACCCACGAGCCATAGAAGCAGCCACAAAATACTTCCTGACACAAGCAACCGCTTCAATACTCCTAATAATAGGAATTATCATCAACCTGCTGCACTCAGGACAATGAACCGTATCAAAAGACCTCAACCCCATGGCATCCATTATAATAACAACCGCCTTAGCAGTAAAACTAGGACTAGCCCCATTCCACTTCTGAGTGCCCGAAGTTACACAAGGAATCTCCTTGTCTTCAGGCCTGATCCTACTCACATGACAAAAAATCGCACCACTATCAATTCTTTACCAAATTTCACCCACCATTAACCCCAACCTACTCCTAGCAATAGCCATTATATCAGTTATAATCGGAGGCTGAGGGGGACTTAACCAAACCCAGCTACGAAAAATCATAGCATACTCCTCAATCGCCCATATAGGTTGAATAACAGCCATCATAATATATAGCCCCACAATAATAATTTTAAACCTGACTATC-TATATCATTATAACACTAACCACTTTCATGTTACTCATATACAACTCCACCACAACAACATTATCCTTATCACAAACATGAAACAAAACGCCCCTGATCACCTCACTTATCCTACTGCTAATAATGTCTCTGGGCGGCCTCCCCCCACTCTCTGGCTTCATCCCAAAATGAATAATCATTCAAAAACTAACCAAAAATGAAATAATCATAATACCCACACTACTAGCCATAACAGCACTACTTAACCTGTACTTCTACATACGACTAACATATACCACTGCACTAACTATATTCCCCTCAAACAACTGTATAAAAATAAAATGACGGTTCAAATGCACAAAAAAAATAATCTTTTTACCCCCCTTAATCGTAATGTCCACCATGCTACTCCCACTCACACCAATACTATCCGTCCTAGATT-------AGAAAGTTTAGGTT-AAA---CTAGACCAAGAGCCTTCAAAGCTCTAAGTAAGC-CCTA--TAGAATTAACTTCTGCATA-CC-TA-TTAACT-----CTAAGGACTGGAAGAATCTATCTTACATCAATTGACTGCAAATCAAACACTTTAA-TTAAGCTAAGCCCTT--ACTAGATTGG----TGGGCCCTAAC--CCCACG-AAATTTTAGTTAACAGCTAAATACCCTAA-TCAAC-T-GGCTTCAATCTA-CTTCTCCCGCCG---CCT-G-GAAAAAAAAGGCGGGAGAAGCCCCGGCAGCG---TC-AAGCTGCTTCTTTGAATTTGCAATTCAATATGA------CATTCACTACAGGAC-TTGGTAAAAAGAGGGT-TA--GAACCTCCTGTCTTTAGATTTACAGTCTAATG-CTT--ACTCAGCCATTTTA----CC-------------TATGTTCATAAACCGCTGACTATTTTCAACCAATCACAAGGATATTGGAACTCTTTACCTTTTATTTGGCGCCTGGGCTGGTATAGTGGGGACTGCCCTCAGTCTCCTAATTCGAGCCGAACTGGGTCAACCTGGCACACTACTAGGAGATGACCAAATTTATAATGTAGTAGTTACTGCCCATGCCTTTGTGATAATCTTTTTTATAGTAATGCCTATTATAATTGGAGGATTCGGAAACTGGCTAGTTCCGTTAATAATCGGAGCCCCCGATATGGCATTCCCTCGAATGAATAACATAAGCTTCTGACTCCTTCCCCCATCCTTCCTACTTCTGCTCGCATCGTCTATGGTAGAAGCTGGGGCAGGAACTGGGTGGACAGTATACCCACCCCTAGCTGGCAACCTAGCCCATGCAGGAGCATCCGTGGATCTAACTATTTTTTCACTACACCTAGCAGGCGTCTCCTCAATCTTAGGTGCTATTAATTTTATTACTACTATTATTAATATAAAACCGCCCGCTATGTCCCAATACCAAACACCCCTGTTTGTTTGATCGGTTCTAATTACTGCTGTGTTGCTACTTCTATCACTGCCAGTTTTAGCAGCAGGCATCACCATGCTACTGACAGATCGAAATCTAAATACCACATTTTTTGATCCTGCCGGGGGAGGAGACCCCATCTTATATCAACACCTATTCTGATTCTTCGGTCACCCAGAAGTCTATATCTTAATCCTGCCCGGGTTTGGAATAATTTCACATATTGTCACCTACTACTCAGGCAAAAAAGAACCTTTTGGCTACATGGGGATAGTCTGAGCCATAATGTCAATTGGCTTTCTGGGCTTTATCGTATGGGCCCATCACATGTTTACTGTAGGGATAGATGTGGATACACGAGCATACTTTACGTCAGCTACTATAATTATCGCTATTCCTACTGGGGTAAAAGTATTTAGCTGATTGGCCACTCTTCACGGGGGTAATATTAAATGGTCTCCCGCTATACTATGGGCTTTGGGATTCATTTTCCTATTCACCGTAGGGGGCTTAACAGGAATTGTACTAGCAAACTCCTCATTGGATATTGTCCTTCACGACACATACTACGTAGTAGCCCACTTCCACTACGTCTTGTCAATAGGAGCAGTATTTGCTATTATAGGGGGCTTCGTTCACTGATTCCCCTTATTCTCAGGGTATACTCTTGATAATACTTGGGCAAAAGTTCATTTTACGATCATGTTCGTAGGTGTCAATATAACGTTTTTCCCTCAGCATTTCCTAGGCCTGTCTGGGATGCCTCGACGTTATTCTGACTATCCAGACGCGTATACAACTTGAAACACAATCTCCTCAATAGGCTCTTTTATTTCACTAACAGCAGTAATATTAATAGTCTTTATAATGTGAGAAGCTTTCGCATCAAAGCGAGAAGTAGCCACAGTGGAACTAACCACAACTAATCTCGAATGACTTCACGGATGTCCTCCTCCGTATCACACATTTGAAGAGCCAGCCTACGTGCTGTTA----AAAT----------------AAGAAAGGAAGGAATCGAA-CCTCCTTAGACTGGTTTCAAGCCAATACCATAACCACTATGTCTTTCTCAAT--TAA--GAAGTATTAGTAAAATAATTACATAACTTTGTCAAAGTTAAATTATAGGTTTAAG-CCCTATGTGCTTC-CATGGCATACCCCTTCCAACTAGGTTTTCAAGATGCTACATCCCCCATTATAGAAGAGCTTTTACACTTCCATGATCATACATTAATAATTGTATTCCTAATTAGCTCCCTAGTCCTCTACATTATCTCATTAATACTGACAACTAAACTTACGCATACAAGCACAATAGATGCCCAAGAAGTAGAAACTATCTGAACCATTTTACCAGCCATCATCTTAATTCTCATTGCCCTGCCTTCCTTACGAATTCTCTATATAATAGATGAGATTAATAATCCCTCCCTCACTGTAAAGACTATAGGACATCAGTGATACTGAAGTTATGAGTACACCGACTATGAGGACCTAAGCTTCGACTCCTACATAATCCCCACTCAAGAGTTAAAGCCCGGAGAGCTCCGACTACTAGAAGTTGATAACCGAGTAGTGTTGCCAATAGAAGTGACTATTCGCATGTTAGTCTCATCAGAGGACGTACTGCACTCGTGAGCCATCCCATCCCTGGGCCTAAAAACTGACGCTATCCCAGGCCGACTAAACCAAACAACCCTAATAGGCACACGGCCTGGGCTATATTATGGTCAGTGCTCAGAAATCTGCGGCTCAAATCACAGTTTTATGCCCATTGTCCTTGAACTAGTCCCGCTGTCATATTTCGAAAAATGATCTGCATCTATGCTGTAA-------------------------------------------------------------------------TTTCACTAAGAAGCT-AAA--TTAGCGTTAACCTTTTAAGTTAAAAAC-TGGGAGTTC---AA-ACCTCCCCTTAGTG-ACATGCCACAGTTAGACACATCAACCTGATTTATTACTATTATTTCAATAATCATGACACTGTTCGTTATATTTCAACTAAAAATCTCAAAACAT-CTGTACCCATCAAGCCCAGAACCCA-------AATCTACAGCTGCATTAAAACAGCCG------AGTCCCTGAGAAAAAAAATGAACGAAAATCTATTCACCTCTTTTACTACCCCAACAATAATAGGACTGCCTGTTGTTGTGTTAATCGTTATGTTCCCCAGCATTCTATTTCCCTCGCCTAACCGACTAATTAATAACCGCCTAGTCTCACTCCAACAATGATTAGTACAACTTACATTAAAGCAAATACTGATTACCCACAATTACAAAGGACAAACCTGGGCCCTAATACTTATGTCTCTCATTTTATTTATTGGGTCAACAAATCTGCTAGGTCTACTACCTCACTCATTTACTCCAACTACCCAATTATCAATAAACCTAGGCATAGCCATCCCCTTGTGAGCCGGCACCGTAATCACTGGATTCCGTCACAAAACTAAAGCATCCTTGGCCCACTTTCTACCACAAGGAACACCAGTCCCCTTAATCCCTATGCTCGTAATTATCGAAACTATCAGCCTTTTTATCCAGCCCGTAGCCCTAGCCGTACGACTCACAGCTAATATTACTGCAGGCCATTTATTAATACACCTAATCGGAGGAGCTGCTTTAGCCCTAACAAA---TATTAGTGCCCCTACTGCTTTAATTACCTTTATCATCCTCATCCTACTGACAATTCTTGAATTCGCTGTAGCTCTAATCCAAGCCTATGTTTTTACCCTACTTGTGAGCCTGTATTTACATGATAATACTTAATGACCCACCAAACCCACGCATATCACATGGTTAATCCCAGCCCATGGCCACTTACAGGGGCCCTTTCGGCCCTACTAATAACCTCAGGCCTGGCTATATGATTTCACTATAACTCAATACTACTATTAACTCTAGGAATAACCACTAACCTATTGACTATATACCAATGGTGACGAGACATCATTCGGGAGAGCACATTCCAAGGCCACCACACACCCATTGTTCAAAAAGGCCTCCGATACGGAATAATCCTTTTCATCATCTCAGAAGTATTCTTCTTCGCAGGTTTTTTCTGGGCCTTCTATCACTCAAGCCTGGCCCCGACCCCCGAATTGGGAGGATGCTGGCCACCAACAGGTATTATTCCCCTAAACCCCCTAGAAGTCCCACTACTCAATACTTCTGTGCTCTTAGCTTCCGGAGTGTCAATCACCTGAGCCCATCATAGCCTAATAGAAGGAAATCGAAAACACATGCTCCAAGCACTATTTATTACAATCTCCCTAGGAGTCTATTTTACCCTCCTCCAAGCCTCTGAGTACTATGAAACATCATTTACAATCTCGGACGGAGTTTATGGGTCCACCTTTTTCATAGCCACAGGGTTCCACGGACTACACGTAATTATTGGCTCTACCTTCCTAATCGTATGTTTCTTGCGCCAACTAAAATACCACTTCACATCGAGCCACCATTTTGGATTCGAAGCCGCTGCTTGATATTGACATTTCGTAGACGTGGTTTGACTGTTCTTATACGTTTCCATTTATTGATGAGGATCCTA-TTCCCTTAGTATCAA-CAAGTACAGTTGACTTCCAATCAACCAGTTTCGGTA-T---A--ATCCGAAAGGGAATAATAAACATAATACTCGCTCTACTCACCAACACACTTCTATCCACACTACTTGTACTCATCGCGTTCTGACTACCCCAACTAAACACCTATGCAGAAAAAGCAAGTCCTTATGAATGTGGATTTGACCCCATAGGATCCGCTCGCCTGCCCTTCTCCATAAAATTCTTCCTAGTAGCTATCACATTCTTGCTATTCGACCTAGAAATTGCACTACTGCTCCCTCTTCCCTGAGCCTCACAAACAAACAAACTGTCAACCATGCTTATCACAGCCCTTCTACTAATCTCCCTATTAGCCGCAAGCCTAGCCTACGAGTGAACCCAAAAAGGATTAGAATGAACTGAATA-TGATAATTAGTTTAA-ACT-AAAACAAATGATTTCGACTCATTAGATTGTAGCT--TACCCTATAATTATC-AA-ATGTCCATAGTCTATGTTAACATCTTCCTGGCTTTCATCGTATCACTCATAGGACTATTAATGTACCGATCCCACTTAATATCCTCCCTTCTATGCCTAGAAGGCATAATACTATCCCTATTTATTATGATAACCATGGCAGTTCTAAACAATCACTTTACACTAGCTAGCATGACCCCCATTATCCTGCTAGTATTTGCAGCCTGCGAGGCAGCACTGGGCTTGTCCCTACTAGTAATGGTATCAAATACATATGGTACCGACTATGTACAAAACCTAAACCTCTTGCAATGCTAAAAATTATTATCCCCACTGCCATACTCATACCAATAACATGATTATCAAAACCCAGCATAATCTGAATTAACTCAACCACCTATAGTTTTCT---GATCAGCCTTGTTAGCCTGTCCTACTTAAATCAACTAGGCGACAACAGCCTAAATCTCTCATTACTATTTTTCTCAGACTCACTCTCTGCACCCCTACTAGTATTAACAACATGACTCTTACCACTAATGCTCATGGCTAGTCAATCACACCTGTCAAAAGAGACCCTAGCCCGAAAAAAACTATACATTACAATACTTATTATCCTACAACTCCTCTTAATTATAACATTCACCGCTACAGAACTGATTATATTCTACATTCTATTCGAAGCTACATTAATCCCTACTCTTATTATTATCACTCGATGAGGCAATCAAACAGAGCGACTAAACGCTGGTCTGTACTTTCTATTCTACACCCTGGTAGGCTCACTACCCCTCCTAGTCGCACTACTATACATCCAAAACACAACAGGAACTCTGAACTTCCTAATTATTCAATACTGAGCCAAACCAATTTCAGCCACC---TGATCTAATATCTTTCTCTGACTAGCATGCATAATAGCATTCATAGTAAAAATACCTCTATATGGGCTCCACCTGTGACTACCAAAAGCACATGTCGAAGCTCCCATTGCCGGCTCAATAGTCCTTGCTGCTGTACTGTTGAAGCTAGGAGGATATGGAATGATACGCATTACAATCCTACTCAACCCCACAACAAACCAAATG-GCATACCCCTTCATAATGCTATCCCTATGGGGAATAATTATAACAAGCTCTATTTGTCTACGCCAGACAGACCTAAAATCCCTAATCGCATATTCATCCGTAAGCCATATGGCCCTAGTAATCGTGGCCGTACTAATTCAAACACCTTGGAGTTACATAGGAGCCACAGCTCTTATAATCGCCCACGGACTAACTTCCTCAGTGCTATTTTGCCTTGCAAACTCAAACTACGAACGAATCCATAGCCGAACAATAATTCTCGCACGAGGCCTACAAACCATCCTCCCCCTAATAGCTGCTTGATGACTACTGGCCAGCCTCGCAAACCTGGCCCTACCTCCTACTATTAACCTAATTGCAGAGCTATTTGTAGTAGTGGCCTCCTTTTCATGATCTAACATAACCATTACTCTCATGGGCACAAATATCATCATCACAGCCCTATATACCCTCTACATACTCATTACAACCCAACGAGGCAAATATACACACCACATTAAAAACATCAATCCATCATTCACACGAGAAAATGCCCTAATAACACTTCATCTGCTCCCACTTTTTCTCTTATCTCTCAACCCCAAAATCGTACTAGGTCCTATTTACTGTAAATATA-GTTT-AATAAAAACATTAGATTGTGAAT-CTAATAATAGAAGTGC-AAATCTTCCTATTTAAAC-GA-AAAAGT-A-T---GCAAGAGCTGCTAACTC-ATGC-CCCCACGTATAAAA-ACGTGGCTTTTTC-AACTTTTATAGGATAGAAGTAATCCATTGGTCTTAGGAGCCAAAAA--ATTGGTGCAACTCCAAATAAAAGTAATAAACCTACTTACCTCCT---CTATACTCACTGCGATATTTATCCTACTCCTACCTATCATTACATCCAACACTCAATTATATAAAAGTAACCTATACCCTCACTATGTAAAAACCACAATCTCTTACGCCTTTACCATTAGTATAATCCCAGCCATAATATTCATTTCCTCCGGACAAGAGATAACCATCTCAAACTGATGTTGACTATCAATTCAAACCCTTAAATTATCACTAAGCTTCAAACTAGATTATTTCTCGATCATCTTCATCCCAGTAGCACTTTTCGTTACATGGTCGATCATAGAATTCTCAATGTGATACATACACACAGATCCCTATATTAACCAGTTCTTTAAGTACCTCCTTATATTCCTAATCACTATAATGATCTTAGTGACCGCCAATAATCTATTTCAGCTGTTTATTGGATGGGAGGGAGTAGGAATTATATCTTTCCTACTTATCGGATGATGATATGGTCGAGCAGACGCAAACACTGCCGCCCTGCAAGCAATTCTCTACAACCGTATTGGTGATGTAGGATTTATCATGGCCATAGCATGATTCCTTACCAACCTAAATGCATGAAACCTCCAACAAATCTTTATCACTCAACATGAAAGCCTGAATATGCCATTACTAGGACTCCTCCTAGCCGCCACAGGCAAGTCCGCCCAATTTGGCCTACACCCATGATTGCCATCAGCCATAGAAGGTCCAACTCCCGTCTCCGCCCTACTCCACTCAAGCACAATAGTTGTAGCCGGAGTCTTCTTATTAATCCGCTTCCACCCACTCATAGAACAAAATAAAGCCATACAAACCCTCACTCTATGCCTGGGGGCCATCACAACCCTATTCACAGCCATCTGTGCCCTCACACAAAATGATATTAAAAAAATTGTTGCTTTCTCAACTTCAAGCCAATTAGGCCTGATAATCGTTACTATCGGAATTAACCAACCCTACCTTGCATTCCTGCATATCTGCACACACGCATTTTTTAAAGCCATATTATTCATGTGCTCCGGATCAATTATCCACAGTCTAAACGACGAGCAAGATATTCGAAAAATAGGCGGACTATATAAACCAATACCCTTTACTACCACCTCCCTTATTATCGGAAGCCTCGCATTAACAGGCATGCCATTCCTAACAGGCTTTTACTCCAAAGACCTAATCATCGAGACAGCCAATACGTCGTATACCAACGCCTGAGCCCTATTGGTCACTCTCATTGCTACATCCCTCACAGCCGCCTATAGTACTCGAATCATATTCTTTGCACTCCTGGGGCAACCCCGATTCAACTCCCTAAGCCCAATCAATGAAAACAACCCCCACCTCATCAACTCCATTAAACGTCTCTTAATTGGAAGCATTTTTGCAGGATACTTGATCTCCCATAACATCCCCCCAACGACCATCCCACAAATGACCATACCCTGCCACCTAAAACTAACTGCTCTCGCCATGACCATCATAGGCTTTATCCTGGCATTAGAGCTTAACCTCGTGGCTAAAAACTTAAAATTTAAATACCCCTCAAATCTTTTTAAGTTTTCTAACCTCCTCGGGTACTTTCCAATCGTAATTCACCGCCTCCCATCGATAATAAGCCTAACCATAAGCCAAAAATCCGCATCGATACTATTAGATATAATCTGGCTAGAAAATGTAATACCAAAATCCATCTCCCACTTCCAAATAAAAATATCAACCGCCGTATCTAATCAGAAGGGACTAGTTAAGCTCTACTTCCTATCCTTCATAATCACCCTGACC------CTTAGC--------CTACTCTTACTTAGTTTCCACGAGTAACCTCTATAATCACCAATACACCAATAAGCAAAGACCAACCAGTGACAACCACTAGCCAGGTTCCATAACTATACAGTGCTGCAATTCCTATGGCCTCCTCACTAAAAAACCCCGAGTCACCCGTATCATAGATCACTCAATCACCCGCACCATTAAACTTAAACACAACCTCAACC------TCATCTTCCTTTAAAATATAGCAAGCAGTCAACAACTCCGCTAATACCCCCGTAATAAACGCACCTAATACGGCTTTATTAGATGTCCACGCCTCGGGGTAGGGCTCAGTAGCCATAGCTGTAGTGTACCCAAACACCACAAGCATGCCCCCCAAATAAATTAAAAAAACTATTAAACCTAAAAATGACCCCCCAAAATTCAATACAATACCGCAACCAACACCACCAGCCACAATCAATCCAAGCCCACCATAAATAGGAGAAGGCTTTGAAGAAAAACTCACAAAGCTCACCACGAAAATTGTACTTAAAATAAATACAATGTATGTTATCAT-AATTCTCACATGGATTCTAACCACGACCAATGATATGAAAAACCATCGTTGTA-TTTCAACTATAAGAA-C-T----TAATGACCAACATTCGAAAATCACACCCCCTTATCAAAATTATTAATCACTCATTTATTGACCTACCCGCCCCATCCAATATTTCAGCATGATGAAACTTTGGCTCCTTACTAGGGGTGTGCTTAATCTTACAAATCCTCACTGGCCTCTTTCTAGCCATACACTACACATCAGACACAATAACCGCTTTCTCATCAGTTACCCACATTTGCCGCGACGTAAACTACGGCTGGATTATCCGATATCTACATGCCAACGGAGCCTCCATATTCTTTATCTGTCTATACATGCACGTAGGACGAGGAATATACTACGGCTCCTACACCTTCTCAAAAACATGAAATATCGGGATTGTGCTATTGTTTACGGTCATGGCTACAGCCTTCATAGGATATGTCTTACCATGAGGACAAATATCATTCTGAGGGGCAACCGTAATCACCAACCTCCTGTCAGCAATCCCATATATTGGGACCGACCTAGTAGAGTGAATCTGAGGGGGTTTCTCAGTAGACAAAGCTACCCTGACACGATTCTTTGCCTTCCACTTCATCCTTCCGTTTATCGTCTCAGCCCTAGCAGCAGTCCACCTCCTATTCCTTCACGAAACAGGATCCAATAACCCCTCAGGAATGGTGTCCGACTCAGACAAAATCCCATTCCACCCATACTACACAATTAAAGATATCTTAGGCCTCTTAGTACTAATCCTAACCCTCACACTACTCGTCCTATTCTCACCAGACCTATTAGGAGACCCTGATAACTACATCCCCGCCAACCCCCTAAATACCCCTCCCCATATTAAGCCCGAATGGTATTTCCTATTCGCATACGCAATCCTCCGATCTATTCCCAATAAACTAGGAGGAGTTCTAGCCCTAGTCTTATCCATCTTAATCTTAGCCACTATCCCTGCCCTCCA-CACATCCAAACAACGAGGAATAATGTTTCGACCGCTAAGCCAATGCTTATTCTGACTCTTAGTGGCAGACCTTCTAACCCTAACATGAATTGGTGGCCAACCTGTAGAACACCCCTTTATTGCCATCGGCCAACTAGCCTCTATCCTATACTTCTTCATCCTCCTAGTCTTAATCCCCATCTCAGGCATTATTGAAAACCGCCTCCTTAAATGAAGA----GTCTTCGTAGT--ATAT-AA-ATTACTTTGGTCTTGTAAACCAAAAAAGGAGA--AT--ATG--TACTCTCCCTAAGACT-----TCAAGGAAGAAGC-A--ATAG-CCCCACCATCAGCACCCAAAGCTGAAATTCT-----------------TTCT-TAA-ACTATTCCTTGCCAATA------CCAAAAAACAACCCCATGACTTTCATAATTCATATATTGCATATACCCGTACTGTGCTTGCCCAGTATGTCCTCATCCCCACAAAAAAT-----AAGTGAA-------------AAAATCCTCAA-----TCCCCGTTAATAC-AGAAC--------------------------ACACAAC------------------------------------------------ACGAAAT-AA---CCTGTTA------------------------------------------------------------------------------------------------AC-TACCGGACCCCCCC------------------CCTCCCCCCGTTAACA----------------------------------------------------------------------------------------------------------------------------------------------------------------------------------------CATTACGTAGGGCATACTATG----------------------------------------------------------------------------------TAT---ATCGGGCATTAATCGC-------CTGTCCCCATGAATATTAAGCATGTACAGTA-GTTTATATATTT-----------------------T------ACATAAGGCATACTATGTAT-ATCGTGCATT--AATCCCTTGTCC----CCATGAAT-A-TTAAGCATGTACAGT-A-GTTCATA--------------------------------------------------------------------------TATATTACATA--AAACATAATAGTGCTTAATCG-TGCA----------------------------------------------------------------------------------T---ATTC---ATGATTTAAA----------ACAGTTCTTT---------CATGGATCTCAAC-----TAT-CCGAAAAAG-C-TTAATC-ACCTGGCCTCGAAAAACCAACAACCCTTGC-TCGAGCGTGTAC-CT-CTTCTCGCT--CCGGG-CCCATTT-CAACGTG-GGGGTGTCTA-TAGTGAAACTATACCTGGCATCTGGTTCTTACT-TCAGGGTCATGACAT-TCTTAAA--TCCAATCCTTC-AA-------CTTTCTCAAATAGGACATCTCGATGGGTTAATGACTA-ATCAGCCCATGA------TCAC---------ACATAACTGTGG--TGTCATGCATTTGGTATT-TTTAATTTT-T-A-GGGGGTCGAACTTGCTATGA---------------------------------------CTCAGCTATGACC-------TA-AA------------------------------------------------GGTCCCGACTC-AGTCAA-ATATAATGTA------------GCTGGACTT--ATTCTC-TATGCGGGGGTTC-CACACGTACA-------------ACAAAC-----AAGGTGTTA----------------------------------------------------TTCAGTCAAT--GGTCACAGGACATATACTTAA---------ATTCCTATTGTTCC-ACAGGA----CACGG---------------------CAT-GCGCGCACCCACGTATACG------------------CGTACACGTATACACGTATACACG----------------TACACACGTACACACGTA----CACACGTACACACGTACAC----------------------------------------------------------------------------------------------------------------ACGTATACACGTATACACGTA----TACACGT------------------------------------------------------------------------------------------------------------------------------------------------------------------ATACACGTATACACGTA----------TACACGTATACACGTATACACGTA----TAC---------------------------------------------------ACGTATACACGTACACACGTACACACGTACACACGTACACACGTATACACGTATACACGTATACACGTATACACGTATACGCGTACACGTAC----------------------------------ACACGTACACACGTACACACGTACACACGTACACACGTACACACGTACACACGTACACACGTACACACGTA-CACACGTACACACGTACACACGTACACACGTACACACGTATA---------C----ACGTATACACGTATACAC-----GTATACACATGCAAAC------TTTTTT-------GATTTAGTAAATAATTAGCTTA----ACCAAA--CCCCCCTTACCCCCCGTTAA----------------TCTTATTTATTATAGTAC-GTGTTTAT--------------------TTCTGTCTTGCCAAA-----CCCCAAAAACAAGAC------------------------------------------------TAAACCCGTAT-C---TAGGCACAAGG----------------------------------------------------------------------------------------------------------------------------------------CCT-A-AG-ATT-------AACGTTTACA-AACTCTACCAA--------------------------CCCC--ATCATTACCAATTATTAATACT---AAATCATA------ACTTC-GTT----------------------------------------------------------CGCAGTTATCTATAGATACGACAACCCGATC--------------------------------------------TCTAATT-CGTCCCTATCGAA-C-----------------------------------------------------------------------------------------------------------------------------------------------------------------------------------------------------------------------------------------------------------------------------------------------------------------------------------------------------------------------------------------------------------------------------------------------------------------------------------------------------------------------------AATAT-TTACATACCCAA--CAA-----------------------------------------------------------CCCTA---------------------------------------------------------------------------------------------------------------------------------------------------------------------------------------------------------------------------------------------------------------------------------------------------------------------------------------------------------------------------------------------------------------------------------------------------------------TGTCTTG----------------------------------------------------
>NC_010641_Panthera_pardus_mitochondrion,_complete_genome
GTTGATGTAGCTTAAACACA--TTAAAGC-AAGGCACTG-AAAATGCCTAGATGAGTCACCA-GACTCCATAAACA-T---AAAGGTTTGGTCCTAGCCTTTCTATTAGTTATTAATAAAATTACACATGCAAGCCTCCGCATCCCGGTGAA-AATG-CCCTTTAAATC-AC---CCAGTGATCC-AAAGGAGCTGGTATCAAGCACACA----A-CCA-TTGTAGCTCACAACACCTTGCTC-AGCCACA-CCCCCACGGGATACAGCAGTGATAAAAATTAAGCTATGAATGAAAGTTCGACTAAGCTAT-ATTAA--AT--C-AGGGTTGGTAAATTTCGTGCCAGCCACCGCGGTCATACGATTAACCCGGACTAATAGA-CCTACGGCGTAAAGCGTGTTACAGAAG----AAA----AACATACTAAAGTTAAGCCTTAACTAGGCTGTAAAAAGCTGCAGTTA-ATAT-AAAAATATG-GCACGAAAGTAACTTTAATACCT-CCGA-CCACACGATAGCTAAGATCCAAACTGGGATTAGATACCCCACTATGCTTAGCCCT-AAACCTAGATAGTTAGCCCAAACAAAACTATCCGCCAG-AGAACTACTAGCAACAGCTTAAAACTCAAA-GGACTTGGCGGTGCTTTATATCCCTCTAGAGGAGCCTGTTCTAT-AATCGATAAACCCCGATAAACCTCACCATCTCTTGTTA-ATTCAGCCTATATACCGCCATCTTCAGCAAACCCTA--AAAAGGAAGAAAAGTAAGCACAAGTGTC-TTAAC-----ACAAAAAAGTTAGGTCAAGGTGTAGCCTATGAGAT-GGGAAGC-AATGGGCTACATTTTCTACAA-CT-AGAA-CA-------------TCCACGAAAATCCTTATGAAA--T-TAAG-TATTCAAGGAGGATTTAGTAGTAAATTTGAGAATAGAGAGCTCAATTGAATCGGGCCATGAAGCACGCACACACCGCCCGTCACCCTCCTCAAGTGATTAGA-CCC--------A--AAGAAACCTATT-----CAAACCA-T--CACATC-------------CACAAGAGGAGACAAGTCGTAACAAGGTAAGCATACTGGAAAGTGTGCTTGGAC---GACAAGATGTAGCTTAAA-C--AAAGCATCTG-GCCTACACCCAGAAGATTTCATATTAAACTGACCATCTTG-AG---CCAAAGCTAGCCC---A---ATCACCCAC-----------------A-AACGCAACT--AATATTA-GA-AAGT----AAA----ATAAAACATTTAGTT-ACC-CTATAAAAGTATAGGAGATAGAAATT-T------AACTTGGCGCTATAGAGAGAGTACCGCAAGGGAAAGATGAAAG--AA-T-AAA-CTAAAAGCACTGTACAGC-AAAGATTACCCCTTGTACCTTTTGCATAATGAGTTAGCTAGT-GACAGCCTA-ACAAAGA-GAACTT-TAGCTAGGC-CCCCCGAAACCAGACGAGCTACCCGCGAACAATCTATTACAGGATGAACTCGTCTATGTTGCAAAATAGTGAGAAGATTTGCGGGTAGAGGTGAAAAG-CCTAACGAGCCTGGTGATAGCTGGTTGCCCA-GAACAGAATCTTAGTTCAACTTTAAA-CTTACCTC-A-AAAA-------CCT--TAA-AATTCCAATGTAAGTTTAAATTATACTCTAAAAAGGTACAGCTTTTTAGAA-CTAGGATACAGCCTTAATTAGAGAGT-AAGCA-CA-AACAC---A----AACCATAGTTGGCCTAAAAGCAGCCACCAATTAA-GAAAGCGTTCAAGCTCAAC---AA-TCAAAACATC--TCAATGTCAAA---A-A-A------CACAACCAA----CT-CTAAC-C--TAAA-ACTGGGCTAATCTATTTAA-TAATAGAAGCAATAATGCTAATATGAGTAA-CAAG-AA-G-TA-TTTCTCCCGTGCATAAGCTTATATCAG--AACGGAT-AA-CCACTGATAGTTAACAAT--AAGATATATACAACCTAACTA-C--AAG-CAAAATATC--AAC-TAATTGTTAACCCAACACAGGTATGCAAC--TC-----A--GGGAAAGATTAAAAGAAGTAAATGGAACTCGGCAAACAC-AAGCCCCGCCTGTTTACC-AAAAACATCACCTCTAGCATTCCCAGTATTAGAGGCACTGCCTGCCCAGTGAC--ATCAGTTAAACGGCCGCGGTATCCTGACCGTGCAAAGGTAGCATAATCATTCGTT-CCTAAATAGGGACTTGTATGAATGGCCACACGAGGGCTTTACTGTCTCTTACTTCCGATCCGTGAAATTGACCTTCCCGTGAAGAGGCGGGAATATGACAATAAGACGAGAAGACCCTATGGAGCTTTAATTAACCGACCC-AAAG-------AG--ATCTTAACAAC-T--AACCGAT-AGGG--ACAACAAAC-CTCTAC-C---ATGGGTCGACAATTTAGGTTGGGGTGACCTCGGAGAAT-AAAACAACCTCCGAG-TGA--TTT-AAATCTAGACTA-ACCAGTCGAAA----------------GTACTACATCA----CTTATTGATCCAAA----AA-----CTTGATCAACGGAACAAGTTACCCTAGGGATAACAGCGCAATCCTATTTTAGAGTCCATATCGACAA-TAGGGTTTACGACCTCGATGTTGGATCAGGACATCCCGATGGTGCAGCAGCTATCAAAGGTTCGTTTGTTCAACGATTAA-AGTCCTACGTGATCTGAGTTCAGACCGGAGTAATCCAGGTCGGTTTCTATCTATTA-AATAATTTCTCCCAGTACGAAAGGACAAGAGAAATAAGGCCCACTTT-A-CCA-AAGCGCCTTTAACC-AAATAGATGAT-ATAAT-CTCAATCTAGACAGTTTA----TCT-AAAC-ACA-CTACCCG---AGAGCTCGGG-TTTGTTAGGGTGGCAGAGCCCGGTAATTGCATAAAACTTAAGCTTTTAT-CATCAGAGGTTCAACTTCCTTCTCCCTAAC-A-GC-ATGTTCATAATTAATATCCTCTCACTAATCGTCCCAATTCTCCTCGCCGTGGCCTTCCTAACTCTAGTTGAACGTAAAGTACTAGGCTACATGCAACTTCGTAAAGGGCCTAATGTCGTAGGGCCATATGGCCTACTTCAACCCATTGCAGACGCCATAAAACTCTTCACTAAAGAACCTCTCCGACCCCTCACATCCTCCATATTCATATTTATTATAGCACCCATCCTAGCCCTCACACTAGCCCTAACCATATGAATCCCACTACCCATACCATACCCGCTCATTAACATAAACCTAGGGGTGCTATTCATACTAGCCATATCCAGCCTAGCTGTTTACTCCATCCTATGATCCGGATGGGCTTCAAACTCAAAATATGCTCTAATCGGCGCCCTACGGGCCGTAGCTCAAACAATCTCATATGAAGTCACACTAGCTATTATCCTCTTATCAGTACTACTAATAAATGGATCATTCACATTAGCCACACTAATTACCACTCAAGAATACATCTGACTTATTATTCCCGCATGACCCCTAGCTATAATATGATTCATCTCTACACTAGCAGAAACCAACCGAGCCCCATTTGACCTCACAGAAGGAGAATCGGAGCTTGTTTCCGGATTCAACGTAGAATACGCAGCAGGTCCCTTTGCCCTATTCTTTCTAGCAGAATATGCCAACATTATCATAATAAACATCCTCACAACAATCCTGTTCTTCGGAGCATTTCACAGCCCCTATATACCAGAGCTATACACCACCAACTTCACTGTAAAAACTCTAATCCTAACAACCACCTTCCTATGAATCCGAGCATCTTATCCACGGTTCCGATACGACCAATTAATACACCTCCTATGAAAAAGCTTTCTACCCCTTACCCTTGCCCTATGCATATGACATGTCTCCCTACCCATCATTACAGCAAGCATCCCACCCCAAACAT------A-------AGAAATATGTCTGA-CAAAAGAGTTACTTTGATAGAGTAAAACATAGGGGT-TTA-AACCCCCTTATTTCTAGAATAATAGGAATCGAACCTAATCCTAAGAATCCAAAAATCTCCGTGCTACCAAT--A-TTACACCACATTC--------TAAAGTAAGGTCAGCTAA-A-TAAGCTATCGGGCCCATACCCCGAAAATGTTGGTTTATACCCTTCCCATACTAATCAAACCCCCCATTTTTATCACCATTATATTAACCGTTATCTCAGGAACTATAATCGTAATAACAACCTCCCACTGACTTATGGTCTGAATTGGCTTCGAAATAAACCTACTAGCCGTCATTCCCATCCTTATAAAAAAATATAATCCACGAGCCACAGAAGCAGCCACAAAATATTTCCTAACACAAGCAACTGCTTCAATACTCCTAATAATAGGAATCATCATCAACCTACTACACTCAGGACAGTGGACCGTATCAAAAGACCTCAACCCCATAGCATCCATTATAATAACAATTGCCCTGGCAATAAAACTAGGACTAGCCCCATTCCACTTCTGAGTGCCCGAAGTCACACAAGGAATCTCCATGTCCTCAGGCCTAATCCTACTCACATGACAAAAAATCGCCCCACTATCAATCCTATACCAAATCTCACCCACCATCAACCCCAGCCTACTCCTAACAATAGCCATCATATCAGTTATAGTCGGAGGTTGAGGAGGACTTAATCAAACCCAACTACGAAAAATTATAGCATATTCCTCAATTGCCCACATAGGCTGAATAGCAGCCATCATAATATATAGCCCCACAATAATAATTTTAAACCTGACCATC-TACATCATCATAACACTAACCACCTTCATATTATTCATACACAACTCCACCACCACAACATCATCCCTATCACAAACATGAAACAAAACACCCCTAATCACCTCATTTATCCTAGTACTAATAATGTCTCTAGGCGGCCTTCCTCCACTCTCCGGCTTCATCCCAAAATGAATAATCATTCAGGGACTAACTAAAAACGAAATAATTATAATACCCACACTACTAGCTATAACAGCACTACTTAACCTGTACTTCTACATACGACTAACGTATACCACTGCACTGACTATATTCCCCTCAAACAACTGTATAAAAATAAAATGACGATTCGAGTGCACAGAAAAAACAACCTTTTTACCCCCCTTAATTGTAATATCCACCATGCTACTACCACTCGCACCAATACTATCCATCCTAGATT-------AG-AAGTTTAGGTT-AAA---TTAGACCAAGAGCCTTCAAAGCTCTAAGTAAGC-CCTAA-CAGACTTAACTTCTGCATA-TC-CAATTAATC-----CTAAGGACTGCAAGAATCTATCTTACATCAATTGATTGCAAATCAAACACTTTAA-TTAAGCTAAGCCCTT--ACTAGATTGG----TGGGCCCCAAC--CCCACG-AAATTTTAGTTAACAGCTAAATACCCTAG-TCCAC-T-GGCTTCAATCTA-CTTCTCCCGCCG---TCT-A-GAAAAAAAAGGCGGGAGAAGCCCCGGCAGCG---TC-AAGCTGCTTCTTTGAATTTGCAATTCAATATGA------CATTCACTGCAGGAC-TTGGTAAAAAGAGGAC-TG--AA--CCTCTGTCTTTAGATTTACAGTCTAATG-CTT--ACTCAGCCATTTTA----CC-------------TATGTTCATAAACCGCTGACTATTTTCAACCAATCACAAAGATATTGGAACTCTTTACCTTCTATTTGGTGCCTGGGCTGGCATGGTGGGGACTGCTCTCAGTCTCTTAATCCGAGCCGAACTGGGTCAACCTGGCACACTGCTAGGGGACGACCAAATTTATAATGTAGTCGTTACCGCCCATGCTTTTGTAATAATCTTCTTTATAGTAATGCCCATCATGATTGGAGGATTCGGAAACTGATTGGTCCCATTAATAATTGGAGCCCCCGATATAGCATTCCCTCGAATGAATAATATGAGCTTTTGACTCCTTCCCCCATCTTTCCTACTTTTGCTCGCATCATCTATGGTAGAGGCTGGGGCAGGAACTGGATGAACAGTATACCCACCCCTAGCCGGCAACCTAGCCCATGCAGGGGCATCCGTAGATTTAACTATTTTTTCACTACACCTGGCAGGTGTCTCCTCAATCTTAGGCGCTATTAATTTTATTACTACTATTATTAATATAAAACCCCCTGCTATATCCCAATACCAAACACCTCTATTCGTCTGATCGGTCTTAATCACTGCTGTATTGCTACTCCTATCACTGCCAGTTTTAGCAGCAGGCATCACTATGCTACTGACAGATCGAAATCTGAACACCACATTCTTTGACCCTGCCGGAGGGGGGGATCCTATCTTATACCAGCACCTATTCTGATTTTTTGGTCACCCAGAAGTTTATATTTTAATTTTACCCGGGTTCGGAATAATTTCACACATTGTCACCTATTACTCAGGTAAAAAAGAGCCTTTTGGCTATATGGGAATAGTTTGAGCTATAATATCGATTGGCTTCCTGGGCTTTATCGTGTGAGCCCACCACATGTTTACTGTAGGAATAGATGTGGACACACGAGCATACTTTACATCAGCTACTATAATTATTGCTATTCCCACTGGAGTAAAAGTATTTAGCTGACTAGCCACTCTTCATGGAGGTAGTATCAAATGATCTCCCGCTATGCTATGAGCCCTAGGATTCATCTTTCTATTTACTGTAGGGGGCCTAACGGGAATTGTACTAGCAAATTCCTCATTAGACATTGTCCTTCATGACACATACTACGTAGTAGCCCACTTCCACTACGTACTGTCAATAGGAGCAGTATTTGCTATTATAGGAGGCTTCGTTCATTGATTCCCCCTATTCTCAGGGTATACTCTCGATAATACTTGGGCAAAAATTCATTTTACAATTATGTTCGTGGGTGTCAATATAACGTTTTTCCCTCAGCATTTCCTAGGCTTGTCCGGAATGCCTCGACGTTATTCTGACTACCCAGACGCATATACAACTTGAAACACAGTTTCCTCAATAGGCTCTTTTATTTCACTAACAGCAGTAATATTAATGGTTTTTATAGTATGAGAGGCTTTTGCATCAAAGCGAGAAGTGGCCATAGTGGAACTAACTACAACTAATCTTGAATGATTACATGGATGTCCCCCTCCGTATCACACATTTGAAGAGCCAACTTATGTGTTATTA----AAAT----------------AAGAAAGGAAGGAATCGAA-CCTCCTCAGACTGGTTTCAAGCCAATATCATAACCACTATGTCTTTCTCAAT--CAA--GAAGTATTAGTAAAACAATTACATAACTCTGTCAAGGTTAAATTATAGGTTTAAC-CCCTATGTACTTC-CATGGCATACCCCTTCCAACTAGGTTTTCAAGATGCTACATCCCCCATCATAGAAGAGCTCCTACACTTCCATGATCACACACTAATAATTGTATTCCTAATTAGCTCCCTAGTCCTTTATATCATCTCACTAATACTAACAACCAAACTCACGCACACAAGCACAATGGATGCCCAAGAAGTAGAAACCATCTGAACCATTTTACCAGCTATCATCTTAATTCTCATTGCCCTACCCTCCTTACGAATTCTCTATATAATAGACGAGATTAATAGCCCCTCTCTTACTGTAAAGACCATGGGACATCAATGGTATTGAAGCTATGAATACACTGACTCTGAAGACCTAAGCTTTGACTCCTATATAATTCCCACTCAAGAGCTAAAGCCCGGAGAACTCCGACTATTAGAAGTTGATAACCGAGTAGTACTACCAATGGAAGTGACCATTCGCGTGTTAATCTCATCAGAAGACGTACTACACTCATGAGCCGTCCCATCCCTGGGCCTAAAAACTGATGCTATTCCAGGCCGACTAAACCAAACAACCCTAATGGGTACACGACCTGGACTCTATTATGGTCAGTGCTCAGAGATCTGCGGCTCAAACCACAGTTTTATGCCCATTGTTCTTGAACTAGTCCCATTAGCATATTTTGAAAAATGATCTGCGTCTATACTGTAA-------------------------------------------------------------------------ATTCATTAAGAAGCT-AAA--CTAGCGTTAACCTTTTAAGTTAAAAAC-TGGGAGTTT---AG-ACCTCCCCTTAATG-GCATGCCACAGTTAGATACATCAACCTGATTCATTACTATCATTTCAATAATTATAACACTATTTATTATATTTCAGCTAAAAATCTCAAAATAC-TCATATCCATCAAGCCCAGAACCTA-------AATCCACAGCTACACTAAAACAACCT------AATCCTTGAGAAAAAAAATGAACGAAAATCTATTCACCTCTTTCACTACCCCAACAATAATAGGACTGCCTATTGTCGTATTAATTATTATATTCCCCAGCATTCTATTCCCCTCGCCCAATCGACTAATTAATAACCGCCTAGTCTCACTCCAGCAGTGACTAGTACAACTAACATCAAAACAAATACTAGCTATTCACAGCCATAAAGGACAAACTTGAGCCCTGATACTTATGTCTCTCATTTTATTTATTGGGTCGACAAACCTATTGGGTCTACTGCCCCACTCATTTACTCCAACTACTCAATTATCAATAAACCTAGGAATAGCTATTCCCCTATGGGCCGGCGCCGTAGTCACCGGGTTTCGCTACAAAACTAAAGCGTCTCTAGCCCACTTTCTACCACAGGGAACACCAATCCCCCTGATCCCTATGCTTGTAATTATTGAGACCATTAGCCTTTTTATCCAGCCCGTAGCTCTGGCCGTACGACTTACAGCTAACATTACTGCAGGCCACTTATTAATACACTTAATTGGAGGAGCTGCTCTAGTCCTAATAAA---CATTAGTGCCTCTATTGCTTTAATTACCTTTATTATCCTCATCCTGCTGACAATCCTTGAATTCGCTGTGGCCCTGATCCAAGCCTACGTCTTTACTCTACTTGTAAGCCTGTATCTACACGATAATACTTAATGACCCATCAAACCCACGCATACCATATGGTTAACCCCAGTCCATGGCCACTTACAGGGGCCCTTTCAGCTCTACTGATAACTTCAGGTCTGGCTATATGATTTCACCATAACTCAATATTACTATTAACCCTAGGTATAACCACCAACCTGCTAACTATGTATCAGTGGTGACGAGATATTATTCGGGAAAGCACATTCCAAGGCCACCACACGCCTATCGTTCAAAAAGGTCTCCGTTATGGAATAATTCTCTTTATCATCTCAGAAGTATTCTTCTTCGCAGGCTTTTTCTGGGCCTTCTACCACTCAAGCCTAGCCCCAACCCCCGAGTTAGGAGGATGCTGGCCACCAACAGGTATTATTCCCTTAAACCCTCTAGAAGTCCCCCTGCTTAATACCTCCGTACTTTTAGCTTCCGGAGTGTCAATCACCTGAGCCCACCATAGCTTAATGGAAGGGAACCGAAAACATATACTCCAAGCACTATTTATTACAATCTCCCTAGGAGTCTACTTTACCCTTCTCCAGGCCTCCGAATACTATGAAACATCATTTACAATCTCAGACGGAGTCTACGGATCTACCTTCTTCATAGCTACAGGATTCCACGGCCTACACGTAATTATTGGCTCCACCTTCTTAATTGTATGCTTCTTGCGCCAACTAAAATATCACTTCACATCGAGCCATCACTTCGGATTCGAAGCCGCTGCTTGATATTGACACTTCGTAGATGTGGTTTGACTATTCCTATACGTTTCCATTTATTGATGAGGATCCTA-TTCCTTTAGTATTAA-CAAGTACAGTTGATTTCCAATCAACCAGTTTCGGTA-T---A--ATCCGAAAAGGAATAATAAACGTAATACTCGCCCTACTCACCAATACACTTCTATCTACGCTGCTTGTATTTATTGCATTCTGACTGCCCCAGCTAAATATTTATGCAGAAAAAGCAAGCCCTTATGAATGTGGATTTGACCCCATAGGATCTGCCCGCCTACCCTTCTCCATAAAATTTTTCTTAGTAGCTATTACATTCTTACTATTCGACCTAGAAATTGTACTACTACTCCCCCTTCCCTGGGCCTCACAAACAAACAAACTATCAACCATACTTATCACAGCTCTCCTACTAATCTCCCTACTAGCCGTAAGCCTGGCCTATGAATGAACTCAAAAAGGACTAGAGTGAACTGAATA-TGATAATTAGTTTAA-ACT-AAAACAAATGATTTCGACTCATTAGATTGTAGCT--TACCCTATAATTATC-AG-ATGTCCATAGTCTATGTTAATATATTTCTAGCTTTCATCATGTCACTCATAGGACTATTAATGTACCGATCCCACTTAATATCCTCCCTCCTATGCCTAGAAGGTATAATACTATCCCTATTTATCATAATAACCGTGACAATTCTAAATAATCATTTCACACTAGCCAACATGACTCCCATTATCTTGCTAGTATTTGCAGCCTGCGAGGCGGCACTAGGCTTATCCTTACTAGTAATGGTATCAAACACATACGGTACCGACTATGTACAAAACCTAAACCTCCTACAATGCTAAAAATTATTGTCCCTACTGCCATACTCATACCAATAACATGACTATCAAAACCCAACATAATCTGAATTAACTCAACTACCTATAGCCTTCT---GATCAGCCTTATTAGCCTCTCCTATTTAAACCAACTAGGCGACAACAGCCTAAATCTTTCATTACTATTTTTCTCAGACTCACTTTCTGCACCTCTGCTAGTCTTAACAACATGACTCCTACCGCTAATGCTCATGGCTAGTCAATCCCACCTGTCAAAGGAGACCCCATCTCGAAAAAAACTATACATCACAATACTCATCATCTTGCAGCTTCTCTTAATTATAACATTCACTGCCACAGAACTGATCATATTCTATATTCTATTTGAAGCCACATTAATCCCCACTCTCATCATCATTACTCGATGGGGCAATCAAACAGAACGACTAAACGCTGGCCTATATTTTCTATTCTATACCCTGATAGGCTCACTGCCCCTTCTAGTCGCACTACTATACATTCAAAACACAACAGGGACTTTAAATTTTCTAGTCATCCAATACTGAGCCAAACCAATCTCAGCCACT---TGATCTAACATTTTTCTCTGACTAGCATGCATAATAGCATTTATAGTAAAAATACCCCTATATGGACTCCACCTATGGCTACCGAAAGCACATGTCGAAGCCCCCATTGCCGGCTCAATAGTGCTTGCCGCCGTACTGTTAAAACTAGGGGGGTATGGAATAATACGCATTACAATTCTACTCAACCCCACAACAAACCAAATA-GCATACCCCTTCATAATGCTATCCCTATGAGGAATAGTTATAACAAGTTCTATCTGTTTGCGCCAGACAGACCTGAAATCCTTAATCGCATACTCATCAGTAAGCCACATAGCCCTAGTAATTGTAGCTGTATTAATCCAAACACCCTGAAGCTATATAGGAGCCACAGCCCTTATAATTGCTCACGGACTAACCTCCTCAATACTATTCTGTCTTGCAAACTCAAACTACGAACGAGTCCACAGCCGAACAATAATTCTAGCACGAGGCCTACAAACCATTCTTCCTCTGATAGCTGCCTGATGGCTACTAGCCAGCCTCGCAAACCTAGCCCTGCCCCCTACCATTAACTTAATCGGAGAACTATTCGTAGTGGTGGCCTCCTTCTCATGATCTAACATAACTATTGTCCTTATAGGCACAAATATTATCATCACAGCCTTATATACCCTCTATATACTCACCACAACCCAACGAGGTAAATACACGCACCATATCAAAAATATCAACCCATCATTCACACGAGAAAACGCCCTAATGGCCCTTCATCTACTCCCACTCCTTCTCTTATCCCTCAACCCCAAAATCGTACTAGGCCCTATTTATTGTAAATATA-GTCT-AACAAAAACATTAGATTGTGAAT-CTAATAATGGAAGTGC-AAATCTTCTTATTT-ACC-GA-AAAAGT-A-T---GCAAGAACTGCTAATTC-ATGC-CTCCGCGTATAAAA-ACGTGGCTTTTTC-AACTTTTATAGGATAGAAGTAATCCATTGGTCTTAGGAACCAAAAA--ATTGGTGCAACTCCAAGTAAAAGTAATAAACCTATTTATCTTCT---TTATACTCACTGCAATATTTATTCTACTCCTACCTATCATTATATCCAACACTCAACTATACAAAAATAACCTATACCCCCACTATGTAAAAACCACAATCTCTTACGCCTTCACCATCAGCATAATCCCGGCTATAATATTCGTTTCCTCCGGACAAGAAACAATTGTCTCAAACTGACATTGACTATCAATTCAAACCCTCAAATTGTCACTAAGCTTTAAACTAGATTACTTCTCGATCATCTTCATCCCTGTAGCGCTTTTCGTTACATGATCGATCATAGAATTCTCAATATGATACATACACACAGACCCTTATATCAACCGATTTTTCAAGTATCTCCTCATATTTCTAATCACTATAATAATCCTAGTAACCGCCAACAACCTGTTCCAACTGTTTATTGGTTGAGAAGGAGTAGGAATCATATCCTTCCTGCTCATCGGATGATGATATGGTCGAGCAGACGCAAACACCGCCGCCCTACAGGCAATTCTCTACAACCGCATCGGAGATGTAGGATTTATCACAGCCATAGCATGATTCCTCGCCAATATAAATGCATGAGACTTCCAACAAATCTTTATTACCCAACACGAAAACCTAAATATTCCATTACTAGGGCTTCTTCTAGCAGCCACAGGCAAGTCTGCCCAATTTGGTCTACACCCATGACTACCGTCAGCCATAGAGGGTCCAACCCCTGTCTCTGCTCTACTTCACTCAAGTACAATAGTTGTAGCCGGAGTCTTTTTATTAATCCGCTTCTACCCACTCATAGAACATAACAAAACCATACAAACCCTCACTCTATGCCTAGGGGCCATCACAACCCTATTTACAGCCATCTGTGCCCTCACACAAAATGACATCAAAAAAATCGTCGCCTTCTCAACCTCGAGCCAATTGGGCCTAATAATCGTCACTATCGGAGTCAACCAACCCCACCTTGCATTCCTTCATATCTGTACGCACGCATTTTTCAAAGCTATATTATTCATGTGCTCTGGGTCAATTATTCATAGTCTGAACGATGAACAAGACATTCGAAAAATAGGCGGACTATACAAACCAATACCTTTCACCACCTCCTCCCTCATCATTGGAAGTCTCGCATTAACAGGTATACCTTTCCTAACAGGCTTTTACTCCAAAGACCTAATCATCGAGACAGCCAACACGTCGTATACCAACGCCTGAGCCCTATTGGTCACTCTCATTGCTACATCCCTCACGGCCGCCTATAGTACTCGAATCATATTCTTTGCACTCCTAGGGCAACCTCGGTTTAACTCCCTAAGTCCAATCAATGAAAACAACCCCCACCTCATTAACTCCATTAAACGTCTCTTAATTGGAAGTATTTTTGCAGGATACTTGATTTCCCATAATATCCCCCCAACAACCATCCCACAAATAACTATGCCCCACTATCTAAAACTAACTGCTCTCGCTGTAACTATCACAGGCTTTATCTTAGCATTAGAACTCAACCTCGCAGCCAAAAACTTAAAATTTAAATACCCCTCGAATCTCTTTAAGTTTTCTAACCTCCTAGGGTACTTTCCAATTGTAATACACCGCCTCCCATCAACAATAAGCTTAACTATAAGCCAAAAATCTGCATCGATACTATTAGATATAATCTGGCTAGAAAATGTATTGCCAAAATCCATCTCTCACTTCCAAATAAAAATATCAACCACTGTATCTAATCAGAAAGGACTAGTTAAACTCTACTTCTTATCTTTCATAATCACCTTGACC------CTTAGC--------CTACTCTTACTTAGTTTCCACGAGTAACCTCTATAATTACTAATACACCAATAAGCAAGGACCAACCAGTAACAACTACCAGCCAGGTTCCATAACTATACAGTGCTGCAATTCCCATGGCCTCCTCACTAAAAAACCCCGAATCACCCGTATCATAAATTACCCAATCACCCGCACCATTAAACTTAAATACAACTTCAACC------TCATCCTCTTTTAAAATATAGCAAGCAGTTAATAGCTCCGCTAACACCCCCGTAATAAATGCACCCAACACAGCTTTATTAGATGTCCATGCCTCAGGATAGGGCTCAGTAGCCATAGCCGTAGTATACCCAAATACCACAAGCATGCCTCCCAAATAAATTAAAAAGACCATTAACCCTAAAAATGACCCCCCAAAATTTAATACAATGCCACAACCAACACCACCAGCCACAATCAAACCAAATCCACCATAAATAGGAGAGGGCTTTGAAGAAAAACTTACAAAGCTCACCACGAAAATTGTACTTAAAATAAATACAATATATGTTATCAT-AATTCTCACATGGAATCTAACCATGACTAATGATATGAAAAACCATTGTTGTA-TTTCAACTATAAGAA-C-T----TAATGACCAACATTCGAAAATCACACCCCCTCATCAAAATTATTAATCACTCATTCATTGATCTCCCCGCTCCATCCAACATCTCAACATGATGGAACTTTGGCTCCCTATTAGGGGTATGTTTAATCCTACAAATTCTCACCGGCCTCTTTCTAGCCATACATTATACATCAGACACAACAACCGCTTTCTCATCAGTTACCCATATCTGCCGCGATGTAAATTATGGCTGAATTATCCGGTATCTACACGCCAATGGAGCCTCCATATTCTTTATCTGCCTATACATACATGTAGGACGAGGGGTATACTATGGCTCCTACACTTTCTCAGAGACATGGAACATTGGAGTCGTATTATTGCTCACGGTTATGGCCACAGCCTTCATAGGATATGTCTTACCGTGGGGCCAAATATCCTTTTGAGGGGCAACCGTAATTACCAACCTCCTATCAGCAATCCCATACATTGGGATTGACCTAGTAGAATGAATCTGAGGGGGCTTCTCAGTAGACAAAGCTACCTTGACACGATTCTTTGCCTTCCACTTCATCCTTCCATTTATCATCTCAGCTCTAGCAGCAGTCCACCTCCTATTCCTTCACGAGACAGGATCTAACAACCCCTCAGGAATAGTATCTGACTCAGACAAAATTCCATTCCACCCATACTACACAATCAAAGATATCCTGGGCCTTCTAGTACTAATCTTAGCACTCATACTACTCGTCCTATTCTCACCAGACCTGTTAGGAGACCCCGATAATTACATCCCCGCCAACCCTCTAAATACCCCTCCCCATATCAAGCCTGAATGATACTTCCTATTTGCATACGCAATCCTCCGATCCATTCCCAACAAACTAGGAGGAGTCTTAGCCCTAGTCCTATCCATCCTAATCTTAGCAGTTATCCCCGCTCTCCA-CACTTCCAAACAACGAGGGATAATGTTTCGACCATTAAGCCAGTGCTTATTCTGATTCCTAGTAGCGGACCTTCTAGCCCTGACGTGAATTGGTGGCCAACCTGTAGAACACCCCTTCATTACCATCGGCCAACTAGCCTCCATCCTATACTTCTCCATCCTCCTAGTCCTAATACCTATCTCAGGCATTATTGAAAACCGCCTCCTTAAATGAAGA----GTCTTCGTAGT--ATAT-AA-AATACCTTGGTCTTGTAAACCAAAAAAGGAGA--AC--ATG--TGCCCTCCCTAAGACT-----TCAAGGAAGAAGC-A--ACAG-CCCCACCATCAGCACCCAAAGCTGAAATTCT-----------------TTCT-TAA-ACTATTCCTTGTCAATA------CCAAAAAACAACTCCATGACTTTCATA--------ATTGCACATACCCATACTGTGCTTGCCCAGTATGTCCTTATCTCCACAAAAAAG-----CAAAT----------------AAACCCTCAACACCCCCCCCCCTTCCCC-CC-CC--------------------------CCCCCGG------------------------------------------------GTGAAA--CA---CTAATCA------------------------------------------------------------------------------------------------A-----------------------------------CTCTCT-----------------------------------------------------------------------------------------------------------------------------------------------------------------------------------------------------------------CTATG----------------------------------------------------------------------------------TAC---GTCGTGCATTAACTGC-------TTGTCCCCATGAATATTAAGCATGTACAGTA-GTTTATATATAT-----------------------T------GCATAAAACATACTATGTAT-ATCGTGCATT--AACTGCTTGTCC----CCATGAAT-A-TTAAGCATGTACAAT-A-ATTTATA--------------------------------------------------------------------------TATATTACATA--AGACATATAAGTGCTTTATCG-TGCA----------------------------------------------------------------------------------T---ATTC---ATGATCT-AC----------ACCAATCTCT---------TATGGACCTCAAC-----TGT-CCGAAAGAG-C-TTGATC-ACCTGGCCTCGAGAAACCAGCAATCCTTGC-CTGAGCGTGTAC-CT-CTTCTCGCT--CCGGG-CCCATTT-CAATGTG-GGGGTGTCTA-TAATGGAACTATATCTGGCATCTGGTTCTTACT-TCAGGGCCATGACGT-TCTTGAA--TCCAATCCTTC-AA-------CTTTCTCAAATAGGACATCTCGATGGGTTAGTGACTA-ATCAGCCCATGA------TCAC---------ACATAACTGTGG--TGTCATGCATTTGGTATT-TTTAATTTT-T-A-GGGGGTCGAACTTGCTATGA---------------------------------------CTCAGCTATGACC-------TA-AA------------------------------------------------GGTCCTGACTC-AGTCAA-ATATAATGTA------------GCTGGACTT--ATTCTC-TATGCGGGGGTTC-CACACGTACA-------------ACAAAC-----AAGGTGTTA----------------------------------------------------TTCAGTCAAT--GGTCACAGGACATATACTTAA---------ATCCCTATTGCTCC-ACAGGA----CACGG---------------------CGT-GCGCGCACCCACGTATACG------------------TGTACACGCGTACACGTACACACG----------------TACACACGTACACACGTACACACGTACGCGTACACGTACAC----------------------------------------------------------------------------------------------------------------ACGTACACACGTACACACGTA----CACACGT------------------------------------------------------------------------------------------------------------------------------------------------------------------ACACACGTACACACGTA----------CACACGTACACACGTACACACGTACGCGTAC---------------------------------------------------ACGTACACACGTACACACGTACACACGTACACACGTACGC----GTACACGTACACACGTACACACGTACACACGTACACACGTACACGTACACGTACACGTACACGTACACGTACACGT------ACACGTACACACGTACACACGTACACACGTACACACGTACACACGTACACACGTACACACGTACACACGTA-CACACGTATACACGTATACACGTATACACGTATACACGTATA---------C----ACGTATACACGTATACAC-----GTACACACATGCAAAC-------TTTTT-------GATTTAGTAAACAATTAGCTTA----AACAAA--CCCCCCTTACCCCCCGTTAA----------------TCTTATTTATTATAATAC-GTGTCTAT--------------------TTCTGTCTTGCCAAA-----CCCCAAAAACAAGAC------------------------------------------------TAAA-CCGTAT-T---TAAGCGCAAGG----------------------------------------------------------------------------------------------------------------------------------------CCT-A-AGAATT-------AACGTTTACA-AACTTTACCAA--------------------------CCCC--ATTATTGCTAATTACTAATACT---AAATCACA------ACTTT-GTT----------------------------------------------------------CGCAG-TATCTATAGATACGCCAACCCGATC--------------------------------------------TCTAATT-CGTCCCTATTGAA-C-----------------------------------------------------------------------------------------------------------------------------------------------------------------------------------------------------------------------------------------------------------------------------------------------------------------------------------------------------------------------------------------------------------------------------------------------------------------------------------------------------------------------------AATAC-TTACACACCCGA--CAA-----------------------------------------------------------TCCAC---------------------------------------------------------------------------------------------------------------------------------------------------------------------------------------------------------------------------------------------------------------------------------------------------------------------------------------------------------------------------------------------------------------------------------------------------------------CCTA-------------------------------------------------------
>NC_010638_Panthera_uncia_mitochondrion,_complete_genome
GTTGATGTAGCTTAAGTACA---TAAAGC-AAGGCACTG-AAAATGCCTAGATGAGTCGCCA-GACTCCATAAACA-T---AACGGTTTGGTCCTAGCCTTTCCATTAGTTATTAATAAAATTACACATGCAAGCCTCCGCATCCCGGTGAA-AATG-CCCTCTAAATC-AC---CCAGTGATCC-AAAGGAGCTGGTATCAAGCACACA----A-CCA-TTGTAGCTCATAACACCTTGCTC-AGCCACA-CCCCCACGGGATACAGCAGTGATAAAAATTAAGCTATGAATGAAAGTTCGACTAAGCTAT-ATTAA--AT--C-AGGGTTGGTAAATTTCGTGCCAGCCACCGCGGTCATACGATTAACCCAAACTAATAGA-CCCACGGCGTAAAGCGTGTTACAGAAG----AAA----AATATACTAAAGTTAAACCTTAACTGGGCTGTAAAAAGCTACAGTTA-ACAT-AAAAATATA-GCACGAAAGTAACTTTAATATCT-CCGA-CTACACGATAGCTAAGATCCAAACTGGGATTAGATACCCCACTATGCTTAGCCCT-AAACCTAGATAGTTAGCTCAAACAAAACTATCCGCCAG-AGAACTACTAGCAACAGCTTAAAACTCAAA-GGACTTGGCGGTGCTTTACACCCCTCTAGAGGAGCCTGTTCTAT-AATCGATAAACCCCGATAAACCTCACCATCTCTTGCTA-ATTCAGCCTATATACCGCCATCTTCAGCAAACCCTA--AAAAGGAAGAAAAGTAAGCACAAATGTC-TTAAC-----GCAAAAAAGTTAGGTCAAGGTGTAGCCCATGAGAT-GGGAAGC-AATGGGCTACATTTTCTACAA-CT-AGAA-CA-------------CCCACGAAAATCCTTATGAAA--C-TAAG-CATTCAAGGAGGATTTAGTAGTAAATTTGAGAATAGAGAGCTTAATTGAATCGGGCCATGAAGCACGCACACACCGCCCGTCACCCTCCTCAAGTGATTAAACCCC--------A--AAGAAACCTATT-----CAAACCA-C--TACACC-------------CACAAGAGGAGACAAGTCGTAACAAGGTAAGCATACTGGAAAGTGTGCTTGGAT---GACAAGATGTAGCTTAAA-C--AAAGCATCTG-GCTTACACCCAGAAGATTTCATATCAAACTGACCATCTTG-AG---CCAAAGCTAGCCC---A---ATCACCCAC-----------------A-AACACAACT--AATATTATGA-AAGT----AAA----ATAAAACATTTAGTC-ACC-TCATAAAAGTATAGGAGATAGAAATT-T------AACTTGGCGCTATAGAGAAAGTACCGCAAGGGAAAGATGAAAG--AA-TAAAA-CTAAAAGCACTATACAGC-AAAGATTACCCCTTGTACCTTTTGCATAATGAGTTAGCTAGT-AATAACCTA-ACAAAGA-GAACTT-CAGCTAGGC-CCCCCGAAACCAGACGAGCTACCCACGAACAATCTATTGCAGGATGAACTCGTCTATGTTGCAAAATAGTGAGAAGATTTGTGGGTAGAGGTGAAAAG-CCTAACGAGCCTGGTGATAGCTGGTTGCCCA-GAACAGAATCTTAGTTCAACTTTAAA-CTTGCCTC---AAAA-------CCC--TAA-AATTCCAATGTAAGTTTAAAACATAGTCTAAAGGGGTACAGCTTTTTAGAA-TTAGGATACAGCCTTAATTAGAGAGT-AAGCA-CATAACAC--TA----AACCATAGTTGGCCTAAAAGCAGCCACCAATTAA-GAAAGCGTTCAAGCTCAAC---AA-TTAAAACATC--TTAATGTCAAA---ATA-A------TGCAACCAA----CTCCTAAT-T--TAAA-ACTGGGCTAATCTATTTGA-TAATAGAAGCAATAATGCTAATATGAGTAA-CAAG-AA-G-TA-TTTCTCCCGTGCATAAGCTTATATCAG--AACGGAT-AA-CCACTGATAGTTAACAAC--AAGATAAATATAACCTAATTA-C--AAG-CAAAATATC-AAAC-TAATTGTTAACCCAACACAGGCATGCAAT--TC-----A--GGGAAAGATTAAAAGAAGTAAAAGGAACTCGGCAAACAC-AAGCCCCGCCTGTTTACC-AAAAACATCACCTCTAGCATTTTCAGTATTAGAGGCACTGCCTGCCCAGTGAC--ACTAGTTAAACGGCCGCGGTATCCTGACCGTGCAAAGGTAGCATAATCATTTGTTCCCTAAATAGGGACTTGTATGAATGGCCACACGAGGGCTTTACTGTCTCTTACCTCCGATCCGTGAAATTGACCTTCCCGTGAAGAGGCGGGAATATGACAATAAGACGAGAAGACCCTATGGAGCTTTAATTAACCAGCCC-AAAG-------AG--ATCTTAATAAC-C--AACCGAC-AGGG-TATAACAAAC-CTCTAC-C---ATGGGCTGACAATTTAGGTTGGGGTGACCTCGGAGAAC-AAAACAACCTCCGAG-TGA--TTT-AAATCTAGACTA-ACCAGTCGAAA----------------GTATTACATCA----CTTATTGATCCAAA----GA-----CTTGATCAACGGAACAAGTTACCCTAGGGATAACAGCGCAATCCTATTTCAGAGTCCATATCGACAA-TAGGGTTTACGACCTCGATGTTGGATCAGGACATCCCGATGGTGCAGCAGCTATCAAAGGTTCGTTTGTTCAACGATTAA-AGTCCTACGTGATCTGAGTTCAGACCGGAGTAATCCAGGTCGGTTTCTATCTATTA-CATAATTTCTCCCAGTACGAAAGGACAAGAGAAATAGGGCCCACTTT-A-CCA-AAGCGCCCTTAACC-AAATAGATGAT-ACAAT-CTCAATCTAGACAGTTTA----TCT-AAAT-ACA-TTACCCG---AGAGCTCGGG-TTTGTTAGGGTGGCAGAGCCCGGCAATTGCATAAAACTTAAGCTTTTAT-TATCAGAGGTTCAACT--CCTCTCCCTAAC-A-GC-ATGTTCATAATCAATATCCTCTCACTAATTATCCCCATTCTCCTCGCCGTAGCCTTCCTAACCCTAGTTGAACGCAAAGTACTAGGCTACATGCAACTTCGCAAGGGGCCGAACATCGTAGGACCATATGGCCTGCTCCAACCCATTGCAGACGCCATGAAACTCTTCACTAAAGAGCCCCTCCGACCCCTCACATCATCCACATTCATATTTATTATAGCACCTATCCTAGCCCTTACACTAGCCCTAACCATATGAATCCCATTGCCCATACCATACCCACTCATCAATATAAACCTGGGAGTACTATTCATACTAGCCATATCCAGCCTAGCTGTCTACTCCATTCTATGATCCGGGTGGGCTTCAAACTCAAAGTACGCTCTAATCGGCGCCCTACGAGCCGTAGCCCAAACAATCTCATATGAAGTCACACTAGCTATTATCCTCTTATCTGTACTACTAATAAACGGATCCTTCACATTAGCCACACTAATTACCACTCAAGAATATATCTGACTTATTATCCCCGCATGACCCCTAGCTATAATATGATTCATCTCTACTCTAGCAGAAACCAACCGAGCCCCATTTGACCTCACAGAAGGAGAATCAGAGCTTGTTTCCGGATTTAACGTAGAATATGCAGCAGGCCCTTTCGCCCTGTTCTTTCTAGCAGAATACGCCAACATTATCATAATAAACATCCTCACAACAATCCTATTCTTCGGAGCATTTCATAGTCCCTACATACCAGAACTATACACCACCAACTTCACTGTAAAAACCCTAATCCTAACAACCACCTTCCTATGGATCCGAGCATCCTATCCACGATTCCGATACGACCAATTAATACACCTCCTATGAAAAAGCTTTCTACCCCTTACCCTAGCCCTATGTATATGACACGTCTCCCTGCCCATCATCACAGCAAGTATTCCACCTCAAACAT------A-------AGAAATATGTCTGA-CAAAAGAGTTACTTTGATAGAGTAAAACATAGAGGT-TTA-AACCCTCTTATTTCTAGAATTATAGGAATCGAACCTAACCCTAAGAATCCAAAAATCTTCGTGCTACCAAT--A-CTACACCACATTC--------TAAAGTAAGGTCAGCTAA-A-TAAGCTATCGGGCCCATACCCCGAAAATGTTGGTTTATACCCTTCCCATACTAATCAAACCCCCTATTTTCATTATCATTATATTAACCGTTATCTCAGGAACTATGATCGTAATAACAACTTCCCACTGACTCATGGTCTGAATCGGCTTCGAAATAAACCTACTAGCCATTATTCCTATCCTCATAAAAAAATACAACCCACGAGCCATAGAAGCAGCCACAAAATACTTCCTAACACAAGCAACTGCTTCCATGCTCCTAATAATAGGAATCATCATCAACTTACTGCACTCAGGACAATGAACTGTCTCAAAAGACCTGAACCCCATAGCATCCATTATAATAACAACCGCCCTAGCAATAAAACTAGGATTAGCCCCATTCCACTTCTGACTGCCCGAAGTCACACAAGGAATCTCCATGTCCTCGGGCCTAATCCTACTCACATGACAAAAAATCGCCCCACTATCAATTCTATACCAAATCTCACCTACCATTAATCCTAACCTACTCCTAACAATAGCCATCATATCAGTTATAATCGGAGGCTGAGGGGGACTCAATCAGACCCAACTACGAAAAATCATAGCATATTCCTCAATCGCCCATATAGGCTGAATAGCAGCTATCATAATATACAGCCCCACAATAATAATTTTAAACCTGATCATC-TACATCACCATAACACTAACCACCTTTATACTATTCATATATAACTCAACCACAACAACATCATCCCTATCACAGACATGAAATAAAACTCCCCTAATCACCTCATTTATCCTAGTACTAATAATATCTCTAAGCGGCCTTCCTCCACTCTCCGGCTTCATCCCAAAATGAATAATCATCCAAGAACTAACTAAAAATGAAATAATTATAATACCCACACTACTAGCTATAACAGCGCTACTTAACCTATACTTCTACATACGACTAACATATACCACTGCACTAACTATATTCCCCTCAAATAACTGCATAAAAATGAAATGACGATTCGAACGCACAAAAAAAACAATCCTTTTACCCCCCTTAATCGTAATATCTACCATACTACTACCACTCGCACCAATACTATCTGTCCTAGATT-------AG-AAGTTTAGGTT-AAA---TTAGACCAAGAGCCTTCAAAGCTCTAAGCAAGC-CCTAG-CAGACTTAACTTCTGCATA-CC-AACTTAACC-----CTAAGGACTGCAAGAATCTATCTTACATCAATTGATTGCAAATCAAACACTTTAA-TTAAGCTAAGCCCTT--ACTAGATTGG----TGGGCCCCAAC--CCCACG-AAATTTTAGTTAACAGCTAAATACCCTAG-TCAAC-T-GGCTTCAATCTA-CTTCTCCCGCCG---TCC-G-GAAAAAAAAGGCGGGAGAAGCCCCGGCAGCC---TC-AAGCTGCTTCTTTGAATTTGCAATTCAATATGA------CACTCACTGCAGGAC-TTGGT-AAAAGAGGAC-TA--AA--CCTCTGTCTTTAGATTTACAGTCTAATG-CTT--ACTCAGCCATTTTA----CC-------------TATGTTCATAAACCGCTGACTATTTTCAACCAATCACAAAGATATTGGAACTCTTTACCTTCTATTTGGCGCCTGAGCTGGTATGGTGGGGACTGCTCTCAGTCTCTTAATCCGAGCCGAGCTGGGTCAACCTGGCACACTGCTAGGGGATGACCAGATTTATAATGTAGTCGTCACCGCCCATGCTTTTGTAATAATCTTCTTTATAGTGATGCCTATTATAATTGGAGGGTTTGGAAACTGATTAGTCCCATTAATAATCGGGGCCCCCGATATAGCATTCCCTCGAATGAATAATATGAGTTTCTGACTCCTCCCCCCGTCTTTCCTGCTTTTGCTCGCATCATCTATGGTAGAGGCTGGGGCGGGGACTGGGTGGACAGTATACCCGCCTCTAGCCGGCAACCTAGCTCATGCAGGAGCATCCGTAGACCTAACTATTTTCTCACTACACTTGGCAGGTGTCTCCTCAATCTTAGGCGCTATTAATTTTATTACTACTATTATTAATATAAAACCCCCTGCTATATCCCAGTATCAAACACCTCTATTTGTCTGATCGGTCTTAATCACTGCTGTATTACTACTCCTATCGCTGCCAGTTTTAGCAGCAGGCATCACTATGCTACTGACAGATCGAAATCTGAACACCACATTTTTTGACCCCGCTGGAGGAGGGGATCCTATCTTATATCAACACTTATTCTGATTTTTCGGTCACCCAGAAGTCTACATTTTAATTTTACCCGGGTTTGGAATGATTTCACATATTGTCACCTATTACTCAGGTAAAAAAGAACCTTTTGGCTACATGGGAATAGTTTGAGCTATAATATCAATTGGCTTTCTGGGCTTTATCGTATGGGCCCATCACATGTTTACTGTGGGGATAGATGTGGACACACGAGCATACTTTACATCAGCTACTATAATTATTGCTATTCCCACAGGGGTAAAAGTATTTAGTTGACTGGCTACTCTTCATGGAGGTAATATTAAATGGTCTCCCGCTATGCTATGGGCCCTAGGATTTATTTTCTTATTCACTGTGGGGGGCCTAACAGGAATCGTACTAGCAAATTCCTCATTAGACATTGTCCTTCACGACACATACTACGTAGTAGCTCACTTCCACTATGTATTGTCAATAGGAGCAGTATTTGCTATCATAGGGGGTTTTGTTCATTGATTCCCCCTATTCTCAGGATATACTCTCGATAATACTTGGGCAAAAATTCATTTCACTATTATATTCGTAGGTGTCAATATAACGTTTTTCCCTCAGCATTTTCTAGGCTTGTCCGGAATGCCTCGACGTTATTCTGACTATCCAGATGCATATACAACTTGAAATACAGTCTCCTCAATAGGCTCTTTTATCTCACTAACAGCAGTAATATTAATGGTTTTCATAGTGTGAGAAGCTTTTGCATCAAAGCGAGAAGTGGCCACAGTGGAACTAACCACAACCAATCTTGAATGGCTGCATGCATGTCCCCCTCCGTATCACACATTTGAAGAACCAACCTATGTACTGTTA----AAAT----------------AAGAAAGGAAGGAATCGAA-CCTCCTTAGATTGATTTCAAGCCAATGCCATAACCACTATGTCTTTCTCAAT--CAA--GAAGTATTAGTAAAACAATTACATAACTTTGTCAAGGTTAAATTATAGGTTTAAG-CCCTGTGTACTTC-TATGGCATATCCTTTCCAACTAGGTTTCCAAGATGCTACATCCCCTATCATAGAAGAGCTTCTACACTTTCACGATCACACACTGATAATTGTATTCCTAATTAGCTCCCTAGTCCTTTACATCATCTCACTAATACTGACAACCAAACTCACGCACACAAGTACAATAGATGCCCAGGAAGTAGAAACCATCTGAACTATTTTACCAGCCATCATCTTAATTCTCATTGCCCTGCCCTCCTTACGAATTCTCTACATAATAGACGAGATTAATAACCCCTCTCTCACTGTAAAGACCATGGGACATCAATGATACTGAAGCTATGAATATACTGACTATGAGGACCTGAACTTTGACTCCTATATAATCCCTACTCAAGAACTAAAGCCCGGAGAACTCCGATTATTAGAAGTTGATAACCGAGTAGTGTTACCAATAGAAATGACTATTCGCATGTTAATCTCATCAGAAGACGTACTACACTCATGAGCCGTCCCATCCCTGGGCCTAAAAACTGACGCCATTCCAGGCCGACTAAACCAAACAACCCTAATAGGTACACGACCTGGGTTATACTATGGTCAATGCTCAGAGATCTGTGGCTCAAACCACAGTTTTATACCCATTGTTCTTGAACTAGTCCCACTATCATACTTTGAAGAATGATCTACGTCTATACTGTAA-------------------------------------------------------------------------TTTCATTAAGAAGCT-AAA--TTAGCGTTAACCTTTTAAGTTAAAAAC-TGGGAGTTT---AA-ACCTCCCCTTAATG-ACATGCCACAGTTAGATACATCAACCTGATTTATTACTATTACTTCCATAATTATAACACTATTTATTATATTTCAACTAAAAATCTCAAAACAC-CTGTATCCATCAAGCCCGGAGCTCA-------AATCTACGGCCGCACTAAAACAACCT------AGTCCTTGAGAAAAAAAATGAACGAAAATCTATTCACCTCTTTCACTACCCCAACAATAATAGGACTGCCTATTGTCGTATTAATTATTATGTTCCCCAGCATTCTATTCCCTTCACCTAATCGACTAATTAATAACCGCCTAGTCTCACTCCAGCAGTGATTAGTACAACTAACGTCAAAACAAATATTAGCCATTCACAATCGCAAAGGACAAACTTGGGCCCTAATACTCATGTCCCTCATTCTATTTATTGGATCAACAAACCTGTTAGGCCTACTGCCCCACTCATTTACCCCAACTACCCAACTATCAATAAACTTAGGAATAGCTATTCCCCTATGAGCCGGTGCCGTAATCACCGGATTTCGCCACAAAACTAAAGCATCCCTAGCCCACTTTCTACCACAAGGAACACCAATCCCCCTGATCCCCATACTTGTAATTATTGAAACTATTAGCCTTTTTATCCAGCCCGTGGCTCTGGCCGTACGACTAACAGCTAACATTACTGCAGGCCACTTATTAATACACTTAATTGGAGGGGCTGCTCTGGCTCTAGCAAA---TATTAATGCCTCTATTGCTCTAATTACCTTTATTATTCTCATCCTACTAACAATCCTTGAGTTCGCTGTAGCCCTAATCCAAGCCTACGTCTTTACCCTACTTGTAAGTCTATATCTACATGACAATACCTAATGACCCATCAAACCCACGCATACCATATAGTTAACCCCAGCCCATGGCCACTTACGGGGGCACTTTCAGCTCTATTAATAACTTCAGGCCTGGCTATATGATTTCACCACAACTCAATATTACTACTAACTCTAGGTATAACCACCAATCTGCTCACTATGTATCAATGATGACGAGATATTATTCGGGAAAGCACATTCCAAGGTCACCACACACCCACCGTTCAAAAAGGTCTCCGTTACGGGATAATTCTCTTTATCATCTCAGAAGTATTCTTCTTCGCAGGATTTTTCTGGGCCTTCTACCACTCAAGCCTAGCCCCAACTCCCGAACTAGGAGGATGCTGGCCACCTACAGGTATCACCCTGCTCAACCCCCTAGAAGTCCCACTACTCAACACTTCCGTACTATTAGCTTCCGGAGTAGCAACCACCTGAGCTCACCACAGCCTAATAAAAGGTAACCGAAAACATATGCTTCAAGCCCTATTCACCACAATCTCTTTAGGGATATACTTGACACTACTTCAAGCCTCAGAATACTGTGAAGCATCATTCACAATCTCAGACGGGGTCTATGGATCCACTTTCTTTATGGCCACAGGATTTCATGGACTCCATGTGATTATTGGCTCTATTTTCCTCATCGTCTGCTTCCTACACCAATTAAAATATCATTTCATATCCAACTACCATTTTGGATATGAAGCTGCTGCCTGATACTGACATTTCGTAGGTGTAGTGTGACTATTCTTGTAAGTTTCTATTTATTGATGAGGACACCA-TTCCTTTAGTATTAC-CTAGTACAGTTGACTTCCAATCAACCAATTTCGGTA-C---A--ATCCGAAAAGGAATAATACATGTAATACTAACTCTGCTTACCAACACACTTCTATCCACACTACCTGTATTAATCGCATTCTGATTACCCCAATTAAACACCTATGCAGAAAAAGCAAGCCCTTATGAGTGTGGATTTGACCCCATAGGATCCGCCCGCCTACCCTTCTCTATAAAATTTTTCCTAGTAGCTATTACATTCCTACTATTCGATCTAGAAATTGCACTACTACTCCCCCTTCCCTGGGCCTCACAAACAAACAAATTATCAACCATACTTATCATAGCCCTCCTACTAATCTCTCTACTAGCCGCGAGCCTAGCCTACGAATGAACCCAAAAAGGACTAGAGTGAACTGAATA-TGATAATTAGTTTAA-ACC-AAAACAAATGATTTCGACTCATTAGATTGTAGCT--TGCCCTATAATTATC-AG-ATGTCCATAGTCTATATTAATATATTCCTGGCTTTCATCATATCACTTATAGGACTATTGATGTACCGATCCCACTTAATATCCTCTCTCCTATGTCTGGAAGGCATAATGCTATCCCTATTTATCATAATAACCGTAGCAATCCTAAATAACCATTTCACACTAGCTAGCATGACTCCTATCATCCTGCTAGTATTTGCAGCCTGCGAGGCGGCACTGGGCTTATCCTTACTAGTAATGGTATCAAACACATATGGTACTGATTATGTACAAAACCTAAACCTCCTGCAATGCTAAAAATTATTATCCCTACTGCCATACTCATACCGATAACATGACTATCAAAACCCAACATAATCTGAATTAACTCAACTACCTACAGCCTCCT---GATCAGCCTTATTAGCCTTTCCTATTTAAATCAACTAGGCGACAACAGCCTAAATCTCTCATTACTATTCTTCTCAGACTCACTTTCTGCACCTCTACTAGTATTAACAACATGACTCCTGCCACTAATACTTGTGGCTAGTCAGTCACACCTATCAAAAGAGACCTTGGCCCGAAAAAAACTATACATCACGATACTTATTACTTTACAACTTCTCCTAATTATAACATTCACCGCCACAGAACTAATTATATTTTATATCCTATTTGAAGCCACATTAATCCCCACCCTTATTATTATTACCCGATGGGGCAATCAAACGGAGCGACTAAACGCTGGCCTATACTTTCTACTCTACACCTTGGTAGGCTCACTGCCCCTCCTAGTCGCACTGCTATACATTCAAAACACAACGGGAACTTTAAATTTCCTAATCATTCAATACTGAACCAAACCAATCTCAACCACC---TGGTCTAACATCTTTCTCTGACTAGCATGCATAATAGCATTTGTAGTAAAAATACCTCTATATGGACTCCACCTGTGATTACCAAAAGCACATGTCGAAGCCCCCATTGCCGGCTCAATAGTACTTGCTGCCGTACTGTTAAAACTAGGGGGATATGGAATGATACGTATTACAATTCTACTCAACCCCACAACAAACCAAATA-GCATATCCTTTCATGATGCTGTCCCTATGGGGAATAGTTATAACAAGTTCTATCTGTTTACGTCAGACAGACCTGAAATCCGTAATCGCATATTCATCCGTAAGCCATATAGCCCTAGTAATTGTAGCTGTGCTAATCCAAACACCCTGAAGTTATATAGGAGCTACAGCCCTTATAATCGCCCGCGGACTAACCTCCTCAATATTATTTTGCCTCGCAAACTCAAACGACGAACGAGTCCATAGCCGAACAATAATTCTAGCACGAGTCCTACAAGCCATCCTCCCTCTGATAGCTGCCTGATGGCTACTAGCCAGTCTCGCGAACCTAGCCCTGCCTCCTACCATTAACCTAATCGGAGAGCTATTTGTAGTAATAGCTTCCTTCTCATGATCCAACATAACTATCGTCCTCATGGGTACAAATATTATCATCACAGCCCTATATACCCTCTATATGCTCACTACAACCCAACGAGGTAAATATACACACCACATTAAAAACATCAATCCATCATTCACACGAGAAAACACCCTAATAGCCCTTCACCTGCTCCCACTCCTTCTCTTATCACTCAACCCCAAAATCGCACTAGGTCCTATTTATTGTAAATATA-GTTT-AATAAAAACATTAGCTTGTGGAT-CTAATAATAGAAGTGC-AAATCTTCCTATTT-ACC-GA-AAAAGT-A-T---GCAAGAACTGCTAATTC-ATGC-CCCCACGTATGAAA-GCGTGGCTTTTTC-AACTTTTATAGGATAGAAGTAATCCATTGGTCTTAGGAGCCAAAAA--ATTGGTGCAACTCCAAATAAAAGTAATAAACCTATTTACCTTCT---CTATACTCACCACAGTATCCATTCTATTCCTGCCCATCATCATATCCAATACTCAACTATACAAAAATAACCTATACCCCCATTATGTAAAAACCACAATCTCTTATGCCTTCACCATCAGCACAATTCCGGCTATAATATTTATTTCCTCCGGACAAGAAACAATTGTCTCAAACTGACACTGACTATCAGTCCAAACCCTCAAATTGTCACTAAGCTTTAAACTAGATTATTTCTCGATCATCTTCATCCCTGTGGCACTTTTCGTTACATGATCAATCATAGAATTCTCAATATGATATATACACACAGATCCTCATATCAATCGATTCTTCAAATATCTCCTCATATTTCTAATCACTATAATAATCCTAGTGACCGCCAATAACCTGTTCCAACTATTTATCGGTTGAGAGGGAGTAGGAATTATATCCTTCCTGCTCATCGGATGATGATATGGTCGAGCAGACGCAAACACTGCCGCCCTACAAGCGATTCTCTACAACCGCATCGGAGACGTAGGATTTATCACGGCCATAGCATGATTCCTTGCCAACATAAATGCATGAGACTTTCAACAGATCTTTATTACCCAGCATGAAAACCTAAATGTCCCATTGCTAAGTCTTCTCCTAGCAGCGACAGGCAAGTCTGCTCAATTTGGCCTACACCCATGACTACCATCAGCCATAGAGGGTCCAACCCCCGTTTCCGCCCTACTCCACTCAAGTACAATGGTTGTAGCCGGAGTCTTTTTACTAATCCGCTTCCACCCACTCATAGAACAAAATAAAACCATACAAACTCTCACCCTATGCCTAGGGGCCATCACAACCTTATTCACAGCTATCTGCGCCCTCACACAAAATGACATCAAAAAAATCGTTGCCTTCTCAACTTCAAGCCAATTAGGTCTAATAATCGTTACTATCGGAATCAACCAACCCTACCTTGCATTCCTTCACATCTGTACGCACGCATTTTTCAAAGCTATATTATTTATGTGCTCTGGATCAATTATTCACAGCCTAAATGATGAACAAGACATTCGAAAGATAGGCGGATTATATAAACCCATACCTTTCACCACCTCCTCCCTCATCATCGGAAGTCTCGCATTAACAGGAATACCTTTCCTAACAGGCTTTTACTCTAAAGACCTGATTATCGAGACAGCCAATACGTCGTATACCAACGCCTGAGCCCTATCGGTCACTCTCATCGCTACATCTCTCACGGCTGCCTATAGTACTCGAATCATATTCTTTGCACTCCTAGGACAGCCCCGATTTAACTCCCTAAGTCCAATCAATGAAAATAACCCCCACCTAATCAACTCCATTAAACGTCTCTTAATTGGAAGCATTTTTGCAGGGTACTTGATTTCCCACAACATTCCCCCAATAACCACCCCACAAATAACCATACCCCACTATCTAAAACTAACTGCTCTCGCCGTAACCATCACAGGCTTCATCTTAGCATTAGAACTTAACCTTGCAACTAAAAACTTAAAATTCAAATACCCCTCGAACCTCTTTAAGTTTTCTAGCTTCCTAGGGTACTTTCCAATTGTAATACACCGCCTCCCATCAACAATAGGCCTAACTATAAGCCAAAAGTCCGCATCGATACTATTAGATATAATCTGACTAGAAAATGTATTACCAAAATCCATCTCCCACTTCCAAATAAAAATATCAACCATCGTATCTAATCAGAAAGGGCTAGTTAAGCTCTACTTCTTATCCTTCATAATCACCTTGACC------CTTAGC--------CTGCTCTTACTTAATTTCCACGAGTAATCTCTATAATCACCAATACACCAATAAGCAAGGATCAACCAGTAACAACTACCAACCAAGTTCCATAACTATACAATGCTGCAATCCCCATGGCCTCCTCACTAAAAAACCCCGAATCACCCGTATCATAAATTACCCAATCACCCGCACCATTAAACTTAAACACAACCTCAACC------TCATCTTCTTTTAAAATATAACAAGCAGTTAATAACTCCGCTAGCACCCCCGTAATGAATGCACCCAACACGGCCTTATTAGACGTCCACGCCTCGGGGTAAGGCTCAGTAGCCATAGCTGTAGTATACCCAAACACCACAAGCATGCCCCCTAAATAAATTAAAAAGACCATTAAACCTAAAAACGACCCTCCAAAATTCAATACAATACCACAACCAACACCACCGGCCACAATCAAACCAAACCCACCATAAATAGGAGAAGGCTTTGAAGAAAAACTTACAAAGCTCACCACGAAAATTGTACTTAAAATAAACACAATATATATTATCAT-AATTCTCACATGGAATCTAACCATGACTAATGATATGAAAAACCATTGTTGTA-TTTCAACTATAAGAA-C-C----TAATGACCAACATTCGAAAATCACACCCCCTTATCAAAATTATCAATCACTCATTCATTGATCTTCCCACTCCATCCAACATCTCAGCATGATGAAACTTTGGCTCCCTGTTAGGAGTATGTTTAATCCTACAAATTCTCACCGGCCTCTTTCTAGCCATACACTATACATCAGACACAATAACCGCTTTCTCGTCAGTCACCCACATCTGCCGCGACGTAAATTATGGCTGAATTATCCGATACCTACACGCCAACGGAGCCTCCATATTCTTTATCTGCCTATACATACACGTAGGACGAGGAATGTACTACGGCTCCTACACCTTCTCAGAAACATGAAACATTGGAGCCGTACTATTGCTCGCAGTCATGGCTACAGCCTTCATGGGATATGTCTTACCCTGAGGCCAAATATCCTTCTGAGGAGCAACCGTGATCACCAATCTCCTATCATCAATCCCATACATTGGGAGCAACCTAGTAGAATGGATCTGAGGGGGCTTCTCAGTAGATAAAGCCTCCTTGACACGATTCTTTGCCTTCCACTTTATCCTTCCATTCATCATCTCAGCCCTAGCAGAAATCCACCTCCTATTCCTTCATGAAACAGGATCTAACAACCCCTCAGGAATGGTATCTGACTCAGACAAAATCCCATTCCACCCGCACTACACAGTCAAAGACATCCTAGGCCTTTTAACACTAACCCTAACGCTCATGCTACTTGTCCTATTCTCACCAGACCTATTAGGAGACCCTGATAACTACATCCCCGCCAATCCTCTAAACACCCCTCCTCATATCAAGCCTGAGTGGTACTTCCTATTCGCATACGCAATCCTTCGATCTATCCCCAATAAACTAGGGGGAGTCCTAGCCCTAGTCCTATCCATCTTAATCCTAACAATTATCCCCGCCCTCCA-CACTTCCAAACAACGGGGGATAATGTTTCGACCACTAAGCCAGTGCTTATTCTGATTCCTAGTAGCAGACCTTCTGACCCTGACATGAATTGGCGGCCAGCCCGTAGAATATCCTTTCATCACCATCGGGCAACTAGCCTCCATCCTATATTTCTCTATTCTCCTAGTCCTAATACCCATCTCAGGCATTATTGAAAACCGCCTCCTTAAATGAAGA----GTCTTCGTAGT--ATAT-AG-AATACCTTGGTCTTGTAAACCAAAAAAGGAGA--AT--ATG--CACCCTCCCTAAGACT-----TCAAGGAAGAAGC-A--ACAG-CCCCGCCATCAGCACCCAAAGCTGATATTCT-----------------TTCT-TAA-ACTATTCCTTGTTAATA------CCAAAAAACAACTCCATAGCTTCCATAATTCATATATTGCATATACTCATACTGTGCTTGCCCAGTATGTCCTCATTTTC-CATAAAAA-----CAAGTGA-------------AAAACCCCTAA------CTCCCACAACAC-AG-AC--------------------------GCACAGT------------------------------------------------GTAAAA--AA---CCGATCA------------------------------------------------------------------------------------------------AC-TG------CCCCCC------------------CCTCCCC-----------------------------------------------------------------------------------------------------------------------------------------------------------------------------------------------------------------CCATG----------------------------------------------------------------------------------TAT---ATCGTGCATTAATCGC-------TAGTCCCCATGGATATTAGGCATGTACAATA-ATCTATATATAT-----------------------T------ACATAAGACATACTATGTAT-ATCGTGCATT--AATCGCTAGTCC----CCATGAAT-A-TTAAGCATGTACAAT-A-GTTTATA--------------------------------------------------------------------------TATATTACATA--AGACATAATAGTGCTTAATCG-TGCA----------------------------------------------------------------------------------T---ATTT---ATGATTTAAC----------AATGTTCTTC---------TATGGACCTCAAC-----TGT-CCGAAAGAG-C-TTAATC-ACCTGGCCTCGAGAAACCAGCAATCCTTGC-TTGAACGTGTAC-CT-CTTCTCGCT--CCGGG-CCCATTT-CAACGTG-GGGGTGTCTA-TAACGGAACTATATCTGGCATCTGGTTCTTACT-TCAGGGTCATGACGT-TCTTAAA--TCCAATCCTTC-AA-------CTTTCTCAAATAGGACATCTCGATGGGTTAATGACTA-ATCAGCCCATGA------TCAC---------ACATAACTGTGG--TGTCATGCATTTGGTATT-TTTAATTTT-T-A-GGGGGTGGAACTTGCTATGA---------------------------------------CTCAGCTATGACC-------TA-AA------------------------------------------------GGTCCTGACTC-AGTCAA-ATATAATGTA------------GCTGGACTT--ATTCTC-TATGCGGGGGTTC-CACACGTACA-------------ACAAAC-----AAGGTGTTA----------------------------------------------------TTCAGTCAAT--GGTCACAGGACTTATACTTAA---------ATTCCTATTGCTCC-ACAGGA----CACGG---------------------CAT-GCGCGCACCCACGTATACG--------------------------------------------------------------------------------CGTACACGTACACGTATAC----------------------------------------------------------------------------------------------------------------ACGTATACACGCATACACGTA----CACACGT----------------------------------------------------------------------------------------------------------------------------------------------------------------------------ACACGTA----------TACACGTACACACGTACACGTATACACGTAC---------------------------------------------------ACGTACAC----GTACACGTATACACGTACACACGTACAC----GTACACGTACACACGTACACACGTACACACGTACACACG--------------------------------------------------------------------------------------------------------------------------------------------------------------------------------TACACGTATACAC-----GTATACACATGCAAAC------TTTTTT-------GATTTAGTAAATAATTAGCTTA----AACAAA--CCCCCCTTACCCCCCGTTAA----------------CCTTATTTATTACAATAC-GTGTCTAT--------------------TTCTGTCTTGCCAAA-----CCCCAAAAACAAGAC------------------------------------------------TAAA-CCGTAT-C---CAAGCATAAGG----------------------------------------------------------------------------------------------------------------------------------------CCT-A-AGAATT-------AACGTTTATA-AACTTTACCAA--------------------------CCCC--ATCATTACCAATTATTGACACT---AAATCATA------ACTTT-GTT----------------------------------------------------------CGCAGTTATCTATAGATACGTCAACCCGATC--------------------------------------------TCTAACT-CGTCCCTATCGAA-C-----------------------------------------------------------------------------------------------------------------------------------------------------------------------------------------------------------------------------------------------------------------------------------------------------------------------------------------------------------------------------------------------------------------------------------------------------------------------------------------------------------------------------AATAT-TTACACACCCAA--CAA-----------------------------------------------------------TCCTA---------------------------------------------------------------------------------------------------------------------------------------------------------------------------------------------------------------------------------------------------------------------------------------------------------------------------------------------------------------------------------------------------------------------------------------------------------------CATCTTG----------------------------------------------------
>NC_008450_Neofelis_nebulosa_mitochondrion,_complete_genome
[truncated: 3,221,308 more chars]
